# Supplementary material for: Comprehensive analysis of immune-related prognostic genes in the tumour microenvironment of hepatocellular carcinoma
Source: BMC Cancer. 2021 Mar 31;21:331. doi: 10.1186/s12885-021-08052-8 (PMC8011181; doi:10.1186/s12885-021-08052-8)
Supplement: Supplementary file 5 — Additional file 5: Supplementary Tables S3. Results of the differential expression analysis.. [file 12885_2021_8052_MOESM5_ESM.xlsx]

## Sheet: Sheet1
Tables S3: Results of the differential expression analysis
	logFC	AveExpr	t	P.Value	adj.P.Val	B	v	g	name
CLEC4M	-8.37247	2.42218	-27.2077	1.91561e-94	3.86245e-90	204.447	93.7177	down	CLEC4M
CLEC4G	-8.16882	3.66983	-24.3845	2.99585e-82	1.51013e-78	176.634	81.5235	down	CLEC4G
INS-IGF2	-7.91383	4.59035	-15.3004	2.94562e-42	4.67658e-40	85.291	41.5308	down	INS-IGF2
CLEC1B	-7.82897	1.97851	-25.9099	7.06507e-89	4.74843e-85	191.754	88.1509	down	CLEC1B
CYP1A2	-7.67385	7.33173	-12.3965	2.93622e-30	1.68191e-28	57.9007	29.5322	down	CYP1A2
GDF2	-7.53446	2.14151	-23.8753	5.08456e-80	2.0504e-76	171.545	79.2937	down	GDF2
FCN2	-7.45025	3.95388	-20.2592	5.05867e-64	6.79987e-61	135.015	63.296	down	FCN2
MARCO	-7.4174	4.53978	-18.4202	7.28805e-56	5.87796e-53	116.376	55.1374	down	MARCO
STAB2	-7.18187	3.22996	-22.0414	6.21325e-72	1.56597e-68	153.083	71.2067	down	STAB2
MT1H	-7.09144	4.98747	-14.7102	9.48316e-40	1.27473e-37	79.5635	39.023	down	MT1H
HAMP	-7.04957	7.37455	-13.5668	5.54504e-35	5.24904e-33	68.6797	34.2561	down	HAMP
PZP	-6.83881	3.89265	-16.2333	2.83717e-46	7.62744e-44	94.4654	45.5471	down	PZP
CRHBP	-6.57298	5.21789	-19.1312	5.16983e-59	5.48627e-56	123.571	58.2865	down	CRHBP
CXCL14	-6.51732	4.47239	-16.3379	9.97165e-47	2.91389e-44	95.5028	46.0012	down	CXCL14
MT1G	-6.49583	9.00259	-12.5003	1.13771e-30	6.88879e-29	58.8399	29.944	down	MT1G
SFRP5	-6.09063	3.81046	-12.5163	9.83337e-31	6.04482e-29	58.9844	30.0073	down	SFRP5
CNDP1	-5.95646	5.17269	-12.1167	3.71283e-29	1.94446e-27	55.3876	28.4303	down	CNDP1
MT1M	-5.8937	6.17523	-13.4405	1.82835e-34	1.6681e-32	67.497	33.7379	down	MT1M
FCN3	-5.8493	6.68836	-18.3676	1.24595e-55	9.66231e-53	115.844	54.9045	down	FCN3
BMPER	-5.80193	3.08137	-22.5519	3.42383e-74	9.8621e-71	158.24	73.4655	down	BMPER
COLEC10	-5.80159	4.66828	-17.4558	1.30222e-51	6.42165e-49	106.661	50.8853	down	COLEC10
CYP3A4	-5.72509	11.539	-9.05342	5.37543e-18	8.13699e-17	29.9833	17.2696	down	CYP3A4
C9	-5.62418	10.4492	-9.21104	1.5976e-18	2.57699e-17	31.1797	17.7965	down	C9
CHST4	-5.54465	3.26361	-13.1972	1.79742e-33	1.43815e-31	65.2316	32.7453	down	CHST4
HSD17B13	-5.50403	9.23157	-9.5557	1.07432e-19	1.95325e-18	33.843	18.9689	down	HSD17B13
MT1F	-5.48814	7.44066	-14.1517	2.09819e-37	2.39016e-35	74.209	36.6782	down	MT1F
SLCO1B3	-5.4447	7.0376	-9.13839	2.79957e-18	4.38259e-17	30.6265	17.5529	down	SLCO1B3
TTC36	-5.35304	6.42459	-11.2093	1.1454e-25	4.08035e-24	47.4342	24.941	down	TTC36
THBS4	5.32439	6.52343	14.0134	7.90033e-37	8.61051e-35	72.8944	36.1024	up	THBS4
SYT9	-5.19013	2.67331	-13.4494	1.67976e-34	1.5395e-32	67.581	33.7748	down	SYT9
C14orf68	-5.15514	9.58439	-10.23	4.59293e-22	1.08822e-20	39.2302	21.3379	down	C14orf68
FREM2	-5.14183	3.68075	-11.5326	6.78263e-27	2.77964e-25	50.2315	26.1686	down	FREM2
HHIP	-5.1282	2.73441	-15.7982	2.15409e-44	4.17624e-42	90.1698	43.6667	down	HHIP
SLC5A1	-5.11792	2.9662	-13.8246	4.79449e-36	4.90717e-34	71.1066	35.3193	down	SLC5A1
CD5L	-5.0806	6.54701	-11.4548	1.34421e-26	5.36698e-25	49.5545	25.8715	down	CD5L
CYP26A1	-5.05991	4.17492	-13.7732	7.82434e-36	7.8881e-34	70.621	35.1066	down	CYP26A1
C14orf180	-5.02856	2.01137	-18.3621	1.31751e-55	9.83887e-53	115.789	54.8802	down	C14orf180
MUC6	-4.97203	4.11529	-10.6405	1.4917e-23	4.14858e-22	42.6179	22.8263	down	MUC6
ZIC2	4.9691	5.20157	12.8257	5.70253e-32	3.96483e-30	61.8056	31.2439	up	ZIC2
GPC3	4.96739	11.3884	11.0521	4.45916e-25	1.49352e-23	46.0895	24.3507	up	GPC3
MT1E	-4.8717	9.95569	-11.6117	3.37542e-27	1.42382e-25	50.9223	26.4717	down	MT1E
KCNN2	-4.86785	4.26936	-16.1642	5.65053e-46	1.34037e-43	93.7819	45.2479	down	KCNN2
CCBE1	-4.82443	2.64076	-17.8741	1.87846e-53	1.11398e-50	110.867	52.7262	down	CCBE1
SLITRK3	-4.80932	2.77412	-12.0144	9.32546e-29	4.66574e-27	54.4756	28.0303	down	SLITRK3
IGFALS	-4.77572	7.96109	-12.0638	5.98158e-29	3.0767e-27	54.9154	28.2232	down	IGFALS
CFTR	-4.7716	3.67323	-9.9687	3.90422e-21	8.35678e-20	37.1159	20.4085	down	CFTR
RSPO3	-4.76728	3.20361	-15.4284	8.35136e-43	1.40324e-40	86.5413	42.0782	down	RSPO3
EPS8L3	4.7634	6.32579	10.3699	1.44109e-22	3.60953e-21	40.3758	21.8413	up	EPS8L3
CPLX2	4.73944	5.13353	7.26766	1.8181e-12	1.40143e-11	17.4635	11.7404	up	CPLX2
SLC22A1	-4.72917	10.4903	-9.43735	2.73364e-19	4.77628e-18	32.9214	18.5633	down	SLC22A1
VIPR1	-4.67784	5.64474	-16.8463	6.09667e-49	2.41034e-46	100.56	48.2149	down	VIPR1
ADRA1A	-4.67453	5.26836	-12.9126	2.54913e-32	1.84885e-30	62.6034	31.5936	down	ADRA1A
NAT2	-4.66602	6.33038	-11.3903	2.36538e-26	9.06713e-25	48.9952	25.6261	down	NAT2
UROC1	-4.66416	8.1872	-9.08878	4.09936e-18	6.29037e-17	30.2505	17.3873	down	UROC1
IGF2BP1	4.65034	5.32665	8.55495	2.27749e-16	2.82591e-15	26.292	15.6425	up	IGF2BP1
CDHR2	-4.64786	7.11389	-8.52555	2.8281e-16	3.45176e-15	26.0788	15.5485	down	CDHR2
HAO2	-4.63472	8.53407	-9.50584	1.59366e-19	2.85626e-18	33.4538	18.7976	down	HAO2
ASPG	-4.57123	7.34926	-8.64322	1.18523e-16	1.52604e-15	26.9352	15.9262	down	ASPG
THRSP	-4.56361	7.76985	-8.10688	5.8407e-15	6.04238e-14	23.0996	14.2335	down	THRSP
HGFAC	-4.56356	8.63747	-7.88308	2.82084e-14	2.69941e-13	21.5518	13.5496	down	HGFAC
GPM6A	-4.5544	4.15115	-15.3752	1.41033e-42	2.33085e-40	86.0216	41.8507	down	GPM6A
DBH	-4.54387	5.91042	-16.0004	2.89011e-45	6.33405e-43	92.1626	44.5391	down	DBH
CYP2A7	-4.5362	6.94383	-7.56332	2.53366e-13	2.17851e-12	19.3962	12.5963	down	CYP2A7
CLDN10	-4.52507	3.2268	-10.2865	2.87807e-22	7.00851e-21	39.6921	21.5409	down	CLDN10
MFSD2A	-4.51732	8.20086	-9.83656	1.13797e-20	2.29908e-19	36.0594	19.9439	down	MFSD2A
BCO2	-4.49175	6.34391	-13.3462	4.44157e-34	3.76283e-32	66.6172	33.3525	down	BCO2
NUF2	4.42859	6.16749	17.4529	1.34185e-51	6.44182e-49	106.632	50.8723	up	NUF2
CDC25C	4.41348	5.67903	17.2006	1.71762e-50	7.87101e-48	104.102	49.7651	up	CDC25C
BMP10	-4.40518	0.90294	-26.6495	4.65447e-92	4.69241e-88	199.008	91.3321	down	BMP10
TIMD4	-4.40493	2.94218	-14.207	1.23266e-37	1.42024e-35	74.7365	36.9092	down	TIMD4
FOSB	-4.40271	7.93739	-13.5727	5.24521e-35	4.98864e-33	68.7348	34.2802	down	FOSB
CYP2A6	-4.38908	11.9196	-7.1444	4.06415e-12	3.00166e-11	16.6754	11.391	down	CYP2A6
GABRD	4.33841	5.7228	21.8179	6.07385e-71	1.36074e-67	150.822	70.2165	up	GABRD
APOF	-4.3376	9.78988	-10.8361	2.83893e-24	8.77934e-23	44.2585	23.5468	down	APOF
CDC20	4.33637	7.63038	16.559	1.09054e-47	3.72689e-45	97.6986	46.9624	up	CDC20
CYP2E1	-4.3139	13.7772	-7.12343	4.65531e-12	3.40708e-11	16.5424	11.3321	down	CYP2E1
ADH4	-4.3046	12.4512	-8.33919	1.10264e-15	1.24761e-14	24.7395	14.9576	down	ADH4
BIRC5	4.29696	6.84276	16.6069	6.75002e-48	2.38773e-45	98.1745	47.1707	up	BIRC5
GLS2	-4.28897	8.86424	-8.67337	9.47267e-17	1.23224e-15	27.1559	16.0235	down	GLS2
PTH1R	-4.28264	5.67709	-16.3664	7.50235e-47	2.25776e-44	95.7851	46.1248	down	PTH1R
MT1X	-4.27275	10.627	-11.6663	2.0824e-27	8.95255e-26	51.4004	26.6814	down	MT1X
IQGAP3	4.25188	7.74523	17.5215	6.69878e-52	3.55441e-49	107.321	51.174	up	IQGAP3
CYP39A1	-4.20864	7.33081	-10.5396	3.49015e-23	9.32077e-22	41.7775	22.4572	down	CYP39A1
FAM180A	-4.20729	3.91325	-12.8087	6.6689e-32	4.60497e-30	61.6505	31.1759	down	FAM180A
C7	-4.19908	9.18256	-9.21851	1.50777e-18	2.4399e-17	31.2368	17.8217	down	C7
NDST3	-4.19491	1.35958	-23.3891	6.95635e-78	2.33768e-74	166.669	77.1576	down	NDST3
FOLH1B	-4.18905	4.57273	-10.2663	3.40129e-22	8.20337e-21	39.5271	21.4684	down	FOLH1B
CDKN3	4.18704	6.68671	18.2387	4.62355e-55	3.21464e-52	114.543	54.335	up	CDKN3
SLC6A19	-4.18038	2.61712	-10.1801	6.92766e-22	1.60925e-20	38.8241	21.1594	down	SLC6A19
MELK	4.17498	6.39295	17.7951	4.18663e-53	2.41186e-50	110.072	52.3781	up	MELK
TTK	4.16672	5.74689	15.7877	2.39011e-44	4.58969e-42	90.0667	43.6216	up	TTK
AVPR1A	-4.15789	4.67772	-9.66221	4.60693e-20	8.69752e-19	34.6788	19.3366	down	AVPR1A
SKA1	4.1438	5.97417	17.1051	4.49927e-50	1.97215e-47	103.146	49.3469	up	SKA1
GPR182	-4.14131	2.83394	-16.0066	2.71603e-45	6.01794e-43	92.2242	44.5661	down	GPR182
TGM3	4.14057	6.20408	9.1579	2.40856e-18	3.81492e-17	30.7749	17.6182	up	TGM3
HOXA13	4.13943	4.05759	10.2743	3.18514e-22	7.69125e-21	39.5919	21.4969	up	HOXA13
COL15A1	4.13877	8.17949	18.1264	1.44919e-54	9.74e-52	113.409	53.8389	up	COL15A1
TOP2A	4.13555	9.02827	16.5189	1.62956e-47	5.47614e-45	97.3001	46.7879	up	TOP2A
DPT	-4.13521	5.38517	-9.91393	6.08922e-21	1.28428e-19	36.6769	20.2154	down	DPT
TROAP	4.13176	6.59251	15.9868	3.30917e-45	7.1745e-43	92.0283	44.4803	up	TROAP
NCAPG	4.12284	7.41647	17.9662	7.37402e-54	4.64633e-51	111.795	53.1323	up	NCAPG
CCNB2	4.1198	6.97503	16.9892	1.44715e-49	5.95488e-47	101.987	48.8395	up	CCNB2
KIF20A	4.11868	6.94708	16.4898	2.18105e-47	7.093e-45	97.0109	46.6613	up	KIF20A
UBE2C	4.11285	7.37566	16.1785	4.89882e-46	1.19006e-43	93.9235	45.3099	up	UBE2C
ITLN1	-4.10486	2.31371	-14.7863	4.52202e-40	6.42095e-38	80.298	39.3447	down	ITLN1
CFP	-4.09404	6.42304	-17.5064	7.80664e-52	4.03603e-49	107.169	51.1075	down	CFP
ESM1	4.09154	6.92485	15.6274	1.16994e-43	2.1445e-41	88.4911	42.9318	up	ESM1
DCN	-4.09111	9.52489	-9.91152	6.20907e-21	1.30139e-19	36.6577	20.207	down	DCN
NEK2	4.08389	6.66389	16.7875	1.10041e-48	4.18631e-46	99.9743	47.9584	up	NEK2
IL13RA2	-4.08213	2.93495	-13.5286	7.96e-35	7.465e-33	68.3213	34.0991	down	IL13RA2
MAGEA1	4.0708	3.87771	7.27833	1.69494e-12	1.30939e-11	17.5323	11.7708	up	MAGEA1
CYP2C8	-4.0637	11.975	-10.2199	4.99108e-22	1.17427e-20	39.1481	21.3018	down	CYP2C8
GCGR	-4.0584	7.69027	-7.66741	1.24888e-13	1.11323e-12	20.0905	12.9035	down	GCGR
OIT3	-4.0569	7.7077	-17.5772	3.81222e-52	2.07908e-49	107.88	51.4188	down	OIT3
KIF2C	4.05327	6.8159	16.0528	1.71443e-45	3.88406e-43	92.6807	44.7659	up	KIF2C
NBLA00301	-4.04938	3.1408	-13.2678	9.27464e-34	7.60181e-32	65.8874	33.0327	down	NBLA00301
MYBL2	4.03902	7.66085	13.6649	2.18848e-35	2.1317e-33	69.6013	34.6599	up	MYBL2
HEPN1	-4.01066	4.25402	-7.07889	6.20606e-12	4.48826e-11	16.2609	11.2072	down	HEPN1
PVALB	-4.00977	1.50188	-21.29	1.33495e-68	2.44697e-65	145.473	67.8745	down	PVALB
ESR1	-4.00913	6.61631	-12.034	7.81487e-29	3.91968e-27	54.6506	28.1071	down	ESR1
KIF4A	4.00498	7.04706	16.2108	3.54997e-46	9.0605e-44	94.243	45.4498	up	KIF4A
COL6A6	-3.99815	1.75639	-20.6645	8.00057e-66	1.24089e-62	139.129	65.0969	down	COL6A6
FAM99A	-3.99342	5.99314	-8.76064	4.93734e-17	6.65452e-16	27.7978	16.3065	down	FAM99A
LRAT	-3.98667	4.7579	-16.5045	1.88344e-47	6.22555e-45	97.1564	46.725	down	LRAT
HEPACAM	-3.96581	4.7073	-6.78387	4.0268e-11	2.61153e-10	14.4312	10.395	down	HEPACAM
CDC45	3.96575	6.156	16.3146	1.25924e-46	3.5264e-44	95.2713	45.8999	up	CDC45
FAM83F	-3.96278	2.52497	-11.8607	3.69494e-28	1.71806e-26	53.1123	27.4324	down	FAM83F
DLGAP5	3.95756	6.09357	15.8883	8.80292e-45	1.82983e-42	91.0576	44.0554	up	DLGAP5
MOGAT2	-3.95247	5.58722	-9.7756	1.85873e-20	3.64923e-19	35.5749	19.7308	down	MOGAT2
GLYAT	-3.93332	9.40517	-7.76797	6.26388e-14	5.74346e-13	20.7681	13.2032	down	GLYAT
CDKN2A	3.9262	7.26461	13.9201	1.92829e-36	2.05715e-34	72.0097	35.7148	up	CDKN2A
DIRAS3	-3.92401	4.26192	-13.5596	5.93433e-35	5.5913e-33	68.6124	34.2266	down	DIRAS3
BUB1	3.92014	6.50109	15.8989	7.92426e-45	1.68186e-42	91.1619	44.101	up	BUB1
EXO1	3.91361	5.88087	16.8286	7.28204e-49	2.82361e-46	100.384	48.1377	up	EXO1
SFRP1	-3.90427	4.15095	-13.2736	8.77922e-34	7.22512e-32	65.9418	33.0565	down	SFRP1
ISX	3.89477	4.18871	7.56182	2.55933e-13	2.19965e-12	19.3863	12.5919	up	ISX
HJURP	3.87979	6.66219	16.4298	3.97955e-47	1.23446e-44	96.4142	46.4002	up	HJURP
ASPM	3.87589	8.03818	16.6731	3.47381e-48	1.29708e-45	98.8336	47.4592	up	ASPM
PLAC8	-3.85947	4.44947	-13.1311	3.33388e-33	2.58543e-31	64.6193	32.477	down	PLAC8
CCL23	-3.85364	1.98031	-21.6794	2.49922e-70	5.03918e-67	149.419	69.6022	down	CCL23
MND1	3.85269	5.03566	18.2473	4.23447e-55	3.04927e-52	114.63	54.3732	up	MND1
DNASE1L3	-3.84762	8.11968	-13.6227	3.2654e-35	3.13525e-33	69.2046	34.4861	down	DNASE1L3
CYP2B6	-3.83563	10.4777	-10.694	9.49687e-24	2.72383e-22	43.0644	23.0224	down	CYP2B6
LPA	-3.83502	8.1826	-11.1088	2.73455e-25	9.409e-24	46.5732	24.5631	down	LPA
GABRP	-3.8334	2.85376	-11.6284	2.91209e-27	1.23614e-25	51.0684	26.5358	down	GABRP
LYVE1	-3.82294	6.30817	-16.1977	4.04409e-46	1.01926e-43	94.1137	45.3932	down	LYVE1
TERT	3.82289	3.54919	9.32716	6.47938e-19	1.09234e-17	32.0699	18.1885	up	TERT
FAM151A	-3.81761	5.07523	-8.15981	4.00634e-15	4.21826e-14	23.4703	14.3973	down	FAM151A
ANLN	3.81611	7.15629	15.7851	2.45351e-44	4.66699e-42	90.0407	43.6102	up	ANLN
SCARA5	-3.81354	2.89014	-11.1537	1.85522e-25	6.49425e-24	46.9571	24.7316	down	SCARA5
RANBP3L	-3.81162	3.48395	-11.606	3.54773e-27	1.49027e-25	50.873	26.45	down	RANBP3L
GPR128	-3.80807	5.72014	-12.8982	2.91316e-32	2.1053e-30	62.4711	31.5356	down	GPR128
NDC80	3.79992	6.67808	17.3176	5.26649e-51	2.46949e-48	105.275	50.2785	up	NDC80
MT2A	-3.79719	12.693	-12.4635	1.59269e-30	9.4174e-29	58.5067	29.7979	down	MT2A
PBK	3.78024	6.30427	16.2391	2.67728e-46	7.29486e-44	94.5229	45.5723	up	PBK
CENPF	3.77521	8.33004	16.5717	9.60521e-48	3.33914e-45	97.8245	47.0175	up	CENPF
KIFC1	3.77378	7.60296	16.4706	2.64437e-47	8.46325e-45	96.8197	46.5777	up	KIFC1
PROM1	-3.77361	3.45669	-8.66229	1.02867e-16	1.33126e-15	27.0747	15.9877	down	PROM1
SRD5A2	-3.75562	7.12694	-9.67705	4.09258e-20	7.75552e-19	34.7957	19.388	down	SRD5A2
GYS2	-3.75082	8.99553	-8.68693	8.56315e-17	1.12116e-15	27.2553	16.0674	down	GYS2
CLRN3	-3.74882	6.41748	-7.88585	2.7668e-14	2.65022e-13	21.5708	13.558	down	CLRN3
DEPDC1	3.74479	6.00249	15.3334	2.12923e-42	3.43453e-40	85.6129	41.6718	up	DEPDC1
PCK1	-3.73975	13.0241	-8.62199	1.38741e-16	1.7694e-15	26.7801	15.8578	down	PCK1
TMEM27	-3.73607	6.09913	-12.2575	1.03919e-29	5.6938e-28	56.6488	28.9833	down	TMEM27
FAM134B	-3.73448	7.44742	-9.93562	5.10711e-21	1.08394e-19	36.8506	20.2918	down	FAM134B
ANGPTL6	-3.73049	6.35555	-15.0055	5.31815e-41	8.00223e-39	82.4209	40.2742	down	ANGPTL6
E2F1	3.72788	8.05837	16.3252	1.13239e-46	3.26178e-44	95.3767	45.946	up	E2F1
CENPM	3.72572	6.39361	15.2102	7.14593e-42	1.11692e-39	84.4119	41.1459	up	CENPM
BUB1B	3.72443	6.28337	14.9464	9.48331e-41	1.39571e-38	81.8472	40.023	up	BUB1B
LOC255167	-3.72081	8.23095	-7.04286	7.8235e-12	5.57883e-11	16.0341	11.1066	down	LOC255167
PTTG1	3.7128	7.70891	15.4293	8.27386e-43	1.4019e-40	86.5506	42.0823	up	PTTG1
SLCO4C1	-3.71176	4.80418	-8.54004	2.54199e-16	3.12907e-15	26.1838	15.5948	down	SLCO4C1
ZIC5	3.70959	3.46865	9.37972	4.29638e-19	7.36631e-18	32.4752	18.3669	up	ZIC5
NNMT	-3.70814	12.2608	-9.25277	1.15607e-18	1.8905e-17	31.4988	17.937	down	NNMT
FOXM1	3.70318	8.16188	16.06	1.59631e-45	3.69959e-43	92.7515	44.7969	up	FOXM1
CENPA	3.70162	5.21701	14.8678	2.04207e-40	2.96218e-38	81.0865	39.6899	up	CENPA
PGC	3.70009	3.66675	5.84323	1.03332e-08	4.86228e-08	9.02401	7.98576	up	PGC
KCNJ16	-3.6847	2.66762	-9.78819	1.67991e-20	3.31429e-19	35.6748	19.7747	down	KCNJ16
ECM1	-3.68409	7.6048	-17.5771	3.8152e-52	2.07908e-49	107.879	51.4185	down	ECM1
REG3A	3.68021	4.08884	4.94491	1.10648e-06	3.89695e-06	4.50514	5.95606	up	REG3A
PITPNM3	-3.67924	3.88869	-14.8079	3.66425e-40	5.24571e-38	80.5066	39.436	down	PITPNM3
IGF2	-3.66707	12.1035	-6.30535	7.33865e-10	4.01872e-09	11.5974	9.13438	down	IGF2
NTF3	-3.65527	3.24696	-16.1763	5.01059e-46	1.20272e-43	93.9011	45.3001	down	NTF3
KIF18B	3.64927	6.18884	14.7508	6.38593e-40	8.75915e-38	79.9557	39.1948	up	KIF18B
GABRB3	-3.64221	3.70052	-7.77084	6.14112e-14	5.63602e-13	20.7875	13.2118	down	GABRB3
FOS	-3.63122	10.2502	-13.9098	2.12767e-36	2.25791e-34	71.9121	35.6721	down	FOS
APLN	3.62698	6.71176	15.5064	3.86834e-43	6.84187e-41	87.3048	42.4125	up	APLN
HMMR	3.6267	6.91206	16.4277	4.06488e-47	1.24182e-44	96.3932	46.391	up	HMMR
FCGR2B	-3.62626	6.03823	-11.077	3.59784e-25	1.21717e-23	46.3018	24.444	down	FCGR2B
IGJ	-3.62324	6.93809	-8.9322	1.35415e-17	1.94887e-16	29.0725	16.8683	down	IGJ
MUC13	3.61738	8.14563	6.55974	1.6006e-10	9.59361e-10	13.083	9.79572	up	MUC13
AADAT	-3.61564	7.19458	-14.4352	1.36509e-38	1.69904e-36	76.9186	37.8648	down	AADAT
GBA3	-3.61525	8.39359	-9.04889	5.56506e-18	8.39882e-17	29.9491	17.2545	down	GBA3
SFN	3.60787	7.45127	8.45132	4.8748e-16	5.80351e-15	25.5428	15.312	up	SFN
CYP8B1	-3.59629	11.4465	-7.11168	5.0228e-12	3.66274e-11	16.468	11.2991	down	CYP8B1
EPR1	3.58792	7.28493	13.4243	2.12859e-34	1.9246e-32	67.3463	33.6719	up	EPR1
PITX1	3.58736	4.06232	7.64868	1.41914e-13	1.25721e-12	19.9651	12.848	up	PITX1
OXT	-3.58622	2.52865	-9.7034	3.31544e-20	6.34243e-19	35.0036	19.4795	down	OXT
KBTBD11	-3.58275	6.29188	-11.4813	1.06461e-26	4.29314e-25	49.7853	25.9728	down	KBTBD11
ST6GAL2	-3.58114	3.6958	-11.4018	2.13766e-26	8.25701e-25	49.0954	25.6701	down	ST6GAL2
E2F8	3.5767	5.2898	13.8493	3.79187e-36	3.9208e-34	71.3392	35.4211	up	E2F8
SPC25	3.57363	5.42465	15.8124	1.87154e-44	3.6996e-42	90.3093	43.7278	up	SPC25
HAND2	-3.57155	4.34536	-9.9027	6.66874e-21	1.38907e-19	36.5871	20.176	down	HAND2
CXCL12	-3.56781	9.74267	-13.3723	3.47567e-34	2.99487e-32	66.8602	33.459	down	CXCL12
RAB25	-3.56383	2.65003	-8.66767	9.88348e-17	1.28237e-15	27.1141	16.0051	down	RAB25
CDK1	3.55838	7.71023	16.2675	2.01582e-46	5.5678e-44	94.8045	45.6955	up	CDK1
UBE2T	3.55557	7.08546	19.2645	1.32412e-59	1.66864e-56	124.922	58.8781	up	UBE2T
MT1L	-3.55402	5.81107	-10.4849	5.5183e-23	1.4394e-21	41.3246	22.2582	down	MT1L
FAM99B	-3.55042	2.8969	-11.0875	3.28587e-25	1.11725e-23	46.3915	24.4834	down	FAM99B
CAMK2B	-3.54299	4.86777	-8.93771	1.29871e-17	1.87578e-16	29.1137	16.8865	down	CAMK2B
PLK1	3.54049	7.17558	14.7771	4.94654e-40	6.97462e-38	80.209	39.3057	up	PLK1
SKA3	3.53534	5.81726	15.8372	1.4623e-44	2.94843e-42	90.5541	43.835	up	SKA3
GNAO1	-3.53099	6.61145	-9.81958	1.30492e-20	2.61282e-19	35.9242	19.8844	down	GNAO1
NRG1	-3.52929	4.52793	-8.42579	5.87417e-16	6.92637e-15	25.3592	15.2311	down	NRG1
CALN1	-3.52324	1.12064	-18.6123	1.03012e-56	9.03055e-54	118.318	55.9871	down	CALN1
AKR1D1	-3.5229	9.54726	-8.24919	2.11166e-15	2.31148e-14	24.1002	14.6754	down	AKR1D1
SRPX	-3.52052	5.42792	-11.3636	2.98814e-26	1.12407e-24	48.7639	25.5246	down	SRPX
MME	-3.51954	7.07103	-6.06464	2.96845e-09	1.5046e-08	10.2365	8.52747	down	MME
TSLP	-3.50803	4.80787	-11.0546	4.36653e-25	1.46493e-23	46.1102	24.3599	down	TSLP
CDH19	-3.49708	2.72354	-11.4553	1.33817e-26	5.35346e-25	49.5589	25.8735	down	CDH19
LIFR	-3.491	7.91408	-14.8078	3.66833e-40	5.24571e-38	80.5055	39.4355	down	LIFR
CDCA3	3.48621	6.50991	16.0566	1.65168e-45	3.78441e-43	92.7177	44.7821	up	CDCA3
ANXA8	-3.48452	3.0918	-9.77836	1.81796e-20	3.57266e-19	35.5968	19.7404	down	ANXA8
FAM65C	-3.48322	4.85229	-14.0371	6.29994e-37	6.90357e-35	73.1188	36.2007	down	FAM65C
NEIL3	3.48322	4.24201	13.3921	2.88326e-34	2.53865e-32	67.0455	33.5401	up	NEIL3
XAGE1D	3.48167	3.60361	5.04326	6.84225e-07	2.48891e-06	4.96768	6.1648	up	XAGE1D
RET	-3.47896	3.65253	-10.5257	3.92118e-23	1.04442e-21	41.6624	22.4066	down	RET
CDT1	3.47192	7.38373	15.4597	6.13088e-43	1.05655e-40	86.8479	42.2125	up	CDT1
LCAT	-3.45756	9.55108	-13.2022	1.71422e-33	1.38255e-31	65.2786	32.7659	down	LCAT
BBOX1	-3.45423	6.99295	-8.26186	1.92761e-15	2.11806e-14	24.1899	14.715	down	BBOX1
HBA1	-3.4517	6.05271	-8.46746	4.3317e-16	5.18955e-15	25.6591	15.3633	down	HBA1
PRSS8	-3.44761	6.68242	-6.34505	5.8044e-10	3.23031e-09	11.8261	9.23624	down	PRSS8
NPY1R	-3.43821	5.3742	-13.2051	1.66905e-33	1.35153e-31	65.305	32.7775	down	NPY1R
KIF18A	3.4326	4.9855	14.333	3.66245e-38	4.44856e-36	75.9399	37.4362	up	KIF18A
BMP5	-3.43081	1.96855	-13.4624	1.48692e-34	1.3816e-32	67.7019	33.8277	down	BMP5
NXPH4	3.42023	4.77263	10.0065	2.87091e-21	6.25121e-20	37.4196	20.542	up	NXPH4
GREM2	-3.4193	6.91369	-7.1524	3.85837e-12	2.85701e-11	16.7263	11.4136	down	GREM2
KRT19	-3.41781	5.57154	-6.26183	9.47792e-10	5.11655e-09	11.3481	9.02329	down	KRT19
AKR1B10	3.4168	11.08	5.69694	2.30841e-08	1.03824e-07	8.24389	7.63669	up	AKR1B10
AURKB	3.41631	6.53851	14.4871	8.26304e-39	1.05448e-36	77.4165	38.0829	up	AURKB
INMT	-3.40561	7.21174	-11.7701	8.27989e-28	3.70994e-26	52.3134	27.082	down	INMT
CYP1A1	-3.40303	6.93673	-6.25441	9.89926e-10	5.33544e-09	11.3058	9.0044	down	CYP1A1
SLC10A1	-3.40009	10.4172	-6.94606	1.45113e-11	9.99632e-11	15.4294	10.8383	down	SLC10A1
CDC6	3.39724	7.49797	15.5077	3.81918e-43	6.81469e-41	87.3175	42.418	up	CDC6
IDO2	-3.39306	3.49636	-9.86936	8.73315e-21	1.7968e-19	36.3208	20.0588	down	IDO2
DTL	3.39302	7.25978	15.4662	5.74994e-43	9.99449e-41	86.9116	42.2403	up	DTL
UHRF1	3.38911	6.27942	14.0831	4.05337e-37	4.51536e-35	73.5561	36.3922	up	UHRF1
MDK	3.36914	10.8438	12.3581	4.16537e-30	2.33296e-28	57.5543	29.3803	up	MDK
PKMYT1	3.36714	6.61873	16.2294	2.94853e-46	7.82253e-44	94.4272	45.5304	up	PKMYT1
SPP2	-3.36603	9.73698	-7.2217	2.45695e-12	1.86169e-11	17.1685	11.6096	down	SPP2
SSX1	3.36393	3.17231	5.769	1.5568e-08	7.16663e-08	8.62609	7.80777	up	SSX1
TRPV6	-3.35696	2.53491	-9.31084	7.3584e-19	1.22922e-17	31.9444	18.1332	down	TRPV6
HGF	-3.35651	5.2311	-10.8609	2.29868e-24	7.17466e-23	44.4673	23.6385	down	HGF
PDGFRA	-3.35423	7.14218	-8.41079	6.55328e-16	7.65818e-15	25.2516	15.1835	down	PDGFRA
IL1RL1	-3.35136	2.80394	-11.5819	4.39067e-27	1.82911e-25	50.662	26.3575	down	IL1RL1
SLITRK6	-3.34966	1.38293	-16.1961	4.11193e-46	1.02357e-43	94.0972	45.386	down	SLITRK6
RDH16	-3.34671	11.1256	-8.67522	9.34332e-17	1.2162e-15	27.1694	16.0295	down	RDH16
ANKRD55	-3.34327	2.59171	-16.3173	1.22588e-46	3.48132e-44	95.298	45.9116	down	ANKRD55
SLC34A2	-3.3428	3.72314	-6.99217	1.08204e-11	7.59386e-11	15.7166	10.9658	down	SLC34A2
MFAP4	-3.34208	7.15082	-7.94099	1.8823e-14	1.83524e-13	21.9493	13.7253	down	MFAP4
CDCA5	3.33812	7.56155	16.8574	5.44982e-49	2.1977e-46	100.671	48.2636	up	CDCA5
CCNA2	3.33782	7.40799	15.0952	2.21043e-41	3.37643e-39	83.2918	40.6555	up	CCNA2
TRIP13	3.32872	6.13456	15.1115	1.88421e-41	2.92241e-39	83.4502	40.7249	up	TRIP13
CETP	-3.32827	6.71863	-14.5076	6.77782e-39	8.76034e-37	77.613	38.1689	down	CETP
F9	-3.32412	11.3791	-7.57781	2.29698e-13	1.98602e-12	19.4925	12.6388	down	F9
PRC1	3.31837	8.26068	17.0667	6.62548e-50	2.78311e-47	102.762	49.1788	up	PRC1
KCND3	-3.31799	4.07114	-9.62066	6.41474e-20	1.19428e-18	34.352	19.1928	down	KCND3
SLC7A11	3.30857	5.64135	9.28298	9.14109e-19	1.50952e-17	31.7304	18.039	up	SLC7A11
HPGD	-3.30782	9.26225	-6.48046	2.58553e-10	1.5041e-09	12.6149	9.58745	down	HPGD
MKI67	3.30502	8.82381	14.7249	8.22342e-40	1.12033e-37	79.7049	39.0849	up	MKI67
KIF23	3.30497	6.25799	13.3608	3.87175e-34	3.29392e-32	66.7533	33.4121	up	KIF23
KIF15	3.28172	5.14588	11.9741	1.33892e-28	6.52092e-27	54.1174	27.8732	up	KIF15
CLIC6	-3.28154	3.64601	-9.20092	1.72768e-18	2.7779e-17	31.1025	17.7625	down	CLIC6
RRM2	3.28005	8.78564	15.548	2.56333e-43	4.61467e-41	87.713	42.5912	up	RRM2
SLC3A1	-3.27695	5.98404	-7.11398	4.94865e-12	3.61389e-11	16.4826	11.3055	down	SLC3A1
SLC22A10	-3.2761	8.00235	-9.09083	4.03525e-18	6.19671e-17	30.266	17.3941	down	SLC22A10
C15orf42	3.26743	5.04329	13.8564	3.54076e-36	3.69908e-34	71.4071	35.4509	up	C15orf42
ADH1C	-3.26415	12.3357	-7.17576	3.31514e-12	2.47384e-11	16.875	11.4795	down	ADH1C
CENPE	3.26367	6.11336	14.7732	5.1345e-40	7.18937e-38	80.172	39.2895	up	CENPE
NUDT10	-3.25991	1.66806	-16.3629	7.76772e-47	2.30324e-44	95.7506	46.1097	down	NUDT10
MCM10	3.25957	5.46894	13.3405	4.68585e-34	3.95317e-32	66.5641	33.3292	up	MCM10
VTCN1	-3.25947	3.29853	-7.95261	1.73512e-14	1.69914e-13	22.0293	13.7607	down	VTCN1
GTSE1	3.25944	5.98826	13.6955	1.63766e-35	1.61074e-33	69.8888	34.7858	up	GTSE1
FAM198A	-3.24929	5.35873	-9.36286	4.90247e-19	8.35574e-18	32.345	18.3096	down	FAM198A
EEF1A2	3.24402	7.55712	5.27707	2.11566e-07	8.27508e-07	6.0996	6.67455	up	EEF1A2
TAT	-3.24069	12.5157	-6.74127	5.24871e-11	3.35329e-10	14.1721	10.2799	down	TAT
MMP11	3.2375	7.92712	11.3611	3.05295e-26	1.14631e-24	48.7426	25.5153	up	MMP11
MTUS2	-3.23528	2.33557	-11.0959	3.05756e-25	1.04491e-23	46.4628	24.5146	down	MTUS2
HOXD9	3.23376	3.97609	9.91635	5.97098e-21	1.26066e-19	36.6963	20.224	up	HOXD9
FBXO43	3.231	4.22929	15.3423	1.94932e-42	3.16968e-40	85.7005	41.7101	up	FBXO43
RAD54L	3.2285	5.30548	13.1221	3.62676e-33	2.79584e-31	64.5359	32.4405	up	RAD54L
ADAMTS13	-3.22411	7.32443	-19.1633	3.72435e-59	4.4173e-56	123.896	58.4289	down	ADAMTS13
TDO2	-3.21887	11.3201	-8.26384	1.90026e-15	2.08915e-14	24.204	14.7212	down	TDO2
AMHR2	-3.21692	1.09839	-18.5406	2.13921e-56	1.7972e-53	117.592	55.6697	down	AMHR2
DIAPH3	3.21524	5.15709	13.7889	6.73908e-36	6.82814e-34	70.7691	35.1714	up	DIAPH3
CYP4A11	-3.21243	12.6796	-9.18002	2.03066e-18	3.23692e-17	30.9432	17.6924	down	CYP4A11
FXYD1	-3.21155	9.20043	-7.9304	2.02716e-14	1.96792e-13	21.8764	13.6931	down	FXYD1
UGT1A4	-3.20588	10.6558	-6.12634	2.08321e-09	1.07591e-08	10.5812	8.68127	down	UGT1A4
BHMT	-3.20527	11.8907	-7.62331	1.68672e-13	1.48512e-12	19.7955	12.773	down	BHMT
AIM1L	3.2007	4.83558	12.2261	1.38161e-29	7.50871e-28	56.3667	28.8596	up	AIM1L
SPC24	3.19949	4.14371	13.718	1.3221e-35	1.31317e-33	70.101	34.8787	up	SPC24
B3GAT1	-3.19377	4.64536	-7.79904	5.05454e-14	4.69653e-13	20.9788	13.2963	down	B3GAT1
CNTN3	-3.19137	3.66722	-7.87233	3.04001e-14	2.89267e-13	21.4782	13.5171	down	CNTN3
SHBG	-3.18916	8.39431	-8.80795	3.46153e-17	4.77066e-16	28.1476	16.4607	down	SHBG
CNTFR	-3.18446	5.16924	-6.77494	4.25714e-11	2.74894e-10	14.3768	10.3709	down	CNTFR
TACSTD2	-3.17938	5.24219	-9.15252	2.51069e-18	3.96726e-17	30.7339	17.6002	down	TACSTD2
LY6E	-3.17743	10.9647	-10.5705	2.69116e-23	7.26398e-22	42.0345	22.5701	down	LY6E
ADAM6	-3.17702	10.9014	-7.39317	7.93109e-13	6.36349e-12	18.2768	12.1007	down	ADAM6
SAA2	-3.17536	10.5812	-5.48564	7.1605e-08	2.99724e-07	7.14704	7.14506	down	SAA2
CYP3A43	-3.17276	5.0137	-8.76803	4.67124e-17	6.31698e-16	27.8523	16.3306	down	CYP3A43
CYP2C19	-3.17275	7.10971	-10.5451	3.33027e-23	8.91743e-22	41.8238	22.4775	down	CYP2C19
MUM1L1	-3.17211	3.51148	-8.09815	6.21427e-15	6.40912e-14	23.0386	14.2066	down	MUM1L1
WNT2	-3.1686	2.26449	-10.3539	1.6455e-22	4.08095e-21	40.2447	21.7837	down	WNT2
CELSR3	3.16239	6.35364	13.4835	1.21806e-34	1.13702e-32	67.8996	33.9143	up	CELSR3
SAA1	-3.16048	11.5894	-5.66897	2.68685e-08	1.1946e-07	8.09667	7.57076	down	SAA1
C19orf77	-3.15668	5.53959	-6.01131	4.02219e-09	2.01239e-08	9.94102	8.39554	down	C19orf77
CCNB1	3.14786	8.37915	15.8962	8.14116e-45	1.7099e-42	91.1351	44.0893	up	CCNB1
TRAIP	3.14582	5.72293	15.7646	3.00551e-44	5.61111e-42	89.8394	43.5221	up	TRAIP
HSD11B1	-3.13719	11.2841	-6.68732	7.32876e-11	4.5877e-10	13.8459	10.135	down	HSD11B1
NGFR	-3.13707	7.36443	-10.6895	9.86407e-24	2.82513e-22	43.0269	23.0059	down	NGFR
ORC1L	3.13694	5.72787	14.3988	1.94081e-38	2.38613e-36	76.5697	37.712	up	ORC1L
DCAF4L2	3.13066	3.00621	5.25224	2.40155e-07	9.31201e-07	5.97722	6.61951	up	DCAF4L2
COX4I2	3.12818	4.61906	14.5593	4.10645e-39	5.34182e-37	78.1099	38.3865	up	COX4I2
TMEM82	-3.12813	7.63544	-8.53774	2.58543e-16	3.16899e-15	26.1671	15.5875	down	TMEM82
TPPP2	-3.12805	3.25254	-11.9419	1.7868e-28	8.63962e-27	53.8317	27.7479	down	TPPP2
KANK4	-3.128	4.107	-7.94102	1.8819e-14	1.83524e-13	21.9495	13.7254	down	KANK4
HOXA10	3.12631	3.96616	7.47764	4.51172e-13	3.72674e-12	18.8301	12.3457	up	HOXA10
NCAPH	3.12434	6.3533	14.2416	8.83577e-38	1.04185e-35	75.0666	37.0538	up	NCAPH
ADH1B	-3.12199	14.6301	-8.08287	6.92575e-15	7.1138e-14	22.9321	14.1595	down	ADH1B
PLGLA	-3.12184	3.32138	-10.9314	1.25792e-24	4.00056e-23	45.0636	23.9003	down	PLGLA
MAGEC2	3.12056	3.07519	5.69583	2.32236e-08	1.04382e-07	8.23805	7.63407	up	MAGEC2
HP	-3.11706	17.7808	-8.27233	1.78762e-15	1.97392e-14	24.2641	14.7477	down	HP
CDCA8	3.1148	6.99696	15.3818	1.32174e-42	2.2025e-40	86.0859	41.8789	up	CDCA8
SERPINA11	-3.11399	11.2166	-8.67976	9.03263e-17	1.17743e-15	27.2028	16.0442	down	SERPINA11
C5orf27	-3.11371	7.1089	-5.65348	2.92174e-08	1.2939e-07	8.01541	7.53436	down	C5orf27
CYP2C9	-3.1131	12.4961	-8.20492	2.9015e-15	3.11849e-14	23.7876	14.5374	down	CYP2C9
DUSP9	3.10805	6.90396	8.8835	1.95834e-17	2.76706e-16	28.7089	16.7081	up	DUSP9
CYP4A22	-3.10562	8.13144	-7.65947	1.31843e-13	1.17005e-12	20.0373	12.8799	down	CYP4A22
DACH1	-3.10549	3.29758	-15.332	2.1575e-42	3.45251e-40	85.5998	41.666	down	DACH1
BCHE	-3.10447	9.07068	-8.51101	3.14723e-16	3.81585e-15	25.9735	15.5021	down	BCHE
COL25A1	-3.10441	1.88153	-15.1047	2.01214e-41	3.09701e-39	83.385	40.6963	down	COL25A1
CHRNA4	-3.09144	5.70778	-5.62531	3.40139e-08	1.49254e-07	7.86805	7.46834	down	CHRNA4
PDZRN4	-3.08798	1.8684	-13.626	3.16581e-35	3.05418e-33	69.2353	34.4995	down	PDZRN4
ANXA10	-3.08507	7.77442	-8.77745	4.3526e-17	5.91381e-16	27.9219	16.3613	down	ANXA10
GRHL2	-3.08395	2.47644	-9.22196	1.46807e-18	2.37756e-17	31.2631	17.8333	down	GRHL2
FAM111B	3.08354	6.78376	14.2859	5.77214e-38	6.88661e-36	75.4888	37.2387	up	FAM111B
PTGIS	-3.08296	6.12377	-8.80606	3.51108e-17	4.82906e-16	28.1336	16.4546	down	PTGIS
PLCXD3	-3.08187	4.207	-9.1385	2.79703e-18	4.38201e-17	30.6274	17.5533	down	PLCXD3
NCAM1	-3.07577	4.4513	-10.1454	9.21735e-22	2.1076e-20	38.542	21.0354	down	NCAM1
CKAP2L	3.07477	5.42537	12.793	7.71358e-32	5.27217e-30	61.5063	31.1127	up	CKAP2L
CTHRC1	3.07082	5.79952	9.25599	1.12752e-18	1.8453e-17	31.5234	17.9479	up	CTHRC1
NXF3	-3.06632	1.21173	-16.6246	5.65231e-48	2.03513e-45	98.3506	47.2478	down	NXF3
B4GALNT1	3.06091	5.51394	8.74985	5.3527e-17	7.17917e-16	27.7182	16.2714	up	B4GALNT1
GRM8	-3.06031	2.77302	-8.97962	9.44354e-18	1.3848e-16	29.4278	17.0249	down	GRM8
ZG16	-3.06025	6.6385	-8.0625	8.00123e-15	8.14381e-14	22.7901	14.0968	down	ZG16
SDS	-3.0598	11.3593	-5.86163	9.32844e-09	4.42459e-08	9.12337	8.03019	down	SDS
SAMD5	-3.0424	6.31885	-8.27808	1.71502e-15	1.90104e-14	24.3049	14.7657	down	SAMD5
GLYATL1	-3.03988	10.425	-9.08644	4.17352e-18	6.3993e-17	30.2328	17.3795	down	GLYATL1
FAM150B	-3.02709	2.49876	-9.4005	3.65086e-19	6.31864e-18	32.6359	18.4376	down	FAM150B
REG1A	3.02095	3.32323	4.89693	1.39499e-06	4.84368e-06	4.28239	5.85543	up	REG1A
IGF1	-3.02016	8.7202	-9.92135	5.73396e-21	1.21188e-19	36.7363	20.2415	down	IGF1
LRRN3	-3.0179	2.56176	-14.4719	9.57045e-39	1.19857e-36	77.2708	38.0191	down	LRRN3
HIGD1B	3.01573	3.96448	17.1293	3.52637e-50	1.58005e-47	103.388	49.4527	up	HIGD1B
NQO1	3.01463	9.27038	6.64262	9.64841e-11	5.9602e-10	13.5773	10.0155	up	NQO1
CDCA2	3.01175	4.9418	12.7214	1.49329e-31	9.90435e-30	60.8517	30.8259	up	CDCA2
LRRC55	-3.00949	2.75842	-13.1671	2.38046e-33	1.86035e-31	64.9532	32.6233	down	LRRC55
EGR1	-3.00556	11.0057	-12.6643	2.52672e-31	1.64343e-29	60.3306	30.5974	down	EGR1
LYPD1	3.00386	6.56611	8.078	7.1692e-15	7.34515e-14	22.8981	14.1445	up	LYPD1
PTGS2	-2.99887	3.99514	-11.8776	3.17623e-28	1.49632e-26	53.2621	27.4981	down	PTGS2
SHCBP1	2.99808	5.60747	12.7483	1.1659e-31	7.88862e-30	61.0969	30.9333	up	SHCBP1
ACSM5	-2.99447	10.006	-8.34883	1.02822e-15	1.16537e-14	24.8083	14.9879	down	ACSM5
BCAN	2.9934	4.07819	8.80692	3.4884e-17	4.80441e-16	28.14	16.4574	up	BCAN
C21orf62	-2.99319	1.18059	-18.9627	2.88765e-58	2.77256e-55	121.864	57.5395	down	C21orf62
JMJD5	-2.9924	8.51853	-13.3731	3.44728e-34	2.98315e-32	66.8684	33.4625	down	JMJD5
COX7B2	2.98976	2.68664	5.83836	1.06161e-08	4.98841e-08	8.99778	7.97403	up	COX7B2
TCTEX1D1	-2.9869	3.6929	-11.1442	2.01394e-25	7.02545e-24	46.8759	24.696	down	TCTEX1D1
GHR	-2.98561	10.047	-11.8954	2.7103e-28	1.28886e-26	53.4192	27.567	down	GHR
MYOM2	-2.97732	4.41591	-11.06	4.16652e-25	1.4072e-23	46.1566	24.3802	down	MYOM2
CYS1	-2.97712	4.01252	-8.49957	3.42313e-16	4.13527e-15	25.8908	15.4656	down	CYS1
SULT1C2	2.97386	6.28652	6.5837	1.38337e-10	8.36872e-10	13.2254	9.85906	up	SULT1C2
FAM54A	2.97113	4.41151	13.4194	2.22978e-34	2.0071e-32	67.3002	33.6517	up	FAM54A
CCL14	-2.97065	8.82787	-12.5629	6.41309e-31	4.04085e-29	59.4078	30.1929	down	CCL14
ALG1L	2.97025	6.22195	8.82151	3.12585e-17	4.34067e-16	28.2481	16.505	up	ALG1L
UGT2B7	-2.96201	12.0854	-8.72396	6.49613e-17	8.63994e-16	27.5275	16.1873	down	UGT2B7
OLFML2B	2.95901	7.12753	14.6379	1.91507e-39	2.55718e-37	78.8664	38.7178	up	OLFML2B
CCNE1	2.958	5.76499	11.3872	2.43076e-26	9.28245e-25	48.9682	25.6143	up	CCNE1
ODZ3	-2.95083	2.08147	-9.97316	3.76499e-21	8.07591e-20	37.1518	20.4242	down	ODZ3
PCDH9	-2.94964	3.58861	-10.7868	4.32006e-24	1.31183e-22	43.8433	23.3645	down	PCDH9
TNFRSF4	2.94502	5.79969	15.7696	2.86149e-44	5.39217e-42	89.8881	43.5434	up	TNFRSF4
AFM	-2.93515	11.1878	-7.88593	2.76536e-14	2.65009e-13	21.5713	13.5582	down	AFM
POLQ	2.93473	5.16283	12.6633	2.55139e-31	1.65414e-29	60.321	30.5932	up	POLQ
RECQL4	2.93176	8.02575	14.4802	8.83121e-39	1.1129e-36	77.3505	38.054	up	RECQL4
FAM72D	2.92999	4.78302	13.0711	5.83395e-33	4.38917e-31	64.0648	32.234	up	FAM72D
KIF14	2.92903	5.98426	13.6553	2.39829e-35	2.32484e-33	69.5106	34.6201	up	KIF14
C3P1	-2.92672	9.67522	-7.12441	4.62585e-12	3.38797e-11	16.5486	11.3348	down	C3P1
ELFN2	2.92346	5.55079	6.88454	2.14171e-11	1.44425e-10	15.0486	10.6692	up	ELFN2
CXCL6	-2.92318	4.67704	-5.88103	8.3729e-09	3.99675e-08	9.22835	8.07712	down	CXCL6
ACADL	-2.91739	6.89587	-7.05741	7.12581e-12	5.10581e-11	16.1255	11.1472	down	ACADL
RIC3	-2.91256	2.7294	-9.91369	6.10077e-21	1.28456e-19	36.6751	20.2146	down	RIC3
SAA4	-2.90787	11.7448	-7.8634	3.23481e-14	3.0679e-13	21.4172	13.4902	down	SAA4
C6	-2.90739	12.1192	-8.84746	2.57078e-17	3.60463e-16	28.4408	16.5899	down	C6
SVEP1	-2.90545	6.04131	-8.31281	1.33469e-15	1.4984e-14	24.5516	14.8746	down	SVEP1
KIF19	-2.90536	2.66579	-14.7171	8.86876e-40	1.20014e-37	79.6299	39.0521	down	KIF19
EME1	2.90416	5.26441	14.9717	7.40422e-41	1.10586e-38	82.0927	40.1305	up	EME1
GPR123	-2.90097	1.13994	-13.1822	2.06849e-33	1.62918e-31	65.0924	32.6843	down	GPR123
MEP1B	-2.90071	1.96813	-9.82072	1.29297e-20	2.59404e-19	35.9333	19.8884	down	MEP1B
UBD	2.89504	12.5626	9.46886	2.13324e-19	3.75655e-18	33.1661	18.671	up	UBD
COCH	2.8925	5.70242	6.80765	3.47104e-11	2.27229e-10	14.5764	10.4595	up	COCH
MFAP3L	-2.89062	8.28128	-9.31018	7.39653e-19	1.23457e-17	31.9393	18.131	down	MFAP3L
GNG4	2.88919	4.20742	5.64668	3.03109e-08	1.3385e-07	7.97979	7.5184	up	GNG4
PPAPDC1A	-2.88558	2.05183	-10.5237	3.98869e-23	1.05821e-21	41.6455	22.3992	down	PPAPDC1A
MAGEA6	2.8851	3.17146	4.64598	4.54614e-06	1.4545e-05	3.14913	5.34236	up	MAGEA6
TBX15	-2.8812	7.71897	-8.46576	4.38597e-16	5.24832e-15	25.6468	15.3579	down	TBX15
PLVAP	2.87663	10.9371	20.4282	8.97333e-65	1.29235e-61	136.731	64.047	up	PLVAP
COL7A1	2.87023	5.877	7.71443	9.05151e-14	8.15121e-13	20.4066	13.0433	up	COL7A1
C7orf58	-2.86863	7.68429	-10.4326	8.54413e-23	2.19459e-21	40.8924	22.0683	down	C7orf58
EGR2	-2.86084	5.71952	-11.2934	5.51091e-26	2.0021e-24	48.1582	25.2588	down	EGR2
VNN1	-2.85882	10.5658	-7.03121	8.43031e-12	5.98944e-11	15.961	11.0742	down	VNN1
TFPI2	-2.85874	4.58249	-10.4333	8.49369e-23	2.18442e-21	40.8983	22.0709	down	TFPI2
ARSF	-2.85524	3.22235	-6.79526	3.75035e-11	2.44245e-10	14.5007	10.4259	down	ARSF
GNMT	-2.85369	9.71673	-7.29992	1.47043e-12	1.1456e-11	17.6716	11.8326	down	GNMT
FAM163B	-2.85342	1.70513	-11.7223	1.26676e-27	5.58898e-26	51.8925	26.8973	down	FAM163B
C16orf59	2.85214	6.1463	13.8268	4.69796e-36	4.83291e-34	71.1268	35.3281	up	C16orf59
ABCA8	-2.84956	8.14816	-7.66307	1.28638e-13	1.14513e-12	20.0615	12.8906	down	ABCA8
CSMD1	2.84792	2.70461	6.29056	8.00681e-10	4.35818e-09	11.5125	9.09654	up	CSMD1
EPO	-2.84106	3.8004	-6.71331	6.24137e-11	3.94374e-10	14.0029	10.2047	down	EPO
MESP2	2.83974	4.07849	12.2756	8.81936e-30	4.84536e-28	56.8113	29.0546	up	MESP2
OIP5	2.83935	5.45009	13.1219	3.63294e-33	2.79584e-31	64.5342	32.4397	up	OIP5
E2F7	2.83484	4.40517	11.6705	2.00474e-27	8.63707e-26	51.438	26.6979	up	E2F7
TP73	2.83192	4.30207	10.372	1.41617e-22	3.55594e-21	40.393	21.8489	up	TP73
MBL2	-2.82953	10.239	-7.71266	9.16238e-14	8.24369e-13	20.3946	13.038	down	MBL2
ANGPTL1	-2.82732	6.1218	-8.8155	3.27046e-17	4.52589e-16	28.2036	16.4854	down	ANGPTL1
ACSM3	-2.82306	9.0489	-10.2917	2.75739e-22	6.72276e-21	39.7345	21.5595	down	ACSM3
FBP1	-2.821	12.2456	-10.1963	6.06132e-22	1.41452e-20	38.9561	21.2174	down	FBP1
MRO	-2.82084	5.4463	-12.6164	3.92449e-31	2.5041e-29	59.8944	30.4062	down	MRO
PRIMA1	-2.816	1.44366	-11.189	1.36624e-25	4.85846e-24	47.2598	24.8645	down	PRIMA1
PLXDC1	2.81586	6.65523	14.426	1.49235e-38	1.84602e-36	76.8302	37.8261	up	PLXDC1
FSTL4	2.81471	3.83173	8.39111	7.56305e-16	8.74892e-15	25.1105	15.1213	up	FSTL4
MT1A	-2.81123	6.76592	-7.34381	1.10046e-12	8.6844e-12	17.9557	11.9584	down	MT1A
RNF165	-2.81036	3.72904	-10.6575	1.29281e-23	3.65596e-22	42.7594	22.8885	down	RNF165
PSMC3IP	2.81015	5.38405	12.5165	9.81553e-31	6.04482e-29	58.9862	30.0081	up	PSMC3IP
C14orf53	-2.8095	1.63192	-10.6313	1.61211e-23	4.44666e-22	42.5411	22.7926	down	C14orf53
SLAIN1	-2.80334	4.99443	-8.58742	1.79198e-16	2.247e-15	26.5281	15.7467	down	SLAIN1
PGLYRP2	-2.80148	10.9146	-7.50912	3.65163e-13	3.0589e-12	19.0376	12.4375	down	PGLYRP2
SGOL1	2.8002	4.79165	11.9912	1.14882e-28	5.6635e-27	54.2691	27.9397	up	SGOL1
CDH13	2.79997	7.2933	19.144	4.5351e-59	5.08006e-56	123.701	58.3434	up	CDH13
SIX1	2.79586	2.87079	8.53981	2.54626e-16	3.1305e-15	26.1822	15.5941	up	SIX1
CEP55	2.79442	5.64755	12.1292	3.31532e-29	1.74992e-27	55.4998	28.4795	up	CEP55
RDM1	2.79221	3.17529	10.8851	1.86935e-24	5.89853e-23	44.6718	23.7283	up	RDM1
MPPED1	-2.79128	6.35743	-7.51465	3.51825e-13	2.957e-12	19.0741	12.4537	down	MPPED1
HMGCLL1	-2.79102	1.53548	-15.4363	7.72416e-43	1.31985e-40	86.6188	42.1121	down	HMGCLL1
PAMR1	-2.79063	5.88439	-13.3043	6.58507e-34	5.50932e-32	66.2268	33.1814	down	PAMR1
STC2	2.79014	7.08722	11.7682	8.4229e-28	3.76565e-26	52.2965	27.0745	up	STC2
APOA4	-2.78977	7.57747	-4.48022	9.6447e-06	2.95093e-05	2.43006	5.01571	down	APOA4
SPSB4	-2.789	1.489	-14.955	8.71684e-41	1.29234e-38	81.9308	40.0596	down	SPSB4
RELN	-2.78756	8.39735	-5.24194	2.53068e-07	9.77699e-07	5.92666	6.59676	down	RELN
LOC100133669	-2.78755	2.01028	-11.4119	1.95707e-26	7.61782e-25	49.1827	25.7084	down	LOC100133669
GSTM5	-2.78449	3.10547	-9.90346	6.62793e-21	1.38199e-19	36.5932	20.1786	down	GSTM5
HBB	-2.77938	8.1715	-10.7819	4.50419e-24	1.36363e-22	43.802	23.3464	down	HBB
MRAP2	2.77876	4.89155	7.51025	3.62405e-13	3.03832e-12	19.045	12.4408	up	MRAP2
FGF23	-2.77746	0.783895	-14.3293	3.79524e-38	4.58224e-36	75.9046	37.4208	down	FGF23
MYO18B	2.77728	2.81226	6.34512	5.80211e-10	3.22993e-09	11.8265	9.23641	up	MYO18B
CWH43	-2.77675	1.15173	-12.7268	1.4211e-31	9.47316e-30	60.9008	30.8474	down	CWH43
GGT6	-2.77408	2.6619	-7.5691	2.43641e-13	2.10027e-12	19.4346	12.6133	down	GGT6
ASF1B	2.77396	7.14293	13.3796	3.24373e-34	2.83131e-32	66.9287	33.489	up	ASF1B
NPC1L1	-2.77099	8.29178	-5.33745	1.55159e-07	6.20358e-07	6.39916	6.80922	down	NPC1L1
CENPI	2.77069	3.58442	11.2695	6.78522e-26	2.44304e-24	47.9523	25.1684	up	CENPI
CYP2B7P1	-2.77023	8.46907	-5.92027	6.72277e-09	3.26708e-08	9.44163	8.17245	down	CYP2B7P1
GNAZ	2.76731	7.00812	8.99445	8.43484e-18	1.24503e-16	29.5391	17.0739	up	GNAZ
STEAP4	-2.76602	7.61345	-9.79632	1.5736e-20	3.12595e-19	35.7393	19.8031	down	STEAP4
KRTCAP3	-2.76339	4.86146	-6.50323	2.25389e-10	1.32262e-09	12.7488	9.64707	down	KRTCAP3
DEPDC1B	2.76247	5.9159	9.91054	6.25849e-21	1.31038e-19	36.6499	20.2035	up	DEPDC1B
LOC100131726	-2.76183	4.19061	-5.35198	1.4394e-07	5.78025e-07	6.47169	6.84182	down	LOC100131726
LHX2	-2.75997	3.69673	-11.5259	7.19437e-27	2.9424e-25	50.1732	26.143	down	LHX2
ASPDH	-2.75896	9.14835	-7.25737	1.94505e-12	1.49345e-11	17.3974	11.7111	down	ASPDH
THY1	2.756	10.0986	15.5012	4.07243e-43	7.14021e-41	87.2538	42.3901	up	THY1
DTX1	-2.75132	7.89615	-8.62654	1.34143e-16	1.71293e-15	26.8132	15.8724	down	DTX1
EFNB3	-2.74975	3.71156	-11.9846	1.21871e-28	5.99337e-27	54.2106	27.9141	down	EFNB3
MT1DP	-2.74897	3.13455	-9.35754	5.11049e-19	8.68826e-18	32.304	18.2915	down	MT1DP
PHACTR3	-2.74845	1.21499	-17.8965	1.49635e-53	9.14273e-51	111.093	52.825	down	PHACTR3
LECT2	-2.74804	9.73974	-5.80742	1.2599e-08	5.85464e-08	8.8315	7.89967	down	LECT2
PRKAR2B	-2.74747	4.61066	-11.221	1.03448e-25	3.69173e-24	47.535	24.9853	down	PRKAR2B
ORC6L	2.74534	5.54002	13.4362	1.90297e-34	1.72836e-32	67.4573	33.7206	up	ORC6L
CPS1	-2.74428	13.9792	-5.64426	3.07094e-08	1.3552e-07	7.96712	7.51273	down	CPS1
CHRM2	-2.74257	0.669127	-20.7628	2.92825e-66	4.92019e-63	140.126	65.5334	down	CHRM2
HHIPL2	2.73509	3.09817	6.66908	8.20053e-11	5.10962e-10	13.7361	10.0862	up	HHIPL2
ENO3	-2.73329	8.48154	-10.0113	2.76e-21	6.02272e-20	37.4585	20.5591	down	ENO3
KCNK17	-2.72878	3.14686	-10.5751	2.59013e-23	7.00065e-22	42.0723	22.5867	down	KCNK17
ASPA	-2.72637	4.54022	-11.1616	1.73263e-25	6.08625e-24	47.0247	24.7613	down	ASPA
BMPR1B	-2.72476	2.36339	-10.2797	3.04512e-22	7.37966e-21	39.6364	21.5164	down	BMPR1B
CENPK	2.7222	4.96342	11.8214	5.24602e-28	2.39311e-26	52.7653	27.2802	up	CENPK
DEFA1B	-2.72192	1.28864	-11.9314	1.96296e-28	9.44609e-27	53.7386	27.7071	down	DEFA1B
FPR2	-2.72134	2.19967	-12.277	8.70877e-30	4.79768e-28	56.8238	29.06	down	FPR2
FCGR2C	-2.72004	4.5789	-9.50346	1.62386e-19	2.9078e-18	33.4353	18.7895	down	FCGR2C
C8orf4	-2.71478	9.64847	-12.9779	1.3901e-32	1.02294e-30	63.2043	31.857	down	C8orf4
AURKA	2.71376	8.35609	15.8323	1.53617e-44	3.06671e-42	90.5052	43.8136	up	AURKA
ATP13A4	-2.71291	1.35304	-13.0707	5.85967e-33	4.39214e-31	64.0604	32.2321	down	ATP13A4
E2F2	2.71242	5.34586	12.6765	2.25883e-31	1.47873e-29	60.4417	30.6461	up	E2F2
AGXT2	-2.70999	9.3249	-7.87917	2.89868e-14	2.76471e-13	21.525	13.5378	down	AGXT2
WNK4	2.70573	5.12484	6.25009	1.01529e-09	5.46192e-09	11.2811	8.99341	up	WNK4
FITM1	-2.69573	5.29039	-11.7021	1.51482e-27	6.66885e-26	51.7154	26.8196	down	FITM1
COX6A2	-2.69108	3.85046	-6.56935	1.50975e-10	9.08689e-10	13.14	9.82109	down	COX6A2
NCRNA00176	2.6895	4.59162	8.27167	1.7961e-15	1.9822e-14	24.2594	14.7457	up	NCRNA00176
CFHR3	-2.68831	9.82629	-6.57554	1.45388e-10	8.77157e-10	13.1768	9.83747	down	CFHR3
KMO	-2.68637	8.96619	-8.8415	2.68908e-17	3.75744e-16	28.3964	16.5704	down	KMO
LRRN1	-2.68125	2.19355	-9.15242	2.51262e-18	3.96726e-17	30.7332	17.5999	down	LRRN1
CPEB3	-2.67863	7.86441	-15.3434	1.92892e-42	3.16202e-40	85.7109	41.7147	down	CPEB3
CCL19	-2.67775	5.5656	-5.79541	1.34624e-08	6.23434e-08	8.76715	7.87088	down	CCL19
GBP7	-2.67396	8.56877	-6.52738	1.94778e-10	1.15577e-09	12.8913	9.71046	down	GBP7
C1QTNF1	-2.67365	8.73038	-10.0396	2.19203e-21	4.81983e-20	37.6861	20.6592	down	C1QTNF1
GSTA2	-2.67167	10.5113	-5.53068	5.64177e-08	2.40192e-07	7.37782	7.24858	down	GSTA2
LOC84740	2.67027	3.41194	5.77057	1.54348e-08	7.10854e-08	8.63443	7.8115	up	LOC84740
FETUB	-2.66704	10.0588	-6.39588	4.29145e-10	2.42581e-09	12.1206	9.3674	down	FETUB
SLC26A6	2.66632	8.53228	17.9738	6.82984e-54	4.44226e-51	111.871	53.1656	up	SLC26A6
TCF19	2.6634	8.19833	14.3033	4.87858e-38	5.85517e-36	75.6556	37.3117	up	TCF19
CDKN2BAS	2.66277	2.99223	11.7749	7.93891e-28	3.56508e-26	52.3551	27.1002	up	CDKN2BAS
CRP	-2.66194	13.0116	-4.46834	1.01699e-05	3.09985e-05	2.37945	4.99268	down	CRP
FAM169B	-2.66143	2.57196	-7.49518	4.01042e-13	3.3359e-12	18.9456	12.3968	down	FAM169B
S100A12	-2.66079	1.64953	-14.2158	1.13335e-37	1.31332e-35	74.8198	36.9456	down	S100A12
ALDOB	-2.65627	15.7612	-7.04561	7.68652e-12	5.48613e-11	16.0514	11.1143	down	ALDOB
NOX4	2.65399	4.24317	14.2358	9.34473e-38	1.09545e-35	75.0111	37.0294	up	NOX4
ERCC6L	2.65396	4.64482	12.9646	1.57338e-32	1.14942e-30	63.0816	31.8032	up	ERCC6L
WDR72	-2.65295	8.18427	-7.61095	1.8345e-13	1.60752e-12	19.7131	12.7365	down	WDR72
CXCR2P1	-2.65079	5.05621	-9.35999	5.01376e-19	8.531e-18	32.3229	18.2998	down	CXCR2P1
HPD	-2.64928	13.369	-5.31208	1.76815e-07	6.99455e-07	6.27291	6.75248	down	HPD
MAPK8IP2	2.64324	6.39172	8.30315	1.43111e-15	1.60219e-14	24.4829	14.8443	up	MAPK8IP2
SLC17A8	-2.63661	1.39566	-13.1643	2.44522e-33	1.90359e-31	64.9266	32.6117	down	SLC17A8
EMR1	-2.63359	3.31003	-11.1285	2.30706e-25	7.99267e-24	46.7414	24.6369	down	EMR1
SULT1E1	-2.63217	6.07189	-6.64682	9.40262e-11	5.81549e-10	13.6025	10.0268	down	SULT1E1
AKR7A3	-2.63203	10.4172	-7.36152	9.78661e-13	7.76574e-12	18.0707	12.0094	down	AKR7A3
EXPH5	-2.632	6.27519	-7.96421	1.59952e-14	1.57477e-13	22.1092	13.796	down	EXPH5
HRG	-2.63088	14.7356	-5.78	1.46547e-08	6.76007e-08	8.68477	7.83402	down	HRG
TRPV4	-2.63082	6.38109	-8.04259	9.21094e-15	9.31395e-14	22.6517	14.0357	down	TRPV4
MEP1A	2.63029	3.46858	5.36614	1.33764e-07	5.39526e-07	6.54256	6.87366	up	MEP1A
TTC39A	2.62774	6.63127	7.98889	1.3449e-14	1.33714e-13	22.2797	13.8713	up	TTC39A
LEF1	2.62746	6.0081	8.30863	1.37558e-15	1.54259e-14	24.5219	14.8615	up	LEF1
SLC16A4	-2.62582	5.60761	-8.95132	1.17114e-17	1.69882e-16	29.2156	16.9314	down	SLC16A4
ADH1A	-2.62364	13.0972	-7.81791	4.43572e-14	4.14638e-13	21.1071	13.353	down	ADH1A
OR51E1	2.62039	3.383	14.4845	8.47873e-39	1.0752e-36	77.3909	38.0717	up	OR51E1
CYP4F2	-2.62028	10.5959	-7.06079	6.97229e-12	5.00115e-11	16.1469	11.1566	down	CYP4F2
CCL25	2.61988	3.90342	5.71977	2.03844e-08	9.24244e-08	8.36454	7.6907	up	CCL25
ADCY1	-2.61831	7.2101	-7.18379	3.14627e-12	2.35305e-11	16.9262	11.5022	down	ADCY1
ATOH8	-2.61807	7.84046	-8.682	8.88364e-17	1.16086e-15	27.2191	16.0514	down	ATOH8
LOC100133469	2.61787	2.43094	5.13198	4.40543e-07	1.64983e-06	5.39189	6.35601	up	LOC100133469
TINAG	2.61744	2.64281	5.21132	2.95604e-07	1.13227e-06	5.77671	6.52929	up	TINAG
FOXP2	-2.61702	2.794	-7.87832	2.91585e-14	2.77978e-13	21.5192	13.5352	down	FOXP2
RND3	-2.6072	9.72683	-15.0732	2.74167e-41	4.15642e-39	83.0781	40.562	down	RND3
ALDH8A1	-2.60326	10.7053	-8.91466	1.54681e-17	2.21193e-16	28.9414	16.8106	down	ALDH8A1
SPINK1	2.60302	9.32589	3.98864	7.84868e-05	0.000208173	0.438187	4.1052	up	SPINK1
FREM1	-2.60137	2.43524	-8.24668	2.15014e-15	2.3485e-14	24.0824	14.6675	down	FREM1
SIGLEC11	-2.60124	3.87887	-12.4093	2.61276e-30	1.50949e-28	58.0163	29.5829	down	SIGLEC11
ITGB8	-2.59455	3.87642	-6.83106	2.99787e-11	1.98444e-10	14.7197	10.5232	down	ITGB8
PHLDA1	-2.59452	10.561	-12.702	1.78576e-31	1.17668e-29	60.6745	30.7482	down	PHLDA1
UGT2B10	-2.59129	11.7182	-7.09632	5.54649e-12	4.0257e-11	16.3709	11.256	down	UGT2B10
ADAMTSL2	-2.58887	8.33235	-7.89088	2.67148e-14	2.565e-13	21.6052	13.5732	down	ADAMTSL2
PAGE4	2.58869	2.74371	4.47663	9.80041e-06	2.99539e-05	2.41477	5.00876	up	PAGE4
C3orf32	2.58669	4.56488	6.55435	1.65387e-10	9.89818e-10	13.051	9.7815	up	C3orf32
FANCI	2.58641	8.00208	14.9063	1.40209e-40	2.04858e-38	81.4594	39.8532	up	FANCI
MYH4	2.58312	3.94027	3.67859	0.000265261	0.000646183	-0.70785	3.57633	up	MYH4
NR4A3	-2.58248	5.86273	-10.2533	3.78758e-22	9.10238e-21	39.4208	21.4216	down	NR4A3
MAPT	2.58	6.5378	11.3423	3.59722e-26	1.33821e-24	48.5803	25.444	up	MAPT
ALPL	-2.57795	9.48168	-8.67975	9.03378e-17	1.17743e-15	27.2026	16.0441	down	ALPL
FAP	2.57609	4.86208	7.7049	9.66281e-14	8.68619e-13	20.3424	13.0149	up	FAP
C9orf100	2.56678	6.72012	16.4509	3.22243e-47	1.01522e-44	96.6236	46.4918	up	C9orf100
PROZ	-2.56597	8.31496	-8.18991	3.23072e-15	3.45209e-14	23.6819	14.4907	down	PROZ
BAIAP2L2	2.56464	6.71578	8.25477	2.02846e-15	2.22281e-14	24.1398	14.6928	up	BAIAP2L2
TMEM45A	-2.56457	8.77151	-7.63718	1.53474e-13	1.35545e-12	19.8882	12.814	down	TMEM45A
NOL4	-2.56347	1.77103	-9.24213	1.25556e-18	2.0449e-17	31.4173	17.9012	down	NOL4
SOCS2	-2.56273	8.38286	-11.3941	2.28783e-26	8.78659e-25	49.0282	25.6406	down	SOCS2
EZH2	2.56212	7.57752	16.0485	1.7907e-45	4.01177e-43	92.6375	44.747	up	EZH2
C12orf48	2.56079	5.84307	14.0014	8.86384e-37	9.60869e-35	72.7803	36.0524	up	C12orf48
GINS1	2.55611	7.02995	12.4078	2.6497e-30	1.52645e-28	58.0024	29.5768	up	GINS1
PLP1	-2.55369	0.881605	-12.845	4.76801e-32	3.37324e-30	61.9829	31.3217	down	PLP1
ITGA9	-2.55216	5.84664	-10.3673	1.47265e-22	3.67944e-21	40.3543	21.8319	down	ITGA9
RCAN1	-2.55203	10.35	-16.2128	3.47925e-46	8.99387e-44	94.263	45.4585	down	RCAN1
IGFBP3	-2.55175	11.9387	-13.0865	5.0533e-33	3.8449e-31	64.2071	32.2964	down	IGFBP3
C8A	-2.54821	12.0861	-8.69637	7.98145e-17	1.05114e-15	27.3246	16.0979	down	C8A
SELP	-2.54686	4.68342	-9.06336	4.98168e-18	7.57508e-17	30.0583	17.3026	down	SELP
SLC27A5	-2.54547	12.7793	-7.92323	2.13137e-14	2.06511e-13	21.8271	13.6713	down	SLC27A5
ZWINT	2.54448	8.09645	13.7689	8.15172e-36	8.17727e-34	70.5804	35.0888	up	ZWINT
KIAA0101	2.54345	6.96917	12.4784	1.39062e-30	8.2711e-29	58.6411	29.8568	up	KIAA0101
LILRA5	-2.54252	4.47119	-12.0602	6.17422e-29	3.15966e-27	54.884	28.2094	down	LILRA5
HELLS	2.53607	5.47334	11.5014	8.92015e-27	3.62615e-25	49.9604	26.0496	up	HELLS
SERPINE1	-2.53505	11.2426	-9.36344	4.88026e-19	8.32493e-18	32.3495	18.3116	down	SERPINE1
PHYHD1	-2.5307	7.93878	-7.18677	3.08581e-12	2.31212e-11	16.9452	11.5106	down	PHYHD1
SLC28A1	-2.52998	8.71278	-6.44081	3.28091e-10	1.88578e-09	12.3825	9.48401	down	SLC28A1
CLSPN	2.52894	4.01101	9.24026	1.27388e-18	2.06971e-17	31.4031	17.8949	up	CLSPN
UGT3A1	-2.52736	8.82044	-4.76108	2.66123e-06	8.8414e-06	3.66227	5.57492	down	UGT3A1
NIPAL1	-2.52627	4.46525	-8.36444	9.18099e-16	1.04822e-14	24.9197	15.0371	down	NIPAL1
FAM13A	-2.52278	8.69472	-11.1668	1.65616e-25	5.8482e-24	47.0694	24.7809	down	FAM13A
CCL21	-2.52273	7.28764	-5.49577	6.78763e-08	2.85301e-07	7.1988	7.16828	down	CCL21
GPRIN2	-2.52075	2.22207	-7.53716	3.02329e-13	2.56776e-12	19.2228	12.5195	down	GPRIN2
NR1I2	-2.51955	8.75936	-6.44574	3.18534e-10	1.83398e-09	12.4113	9.49684	down	NR1I2
IYD	-2.51882	8.33396	-7.83995	3.80722e-14	3.58547e-13	21.2572	13.4194	down	IYD
LTK	-2.51727	3.93475	-9.53326	1.28309e-19	2.32026e-18	33.6678	18.8917	down	LTK
PLA2G2A	-2.50982	9.31178	-3.7237	0.000223314	0.000551327	-0.546461	3.65108	down	PLA2G2A
GPD1	-2.50885	10.2795	-8.25884	1.96997e-15	2.16108e-14	24.1685	14.7055	down	GPD1
DHDPSL	-2.5081	8.6824	-8.48569	3.79012e-16	4.55153e-15	25.7905	15.4213	down	DHDPSL
BEX1	-2.50798	3.26188	-5.66374	2.76404e-08	1.22648e-07	8.06921	7.55846	down	BEX1
ALDH6A1	-2.5046	10.658	-10.5679	2.75112e-23	7.40598e-22	42.0127	22.5605	down	ALDH6A1
PRG4	-2.50407	11.4015	-6.24746	1.03102e-09	5.54064e-09	11.2661	8.98673	down	PRG4
PLGLB2	-2.50191	11.1768	-8.80148	3.63419e-17	4.98477e-16	28.0997	16.4396	down	PLGLB2
UGT1A1	-2.4992	11.5009	-6.34267	5.88683e-10	3.27347e-09	11.8123	9.23012	down	UGT1A1
FAM72A	2.49718	3.21355	10.8745	2.04661e-24	6.40772e-23	44.5822	23.689	up	FAM72A
CES7	-2.49412	4.66447	-7.32006	1.28748e-12	1.00931e-11	17.8018	11.8903	down	CES7
SLC39A5	-2.49189	10.3266	-6.24581	1.04102e-09	5.59291e-09	11.2567	8.98254	down	SLC39A5
WDR62	2.48944	6.52069	11.9992	1.06846e-28	5.30426e-27	54.3409	27.9712	up	WDR62
LILRA3	-2.48657	1.90195	-10.0404	2.17684e-21	4.79691e-20	37.693	20.6622	down	LILRA3
SLC2A5	2.4853	4.88872	5.98575	4.64905e-09	2.30656e-08	9.80017	8.33264	up	SLC2A5
TRPM8	-2.48145	8.26302	-7.1578	3.72564e-12	2.76482e-11	16.7606	11.4288	down	TRPM8
MAGEA3	2.47872	3.04558	4.15494	3.94984e-05	0.000109819	1.08828	4.40342	up	MAGEA3
PRELP	-2.47828	7.8768	-7.3216	1.27452e-12	9.99537e-12	17.8117	11.8947	down	PRELP
AGBL4	-2.47693	1.54945	-11.4157	1.89288e-26	7.39656e-25	49.2157	25.7229	down	AGBL4
AKR1B15	2.47587	3.55468	5.35016	1.45301e-07	5.83375e-07	6.4626	6.83773	up	AKR1B15
OTX1	2.47415	2.69027	9.16121	2.34794e-18	3.72474e-17	30.8	17.6293	up	OTX1
RACGAP1	2.47343	8.10363	15.9624	4.21499e-45	9.04116e-43	91.7882	44.3752	up	RACGAP1
HS3ST3B1	-2.47336	5.16072	-9.02412	6.72581e-18	1.00454e-16	29.7623	17.1723	down	HS3ST3B1
KAZ	-2.47274	5.75288	-12.3169	6.06121e-30	3.35748e-28	57.1828	29.2174	down	KAZ
AOX1	-2.46835	13.4201	-7.11703	4.85205e-12	3.54592e-11	16.5019	11.3141	down	AOX1
SAMD11	-2.46831	4.53554	-7.04283	7.8247e-12	5.57883e-11	16.0339	11.1065	down	SAMD11
FATE1	2.46708	2.50394	10.7629	5.29512e-24	1.57937e-22	43.642	23.2761	up	FATE1
TREH	-2.4663	4.82488	-6.33609	6.12072e-10	3.39417e-09	11.7743	9.2132	down	TREH
CTNNA3	-2.46524	2.53033	-9.61311	6.81164e-20	1.26584e-18	34.2927	19.1667	down	CTNNA3
DNAH6	-2.4651	4.87457	-7.28473	1.62511e-12	1.26027e-11	17.5735	11.7891	down	DNAH6
LYPD2	-2.46427	1.11055	-11.0244	5.65925e-25	1.87677e-23	45.8537	24.2472	down	LYPD2
PIK3C2G	-2.46393	6.79866	-6.43335	3.43082e-10	1.96604e-09	12.3389	9.4646	down	PIK3C2G
COLEC11	-2.46246	9.24219	-8.5531	2.30886e-16	2.86131e-15	26.2785	15.6366	down	COLEC11
S100A8	-2.46242	5.40764	-8.86248	2.2954e-17	3.22524e-16	28.5524	16.6391	down	S100A8
LRRC19	-2.46237	2.6333	-8.84248	2.66911e-17	3.73213e-16	28.4038	16.5736	down	LRRC19
PRSS22	-2.4612	2.05314	-7.13443	4.33516e-12	3.19131e-11	16.6122	11.363	down	PRSS22
ACAN	2.4604	3.68363	7.3507	1.0514e-12	8.31351e-12	18.0004	11.9782	up	ACAN
CTSL2	2.45718	4.13455	6.42414	3.62511e-10	2.06711e-09	12.2851	9.44068	up	CTSL2
CTAG2	2.45634	2.31677	4.7339	3.02284e-06	9.96884e-06	3.5401	5.51959	up	CTAG2
IL20RA	-2.45399	2.30026	-6.6698	8.16425e-11	5.08859e-10	13.7404	10.0881	down	IL20RA
HPX	-2.44789	15.4738	-7.98775	1.35573e-14	1.34724e-13	22.2718	13.8678	down	HPX
CHAF1B	2.44689	6.11145	10.7781	4.65202e-24	1.40417e-22	43.7701	23.3324	up	CHAF1B
HBA2	-2.44584	8.67793	-10.4507	7.34602e-23	1.89895e-21	41.0418	22.1339	down	HBA2
FAM72B	2.44457	5.89964	12.6362	3.27259e-31	2.10144e-29	60.0744	30.4851	up	FAM72B
HAL	-2.44277	9.68344	-5.12333	4.59999e-07	1.71752e-06	5.35023	6.33724	down	HAL
CR1	-2.44212	4.33535	-9.07208	4.65947e-18	7.11735e-17	30.1242	17.3317	down	CR1
NDUFA4L2	2.43919	8.57023	12.8664	3.9099e-32	2.7857e-30	62.1795	31.4078	up	NDUFA4L2
CILP	-2.43884	4.06803	-8.95515	1.13762e-17	1.65258e-16	29.2443	16.944	down	CILP
ABCB11	-2.43761	8.31077	-5.61059	3.68157e-08	1.60813e-07	7.79134	7.43397	down	ABCB11
AR	-2.43758	6.81806	-6.77942	4.13995e-11	2.67888e-10	14.4041	10.383	down	AR
VSIG2	-2.43627	4.16922	-6.49734	2.33547e-10	1.3681e-09	12.7141	9.63162	down	VSIG2
DLGAP2	-2.43387	1.40268	-11.3743	2.7203e-26	1.031e-24	48.8568	25.5654	down	DLGAP2
ARHGAP11A	2.43299	7.10685	12.8297	5.49625e-32	3.86135e-30	61.8421	31.2599	up	ARHGAP11A
SPOCK1	2.43288	4.26732	6.56288	1.57031e-10	9.42607e-10	13.1016	9.80401	up	SPOCK1
DPF3	-2.43171	4.2531	-10.1808	6.88915e-22	1.60214e-20	38.8296	21.1618	down	DPF3
BLM	2.43147	5.44279	10.6068	1.98291e-23	5.41755e-22	42.3364	22.7027	up	BLM
MAGEC1	2.42974	2.34259	4.84447	1.79331e-06	6.13062e-06	4.0411	5.74635	up	MAGEC1
TMEM154	-2.42706	4.61959	-8.46346	4.46035e-16	5.33416e-15	25.6303	15.3506	down	TMEM154
FOXS1	2.42695	5.13743	10.4921	5.19712e-23	1.35738e-21	41.3839	22.2842	up	FOXS1
TM4SF20	2.42487	2.76378	4.63046	4.88244e-06	1.55693e-05	3.08082	5.31136	up	TM4SF20
RTKN2	2.42342	4.32093	9.09765	3.82943e-18	5.8986e-17	30.3176	17.4169	up	RTKN2
APOA5	-2.42325	11.8905	-6.82681	3.07875e-11	2.03464e-10	14.6937	10.5116	down	APOA5
BAI3	-2.42305	1.73822	-11.6462	2.48754e-27	1.06489e-25	51.2244	26.6042	down	BAI3
DBC1	-2.42261	2.03624	-9.26275	1.06982e-18	1.75944e-17	31.5753	17.9707	down	DBC1
LRRC4C	-2.42195	2.73145	-9.79371	1.6069e-20	3.1827e-19	35.7187	19.794	down	LRRC4C
LY6H	2.42174	2.65559	9.26166	1.07889e-18	1.77291e-17	31.5669	17.967	up	LY6H
CDCA7	2.42049	4.60218	6.90455	1.88751e-11	1.27969e-10	15.1722	10.7241	up	CDCA7
KRT7	-2.41889	7.64944	-4.76464	2.61699e-06	8.70589e-06	3.67835	5.5822	down	KRT7
P2RY12	-2.41743	2.15922	-11.5801	4.46042e-27	1.85434e-25	50.6464	26.3506	down	P2RY12
S100P	2.41738	6.35545	4.36906	1.57696e-05	4.67179e-05	1.96116	4.80218	up	S100P
FPR1	-2.41496	5.21008	-9.32452	6.61428e-19	1.11136e-17	32.0496	18.1795	down	FPR1
OGDHL	-2.41483	10.4939	-7.01011	9.64909e-12	6.80975e-11	15.8288	11.0155	down	OGDHL
CABYR	2.41257	5.07937	6.45509	3.01155e-10	1.7364e-09	12.466	9.52121	up	CABYR
HOXD8	2.41223	3.59555	9.91285	6.14269e-21	1.28881e-19	36.6683	20.2116	up	HOXD8
ANXA3	-2.41143	4.18624	-7.52904	3.1934e-13	2.69973e-12	19.1691	12.4957	down	ANXA3
DNAJC12	-2.40795	7.82882	-8.39818	7.18389e-16	8.34383e-15	25.1611	15.1436	down	DNAJC12
FANCD2	2.40474	6.774	12.1379	3.06519e-29	1.62214e-27	55.5775	28.5135	up	FANCD2
TMEM26	-2.40253	4.08742	-12.9944	1.19256e-32	8.84027e-31	63.3562	31.9235	down	TMEM26
UGT1A3	-2.4025	8.06406	-5.17027	3.63603e-07	1.37574e-06	5.57697	6.43937	down	UGT1A3
EGR3	-2.40127	4.59605	-10.7003	9.00098e-24	2.59638e-22	43.1174	23.0457	down	EGR3
IGLON5	-2.40085	3.4636	-8.84251	2.66855e-17	3.73213e-16	28.404	16.5737	down	IGLON5
SYTL5	-2.39931	4.83538	-9.20491	1.67523e-18	2.6979e-17	31.1329	17.7759	down	SYTL5
XRCC2	2.39919	4.04519	10.7722	4.89188e-24	1.46997e-22	43.7204	23.3105	up	XRCC2
SPINK5	2.39889	3.22209	7.40425	7.36767e-13	5.92795e-12	18.3491	12.1327	up	SPINK5
ORM1	-2.39746	16.463	-8.35639	9.73339e-16	1.10753e-14	24.8622	15.0117	down	ORM1
SCN7A	-2.39701	2.02899	-8.61151	1.49943e-16	1.89905e-15	26.7036	15.8241	down	SCN7A
NAPSB	-2.39497	5.86225	-8.64505	1.1693e-16	1.50649e-15	26.9485	15.9321	down	NAPSB
KLK10	-2.39424	1.48046	-9.34296	5.72719e-19	9.6877e-18	32.1916	18.2421	down	KLK10
CBFA2T3	-2.39242	5.9415	-11.6875	1.72515e-27	7.51277e-26	51.5867	26.7632	down	CBFA2T3
PLG	-2.39229	14.6149	-7.38344	8.46095e-13	6.77514e-12	18.2134	12.0726	down	PLG
GPRIN1	2.39182	6.01555	10.7691	5.02308e-24	1.50653e-22	43.6942	23.299	up	GPRIN1
MCM2	2.39121	9.12209	12.6745	2.30063e-31	1.50121e-29	60.4235	30.6382	up	MCM2
C5orf34	2.38969	4.46705	14.2653	7.0372e-38	8.34653e-36	75.2923	37.1526	up	C5orf34
TTR	-2.3886	15.0309	-6.86111	2.48222e-11	1.6578e-10	14.9043	10.6052	down	TTR
CD1D	-2.38784	6.79704	-10.3591	1.5767e-22	3.92481e-21	40.2869	21.8023	down	CD1D
IGF2BP3	2.38634	5.99439	7.18576	3.10622e-12	2.32655e-11	16.9387	11.5078	up	IGF2BP3
SLC1A1	-2.38492	9.1328	-6.78358	4.03402e-11	2.61453e-10	14.4294	10.3943	down	SLC1A1
SIX4	2.38381	3.91321	8.32213	1.24763e-15	1.40379e-14	24.6179	14.9039	up	SIX4
LOC222699	2.38282	5.64984	12.17	2.2937e-29	1.23328e-27	55.8646	28.6395	up	LOC222699
C21orf58	2.38275	5.74144	13.893	2.49801e-36	2.6233e-34	71.753	35.6024	up	C21orf58
DKK1	2.38213	4.18805	4.69982	3.54359e-06	1.15278e-05	3.38776	5.45056	up	DKK1
HOXD1	2.38194	2.38635	8.24083	2.24237e-15	2.43867e-14	24.0411	14.6493	up	HOXD1
CXCL2	-2.38057	9.09704	-8.35836	9.59551e-16	1.09369e-14	24.8763	15.0179	down	CXCL2
PPBP	-2.3802	1.21157	-12.076	5.35846e-29	2.76324e-27	55.0243	28.271	down	PPBP
OLFML3	-2.37936	7.47201	-9.99321	3.19858e-21	6.91243e-20	37.3128	20.495	down	OLFML3
UCA1	-2.37935	2.39743	-6.63167	1.03185e-10	6.34883e-10	13.5117	9.98639	down	UCA1
RAD51	2.37927	5.62531	11.6836	1.78634e-27	7.7458e-26	51.5522	26.748	up	RAD51
CXCR2	-2.37796	2.6929	-11.1136	2.62321e-25	9.04134e-24	46.6144	24.5812	down	CXCR2
CXCR1	-2.37446	2.70235	-10.731	6.93994e-24	2.02211e-22	43.3745	23.1586	down	CXCR1
GFRA1	-2.37406	8.54151	-5.64081	3.12866e-08	1.37856e-07	7.94907	7.50464	down	GFRA1
PKHD1	-2.36453	5.70267	-6.16123	1.70298e-09	8.91181e-09	10.7774	8.76879	down	PKHD1
ADRA2B	-2.3644	5.52636	-13.2005	1.74192e-33	1.3993e-31	65.2627	32.759	down	ADRA2B
LCN2	2.36402	9.14969	4.84302	1.80578e-06	6.17118e-06	4.03444	5.74334	up	LCN2
CASR	-2.36353	2.21061	-7.41867	6.69245e-13	5.41275e-12	18.4433	12.1744	down	CASR
SLC7A4	-2.36352	1.64111	-9.8792	8.06556e-21	1.66454e-19	36.3993	20.0934	down	SLC7A4
FAM83D	2.36158	7.78079	12.6394	3.17792e-31	2.05373e-29	60.1034	30.4979	up	FAM83D
EHD3	-2.36092	6.80007	-12.5467	7.43775e-31	4.67188e-29	59.261	30.1286	down	EHD3
TNR	-2.36088	1.03254	-10.398	1.14035e-22	2.90314e-21	40.6071	21.943	down	TNR
PRAME	2.36011	2.96119	4.29277	2.19691e-05	6.37355e-05	1.64552	4.65819	up	PRAME
TCF21	-2.3586	4.87679	-10.3946	1.17304e-22	2.97884e-21	40.5792	21.9307	down	TCF21
ALB	-2.35829	20.1241	-8.38286	8.031e-16	9.25309e-15	25.0514	15.0952	down	ALB
ODZ1	-2.35808	5.26124	-5.60118	3.87234e-08	1.68562e-07	7.74238	7.41203	down	ODZ1
MAN1C1	-2.35725	8.13995	-9.88231	7.86489e-21	1.62646e-19	36.4242	20.1043	down	MAN1C1
GSTZ1	-2.35553	9.80597	-12.5449	7.56186e-31	4.73509e-29	59.2446	30.1214	down	GSTZ1
UPK3A	2.3545	3.54174	4.62022	5.11743e-06	1.62622e-05	3.03583	5.29095	up	UPK3A
ECT2	2.35323	7.70125	11.9806	1.26281e-28	6.18013e-27	54.1754	27.8987	up	ECT2
DNMT3L	-2.35277	4.04326	-6.15064	1.81056e-09	9.43075e-09	10.7177	8.74219	down	DNMT3L
TNFRSF11B	-2.3525	6.52454	-6.86405	2.43684e-11	1.62911e-10	14.9223	10.6132	down	TNFRSF11B
APOA1	-2.35199	16.7978	-6.21572	1.24103e-09	6.5954e-09	11.0855	8.90622	down	APOA1
GNA14	-2.35059	5.26705	-11.3031	5.06384e-26	1.84633e-24	48.2419	25.2955	down	GNA14
PTPN13	-2.34985	4.39698	-8.23782	2.29144e-15	2.48801e-14	24.0198	14.6399	down	PTPN13
CNGA1	-2.34878	7.2633	-7.25865	1.92882e-12	1.48212e-11	17.4056	11.7147	down	CNGA1
IL33	-2.34852	7.33872	-10.1453	9.21939e-22	2.1076e-20	38.5418	21.0353	down	IL33
FABP1	-2.34829	13.8912	-5.65267	2.93462e-08	1.29931e-07	8.01114	7.53245	down	FABP1
DSG1	-2.34714	6.41062	-5.75094	1.71899e-08	7.86299e-08	8.52991	7.76473	down	DSG1
RASGEF1B	-2.34691	7.8937	-10.7733	4.84615e-24	1.46058e-22	43.7297	23.3146	down	RASGEF1B
PCDHAC2	-2.34665	3.15612	-6.10174	2.39995e-09	1.23099e-08	10.4434	8.6198	down	PCDHAC2
CENPW	2.34469	6.64509	12.9631	1.59438e-32	1.16056e-30	63.0684	31.7974	up	CENPW
TMEM150B	2.3431	6.18103	7.71623	8.94065e-14	8.05858e-13	20.4187	13.0486	up	TMEM150B
SKAP1	-2.34234	6.90011	-9.03196	6.33467e-18	9.51049e-17	29.8214	17.1983	down	SKAP1
SLC7A2	-2.33861	11.8062	-10.0576	1.89214e-21	4.18325e-20	37.8314	20.723	down	SLC7A2
GLOD5	-2.33836	4.70322	-8.77703	4.36623e-17	5.9204e-16	27.9189	16.3599	down	GLOD5
CA12	2.33645	6.56636	5.21316	2.92863e-07	1.12198e-06	5.7857	6.53333	up	CA12
KLK11	-2.33637	1.24104	-8.19405	3.13641e-15	3.35666e-14	23.7111	14.5036	down	KLK11
SLC13A5	-2.33139	11.7466	-5.72891	1.93917e-08	8.80617e-08	8.41297	7.71238	down	SLC13A5
PIF1	2.33049	5.09419	10.5253	3.93273e-23	1.04488e-21	41.6594	22.4053	up	PIF1
RASD2	2.32885	4.68314	12.9821	1.33675e-32	9.87287e-31	63.2431	31.8739	up	RASD2
PPP1R1A	-2.3286	9.64697	-5.57892	4.36261e-08	1.88762e-07	7.62687	7.36025	down	PPP1R1A
CXorf36	2.32685	7.74494	18.8987	5.5488e-58	5.08547e-55	121.216	57.2558	up	CXorf36
SMPD3	-2.32671	5.27825	-11.8304	4.83941e-28	2.21263e-26	52.8452	27.3152	down	SMPD3
ATF5	-2.32633	12.9883	-7.44258	5.70536e-13	4.65549e-12	18.5998	12.2437	down	ATF5
SPATA18	-2.32464	5.74324	-7.3374	1.14813e-12	9.03579e-12	17.9141	11.94	down	SPATA18
ANK3	-2.3238	6.56749	-8.06194	8.03302e-15	8.17203e-14	22.7862	14.0951	down	ANK3
KCNJ10	-2.3224	3.65953	-7.99688	1.27142e-14	1.26721e-13	22.3349	13.8957	down	KCNJ10
DNAJC6	2.32209	6.08351	9.84651	1.0502e-20	2.14107e-19	36.1387	19.9787	up	DNAJC6
RFPL1	-2.31995	1.35582	-12.8499	4.55539e-32	3.23416e-30	62.0281	31.3415	down	RFPL1
GPR158	2.31799	4.84845	6.07959	2.72502e-09	1.38644e-08	10.3198	8.56463	up	GPR158
VSIG4	-2.31561	7.25564	-9.80855	1.42609e-20	2.84695e-19	35.8365	19.8459	down	VSIG4
NCAM2	-2.31458	2.65707	-7.06307	6.87112e-12	4.93736e-11	16.1612	11.163	down	NCAM2
SIGLEC7	-2.3133	5.18256	-11.8701	3.39582e-28	1.59232e-26	53.1959	27.4691	down	SIGLEC7
CSRNP1	-2.31071	9.70993	-17.4556	1.3058e-51	6.42165e-49	106.659	50.8841	down	CSRNP1
EPHB1	-2.31058	3.77413	-10.7306	6.96147e-24	2.02546e-22	43.3715	23.1573	down	EPHB1
CFHR4	-2.30979	8.84188	-5.62551	3.39764e-08	1.49122e-07	7.86912	7.46882	down	CFHR4
C21orf56	2.30768	6.08034	8.09883	6.18435e-15	6.38153e-14	23.0434	14.2087	up	C21orf56
SGOL2	2.30338	6.1984	12.8242	5.77851e-32	4.00385e-30	61.7925	31.2382	up	SGOL2
NR4A1	-2.30307	9.5344	-10.7301	6.99149e-24	2.03126e-22	43.3672	23.1554	down	NR4A1
ROBO1	2.30225	9.67159	8.49492	3.54183e-16	4.26606e-15	25.8572	15.4508	up	ROBO1
IGFBP1	-2.30092	13.3112	-6.8137	3.34208e-11	2.195e-10	14.6134	10.476	down	IGFBP1
ABP1	-2.29797	3.91886	-5.79656	1.33769e-08	6.199e-08	8.77333	7.87364	down	ABP1
PVT1	2.29732	4.96744	9.25841	1.10647e-18	1.81381e-17	31.542	17.9561	up	PVT1
RAD51AP1	2.29604	5.96549	11.3592	3.10413e-26	1.1612e-24	48.7262	25.5081	up	RAD51AP1
PRND	2.29368	2.91207	7.44303	5.68816e-13	4.64522e-12	18.6028	12.245	up	PRND
SIX2	2.28809	2.36021	7.31064	1.37011e-12	1.07117e-11	17.7408	11.8632	up	SIX2
RIBC2	2.28628	3.2051	8.09136	6.52093e-15	6.71166e-14	22.9913	14.1857	up	RIBC2
OSTBETA	2.28592	5.45286	6.74279	5.19946e-11	3.32288e-10	14.1814	10.284	up	OSTBETA
RNF125	-2.28522	7.81523	-11.0558	4.31878e-25	1.45133e-23	46.1211	24.3646	down	RNF125
MEGF10	-2.28439	1.8566	-10.4597	6.815e-23	1.76621e-21	41.116	22.1665	down	MEGF10
AZGP1	-2.28318	14.0694	-8.18106	3.44189e-15	3.66028e-14	23.6197	14.4632	down	AZGP1
LGSN	-2.28208	4.35554	-6.65503	8.9403e-11	5.54486e-10	13.6517	10.0486	down	LGSN
MCC	-2.28065	8.09993	-9.75862	2.13027e-20	4.16207e-19	35.4403	19.6716	down	MCC
SMEK3P	2.2797	2.13834	4.88981	1.44357e-06	5.00803e-06	4.2495	5.84056	up	SMEK3P
SOCS3	-2.27662	9.36967	-9.47643	2.00971e-19	3.55453e-18	33.2249	18.6969	down	SOCS3
C17orf82	2.27633	3.38091	12.3657	3.88615e-30	2.18873e-28	57.6231	29.4105	up	C17orf82
ACSL1	-2.27503	13.4958	-10.2638	3.47216e-22	8.35433e-21	39.5067	21.4594	down	ACSL1
NR4A2	-2.27447	6.98472	-9.21176	1.58868e-18	2.56466e-17	31.1852	17.799	down	NR4A2
CD163	-2.26984	8.99975	-9.89656	7.00898e-21	1.45543e-19	36.538	20.1543	down	CD163
PXDNL	2.26675	2.73202	10.6436	1.45391e-23	4.07155e-22	42.6433	22.8375	up	PXDNL
PON1	-2.26245	12.2679	-6.36585	5.13092e-10	2.87294e-09	11.9463	9.2898	down	PON1
MAT1A	-2.26106	14.1753	-8.71567	6.91086e-17	9.14929e-16	27.4665	16.1605	down	MAT1A
WDR66	-2.26058	3.167	-11.1037	2.85701e-25	9.79692e-24	46.5299	24.5441	down	WDR66
ABCC9	-2.25868	8.79204	-8.53883	2.56484e-16	3.14758e-15	26.175	15.5909	down	ABCC9
OLFML2A	2.25779	7.55372	11.6918	1.6604e-27	7.24646e-26	51.6246	26.7798	up	OLFML2A
STIL	2.25761	6.25622	13.3021	6.72227e-34	5.60087e-32	66.2064	33.1725	up	STIL
PTPRS	-2.25759	6.88785	-6.27961	8.53877e-10	4.62939e-09	11.4498	9.0686	down	PTPRS
SAMD12	-2.25729	5.1177	-6.95847	1.3411e-11	9.27954e-11	15.5066	10.8725	down	SAMD12
GABRE	2.25586	7.34764	7.66195	1.29628e-13	1.15343e-12	20.054	12.8873	up	GABRE
FAM64A	2.25557	3.94919	7.95623	1.69163e-14	1.66139e-13	22.0542	13.7717	up	FAM64A
MYO1A	2.25542	4.37668	6.5653	1.54742e-10	9.30248e-10	13.1159	9.81039	up	MYO1A
MYCN	2.25541	4.01205	6.7285	5.68136e-11	3.61367e-10	14.0947	10.2455	up	MYCN
MMRN1	-2.25485	5.85174	-9.82173	1.28251e-20	2.57563e-19	35.9413	19.8919	down	MMRN1
GSG2	2.25436	3.8846	11.4517	1.38029e-26	5.50015e-25	49.5283	25.86	up	GSG2
GSTM1	-2.25385	6.39101	-3.1512	0.00174335	0.00366233	-2.45649	2.75862	down	GSTM1
PODN	-2.25374	6.90852	-6.42996	3.50107e-10	2.00205e-09	12.3191	9.4558	down	PODN
GGT5	-2.25101	8.73013	-8.73938	5.78872e-17	7.73992e-16	27.641	16.2374	down	GGT5
LPL	2.24874	5.91919	10.6581	1.28621e-23	3.64753e-22	42.7644	22.8907	up	LPL
PI15	2.24811	3.57817	6.3002	7.56485e-10	4.13249e-09	11.5679	9.1212	up	PI15
PHGDH	-2.24805	10.3563	-7.66179	1.29774e-13	1.15423e-12	20.0529	12.8868	down	PHGDH
IL1RAP	-2.24722	9.48923	-12.2268	1.37266e-29	7.48025e-28	56.3731	28.8624	down	IL1RAP
DMGDH	-2.24664	10.7563	-8.27918	1.70146e-15	1.88705e-14	24.3127	14.7692	down	DMGDH
SLC46A3	-2.24554	9.58281	-7.95565	1.69853e-14	1.66736e-13	22.0502	13.7699	down	SLC46A3
PRAM1	-2.24549	4.0631	-11.0492	4.57477e-25	1.5297e-23	46.0642	24.3396	down	PRAM1
CSPG4	2.24415	7.84665	13.3767	3.33443e-34	2.89794e-32	66.9014	33.477	up	CSPG4
PTPRD	-2.24384	6.57842	-6.14401	1.88128e-09	9.78139e-09	10.6804	8.72555	down	PTPRD
C5orf46	2.24307	2.60578	8.12292	5.21116e-15	5.41053e-14	23.2118	14.2831	up	C5orf46
COL9A1	2.24295	2.43161	10.0401	2.18212e-21	4.80328e-20	37.6906	20.6611	up	COL9A1
TMEM132E	-2.24284	3.30381	-8.55561	2.26648e-16	2.81398e-15	26.2968	15.6446	down	TMEM132E
LILRB5	-2.24011	6.65849	-11.2288	9.67312e-26	3.46428e-24	47.6014	25.0144	down	LILRB5
FGB	-2.2396	17.0173	-7.40709	7.22935e-13	5.82828e-12	18.3677	12.1409	down	FGB
CYR61	-2.23817	10.1344	-11.6002	3.73501e-27	1.56567e-25	50.8221	26.4277	down	CYR61
ARID3C	-2.23746	3.87372	-8.51855	2.97759e-16	3.61887e-15	26.0281	15.5261	down	ARID3C
SEMA3E	-2.23721	2.31552	-5.66273	2.77913e-08	1.23291e-07	8.06392	7.55609	down	SEMA3E
PDIA2	2.23591	2.49256	5.86301	9.25728e-09	4.39498e-08	9.13081	8.03352	up	PDIA2
ADRA1B	-2.23464	6.41421	-9.10455	3.63178e-18	5.59845e-17	30.3699	17.4399	down	ADRA1B
FTCD	-2.23414	12.3069	-6.43803	3.33599e-10	1.91634e-09	12.3662	9.47677	down	FTCD
ID1	-2.23241	8.99316	-10.2482	3.95147e-22	9.42881e-21	39.3789	21.4032	down	ID1
OTC	-2.23164	10.4261	-5.39909	1.12719e-07	4.59329e-07	6.70806	6.948	down	OTC
LOC92659	2.22921	5.08114	10.3693	1.44786e-22	3.622e-21	40.3711	21.8393	up	LOC92659
SLC22A7	-2.22694	11.6348	-5.16291	3.77312e-07	1.42494e-06	5.54128	6.4233	down	SLC22A7
ANXA8L2	-2.22622	3.4731	-6.09416	2.5067e-09	1.28118e-08	10.401	8.6009	down	ANXA8L2
LUM	-2.22524	8.33083	-4.84902	1.75483e-06	6.00522e-06	4.06192	5.75576	down	LUM
HAS2	-2.2215	2.91374	-7.1797	3.23117e-12	2.41296e-11	16.9001	11.4906	down	HAS2
SGCA	-2.21938	3.94607	-7.28387	1.6343e-12	1.26691e-11	17.568	11.7867	down	SGCA
NPY5R	-2.21822	1.72489	-10.1781	7.04506e-22	1.63275e-20	38.8075	21.1521	down	NPY5R
CBX2	2.21795	6.11249	10.0956	1.38598e-21	3.1085e-20	38.139	20.8582	up	CBX2
GSPT2	-2.21645	6.72822	-7.00219	1.015e-11	7.15572e-11	15.7793	10.9935	down	GSPT2
RASL12	2.21403	6.05306	13.6684	2.11789e-35	2.07297e-33	69.6338	34.6741	up	RASL12
PMFBP1	2.21394	2.893	8.73463	5.99822e-17	8.00411e-16	27.606	16.222	up	PMFBP1
KIAA1524	2.21343	5.44528	9.90606	6.48969e-21	1.35457e-19	36.614	20.1878	up	KIAA1524
HSD17B6	-2.21099	12.8669	-6.60232	1.23481e-10	7.51283e-10	13.3363	9.9084	down	HSD17B6
TK1	2.2094	9.21666	12.1558	2.60941e-29	1.39559e-27	55.7369	28.5835	up	TK1
FLVCR1	2.20814	6.74674	13.7957	6.31321e-36	6.42895e-34	70.8338	35.1997	up	FLVCR1
ADAMTS2	-2.20767	6.1219	-7.24578	2.09866e-12	1.60407e-11	17.3229	11.6781	down	ADAMTS2
FBXL18	2.20711	8.19037	16.1851	4.5868e-46	1.12785e-43	93.9888	45.3385	up	FBXL18
CCDC64	2.20687	7.40297	8.55874	2.21474e-16	2.75313e-15	26.3195	15.6547	up	CCDC64
AQP9	-2.2057	12.3902	-5.40897	1.0706e-07	4.37773e-07	6.75787	6.97037	down	AQP9
SELE	-2.20476	5.00761	-7.42592	6.37659e-13	5.16973e-12	18.4908	12.1954	down	SELE
KIAA1199	2.20333	5.0332	5.93932	6.04073e-09	2.95629e-08	9.5456	8.21891	up	KIAA1199
C8orf80	-2.20219	7.61001	-6.68686	7.34922e-11	4.59908e-10	13.8432	10.1338	down	C8orf80
PAIP2B	-2.20172	7.95954	-7.27511	1.73124e-12	1.33692e-11	17.5115	11.7616	down	PAIP2B
CDA	-2.19954	8.14171	-7.7562	6.79301e-14	6.20886e-13	20.6885	13.1679	down	CDA
COL2A1	2.19886	2.37384	4.13239	4.34115e-05	0.000119823	0.9987	4.36239	up	COL2A1
MKRN3	2.19666	2.70026	6.81697	3.27446e-11	2.15339e-10	14.6334	10.4849	up	MKRN3
ZDBF2	-2.19244	5.19244	-7.62037	1.72073e-13	1.51243e-12	19.7759	12.7643	down	ZDBF2
CPXM1	2.1924	4.99464	7.50577	3.73495e-13	3.12351e-12	19.0154	12.4277	up	CPXM1
IL1RAPL2	-2.19166	1.70047	-9.71089	3.12271e-20	6.00783e-19	35.0627	19.5055	down	IL1RAPL2
C15orf43	-2.19112	1.86606	-8.14451	4.46822e-15	4.68258e-14	23.363	14.3499	down	C15orf43
PGA3	-2.19101	1.77988	-9.75805	2.13997e-20	4.17699e-19	35.4358	19.6696	down	PGA3
WDR76	2.18811	6.44756	11.3243	4.20839e-26	1.5541e-24	48.425	25.3759	up	WDR76
ORM2	-2.18529	14.5865	-7.7938	5.24073e-14	4.86057e-13	20.9433	13.2806	down	ORM2
H19	-2.18413	12.9122	-4.73016	3.07618e-06	1.01315e-05	3.52333	5.51199	down	H19
SEMA5B	2.18368	6.16481	12.28	8.4702e-30	4.67903e-28	56.8513	29.0721	up	SEMA5B
IL1RN	-2.18322	10.026	-9.32644	6.51569e-19	1.09754e-17	32.0644	18.186	down	IL1RN
AMN	-2.18296	8.23125	-4.71162	3.35426e-06	1.09614e-05	3.44038	5.4744	down	AMN
AQP4	-2.18146	3.83227	-6.6108	1.17251e-10	7.16401e-10	13.3869	9.93088	down	AQP4
CST1	2.18144	2.5278	4.41596	1.28315e-05	3.85403e-05	2.15767	4.89172	up	CST1
STEAP3	-2.18085	11.2837	-10.1721	7.40132e-22	1.70747e-20	38.7588	21.1307	down	STEAP3
PLK4	2.18036	5.41159	11.6777	1.88169e-27	8.1243e-26	51.5007	26.7255	up	PLK4
ASS1	-2.18013	14.0948	-10.7725	4.88161e-24	1.46907e-22	43.7224	23.3114	down	ASS1
HRCT1	2.17909	6.47921	7.4376	5.89836e-13	4.80326e-12	18.5672	12.2293	up	HRCT1
PLIN1	-2.17854	6.96705	-7.54907	2.78973e-13	2.38648e-12	19.3017	12.5544	down	PLIN1
TNFSF11	-2.17793	3.90972	-6.98709	1.11765e-11	7.83012e-11	15.685	10.9517	down	TNFSF11
PBLD	-2.17557	10.9569	-10.1648	7.85954e-22	1.81111e-20	38.6994	21.1046	down	PBLD
CCNF	2.17512	7.20695	13.103	4.33325e-33	3.32211e-31	64.3595	32.3632	up	CCNF
PLSCR4	-2.17323	8.73385	-12.1471	2.82246e-29	1.50156e-27	55.6592	28.5494	down	PLSCR4
B4GALNT2	2.17239	2.03399	5.10786	4.9688e-07	1.84845e-06	5.27589	6.30375	up	B4GALNT2
LILRA2	-2.17236	4.34972	-11.5546	5.58494e-27	2.30756e-25	50.4238	26.253	down	LILRA2
MRC1	-2.17191	8.42459	-8.63283	1.28025e-16	1.64e-15	26.8592	15.8927	down	MRC1
NT5DC2	2.17134	8.40241	9.63896	5.54506e-20	1.03812e-18	34.4958	19.2561	up	NT5DC2
ZFP36	-2.16999	11.573	-14.1198	2.85063e-37	3.19318e-35	73.9051	36.5451	down	ZFP36
GJB3	-2.16929	3.07779	-6.93511	1.55552e-11	1.06571e-10	15.3615	10.8081	down	GJB3
FGFR2	-2.16918	8.98851	-4.3489	1.72217e-05	5.07365e-05	1.87725	4.76393	down	FGFR2
DPPA4	-2.16825	1.44151	-10.3287	2.02807e-22	4.98683e-21	40.0381	21.6929	down	DPPA4
KLKB1	-2.16711	10.8974	-9.60294	7.38486e-20	1.36983e-18	34.213	19.1317	down	KLKB1
KCNE1	-2.16702	2.14032	-9.32411	6.63516e-19	1.11395e-17	32.0465	18.1781	down	KCNE1
CD4	-2.16614	10.1576	-12.3591	4.12816e-30	2.31855e-28	57.5632	29.3842	down	CD4
CDH24	2.1657	5.68705	12.6239	3.66526e-31	2.34612e-29	59.9621	30.4359	up	CDH24
PROM2	-2.16555	2.97307	-6.79355	3.79061e-11	2.46708e-10	14.4903	10.4213	down	PROM2
IRF4	-2.16455	4.16958	-7.4276	6.30556e-13	5.11832e-12	18.5017	12.2003	down	IRF4
CAND2	-2.16391	4.79376	-9.29482	8.33656e-19	1.3846e-17	31.8213	18.079	down	CAND2
MLF1IP	2.16256	7.72536	12.3676	3.82077e-30	2.164e-28	57.6399	29.4178	up	MLF1IP
IL1B	-2.16109	4.31663	-8.96784	1.03297e-17	1.50816e-16	29.3394	16.9859	down	IL1B
ESRRG	-2.15915	3.33243	-6.15326	1.78334e-09	9.2963e-09	10.7325	8.74877	down	ESRRG
NEB	2.15725	6.97546	5.84962	9.97271e-09	4.70582e-08	9.0585	8.00119	up	NEB
WNT11	-2.15652	5.64927	-6.49433	2.37823e-10	1.39032e-09	12.6964	9.62375	down	WNT11
PLEK2	-2.15629	6.66951	-5.75685	1.66423e-08	7.62981e-08	8.56133	7.77879	down	PLEK2
XDH	-2.15538	9.97076	-6.96394	1.29523e-11	8.97757e-11	15.5406	10.8877	down	XDH
ANO1	-2.15382	9.89504	-6.84342	2.77407e-11	1.84174e-10	14.7956	10.5569	down	ANO1
GADD45B	-2.15029	11.3942	-10.9415	1.15402e-24	3.68757e-23	45.1489	23.9378	down	GADD45B
SULT2A1	-2.1489	12.9284	-5.4382	9.18872e-08	3.79578e-07	6.90571	7.03674	down	SULT2A1
FADS6	-2.14861	5.51394	-4.77334	2.51211e-06	8.38048e-06	3.71759	5.59996	down	FADS6
SLC4A4	-2.14786	8.82973	-7.19986	2.83342e-12	2.13252e-11	17.0288	11.5477	down	SLC4A4
NUSAP1	2.1467	8.60648	12.041	7.34004e-29	3.70262e-27	54.7127	28.1343	up	NUSAP1
RAB3B	2.1466	3.35761	6.8371	2.88641e-11	1.91317e-10	14.7567	10.5396	up	RAB3B
CLDN2	-2.14619	9.36954	-5.3038	1.84494e-07	7.27121e-07	6.23185	6.73402	down	CLDN2
TACC3	2.14579	8.85462	12.4697	1.50534e-30	8.92711e-29	58.5625	29.8224	up	TACC3
HS3ST3A1	-2.14372	4.73883	-9.84367	1.07459e-20	2.18417e-19	36.116	19.9688	down	HS3ST3A1
DSCC1	2.1422	6.17726	14.5701	3.69718e-39	4.84067e-37	78.2141	38.4321	up	DSCC1
SFRP4	2.14204	5.4016	6.36084	5.28564e-10	2.95421e-09	11.9174	9.2769	up	SFRP4
RND2	-2.14159	5.64971	-5.37769	1.25985e-07	5.09371e-07	6.60048	6.89968	down	RND2
CTNNA2	2.1406	2.91327	4.19823	3.29083e-05	9.2633e-05	1.2615	4.48269	up	CTNNA2
TEX19	2.14003	2.08662	9.65565	4.85442e-20	9.13056e-19	34.6271	19.3139	up	TEX19
PELI2	-2.13925	5.07588	-9.88216	7.8748e-21	1.62684e-19	36.423	20.1038	down	PELI2
GRAMD1C	-2.1389	7.65302	-9.97879	3.59673e-21	7.73968e-20	37.1969	20.4441	down	GRAMD1C
ACOT12	-2.13877	8.95162	-6.28562	8.24271e-10	4.47972e-09	11.4842	9.08393	down	ACOT12
MAGEA12	2.13825	2.24058	4.21231	3.10002e-05	8.76657e-05	1.31822	4.50864	up	MAGEA12
OSR2	2.13741	3.25567	6.26989	9.04055e-10	4.88698e-09	11.3942	9.04381	up	OSR2
TRIM45	2.1373	6.0826	12.0987	4.36837e-29	2.27824e-27	55.2266	28.3597	up	TRIM45
THBS1	-2.13625	10.7973	-8.47281	4.16509e-16	4.99588e-15	25.6977	15.3804	down	THBS1
USH2A	-2.13581	6.86717	-6.80147	3.60763e-11	2.35407e-10	14.5387	10.4428	down	USH2A
LRRC1	2.13574	6.9903	7.02948	8.52388e-12	6.04952e-11	15.9502	11.0694	up	LRRC1
CAPN6	-2.13474	3.11126	-5.12923	4.46635e-07	1.67047e-06	5.37865	6.35005	down	CAPN6
KNTC1	2.13468	7.52239	11.4949	9.446e-27	3.83219e-25	49.9037	26.0248	up	KNTC1
MXRA5	-2.13051	6.96236	-7.6887	1.07972e-13	9.67573e-13	20.2334	12.9667	down	MXRA5
C12orf39	2.12962	2.42102	7.95544	1.70105e-14	1.66902e-13	22.0488	13.7693	up	C12orf39
EMX1	2.12913	3.19626	6.05994	3.04916e-09	1.54357e-08	10.2104	8.51582	up	EMX1
ARG1	-2.12878	12.3974	-5.64419	3.07221e-08	1.35547e-07	7.96672	7.51255	down	ARG1
GJC1	2.12845	6.28842	11.8489	4.10605e-28	1.90322e-26	53.0079	27.3866	up	GJC1
NCRNA00152	2.12662	7.79715	10.2513	3.85184e-22	9.22382e-21	39.4041	21.4143	up	NCRNA00152
SLC38A4	-2.12282	12.3934	-7.1889	3.04334e-12	2.282e-11	16.9588	11.5166	down	SLC38A4
CIDEB	-2.12016	11.4644	-10.9975	7.13297e-25	2.33857e-23	45.6248	24.1467	down	CIDEB
LAMA2	-2.11909	6.62275	-5.65207	2.94414e-08	1.30296e-07	8.008	7.53104	down	LAMA2
ZFPM2	-2.11612	4.81236	-10.015	2.6778e-21	5.85602e-20	37.4884	20.5722	down	ZFPM2
KIF11	2.11606	7.1209	11.6415	2.59262e-27	1.10752e-25	51.1835	26.5863	up	KIF11
MGC29506	-2.11595	4.77611	-5.24809	2.45272e-07	9.49398e-07	5.95686	6.61035	down	MGC29506
SP6	2.11496	4.10871	9.58748	8.34968e-20	1.53328e-18	34.0918	19.0783	up	SP6
MAD2L1	2.11298	7.03204	12.0804	5.15144e-29	2.6633e-27	55.0633	28.2881	up	MAD2L1
C11orf93	2.11099	4.73313	8.02448	1.0467e-14	1.05259e-13	22.5261	13.9802	up	C11orf93
CRYAA	-2.10891	7.06646	-4.48059	9.62857e-06	2.94688e-05	2.43166	5.01644	down	CRYAA
SEZ6	2.10856	2.4874	4.85516	1.70414e-06	5.84163e-06	4.09008	5.7685	up	SEZ6
HAO1	-2.10836	11.8192	-6.93961	1.51179e-11	1.03752e-10	15.3894	10.8205	down	HAO1
TUBE1	-2.1065	7.86061	-15.2687	4.02306e-42	6.33726e-40	84.9818	41.3954	down	TUBE1
CCDC28B	2.10533	6.06139	9.06937	4.75751e-18	7.2561e-17	30.1037	17.3226	up	CCDC28B
CAP2	2.10409	8.99216	11.9519	1.63437e-28	7.94067e-27	53.92	27.7866	up	CAP2
CSMD2	2.10305	3.44064	6.78564	3.98242e-11	2.58441e-10	14.442	10.3999	up	CSMD2
CNTN4	-2.10265	4.61165	-9.32746	6.46419e-19	1.09069e-17	32.0722	18.1895	down	CNTN4
CHST9	-2.10166	7.18139	-4.95643	1.04635e-06	3.70196e-06	4.55889	5.98033	down	CHST9
TRIM31	2.10137	6.18534	5.49054	6.97782e-08	2.92563e-07	7.17205	7.15628	up	TRIM31
CEACAM6	-2.10134	1.95662	-5.52952	5.67644e-08	2.41464e-07	7.37189	7.24592	down	CEACAM6
WISP2	-2.0999	3.82439	-5.90902	7.16053e-09	3.45898e-08	9.38032	8.14506	down	WISP2
KCNK9	2.09936	2.09602	5.78264	1.44434e-08	6.66716e-08	8.69887	7.84033	up	KCNK9
CD34	2.09845	9.75303	15.6032	1.48634e-43	2.69992e-41	88.2536	42.8279	up	CD34
ACSM2A	-2.09767	12.0298	-6.11946	2.16737e-09	1.11795e-08	10.5426	8.66407	down	ACSM2A
TMEM145	2.09729	2.66861	7.06093	6.96622e-12	4.99886e-11	16.1477	11.157	up	TMEM145
MS4A6A	-2.09711	8.75189	-11.0282	5.4804e-25	1.82345e-23	45.8855	24.2612	down	MS4A6A
LPAL2	-2.09663	5.0348	-7.89972	2.51169e-14	2.41734e-13	21.6658	13.6	down	LPAL2
LEPREL1	-2.09608	6.0007	-10.4322	8.57643e-23	2.20008e-21	40.8887	22.0667	down	LEPREL1
PDE7B	-2.09549	5.86056	-11.1008	2.92952e-25	1.00285e-23	46.5051	24.5332	down	PDE7B
SFTA1P	2.09446	1.84333	11.1858	1.40492e-25	4.98721e-24	47.2322	24.8523	up	SFTA1P
CD244	-2.09435	4.24988	-10.2032	5.72583e-22	1.344e-20	39.0124	21.2422	down	CD244
ACVR1C	-2.09354	4.91127	-9.4787	1.97411e-19	3.49771e-18	33.2426	18.7046	down	ACVR1C
SLC19A3	-2.09178	8.16219	-8.40264	6.95418e-16	8.09808e-15	25.1931	15.1578	down	SLC19A3
ADH6	-2.09177	12.133	-8.01763	1.09854e-14	1.10089e-13	22.4785	13.9592	down	ADH6
MTBP	2.09177	5.1879	11.6656	2.09377e-27	8.98226e-26	51.395	26.6791	up	MTBP
ABAT	-2.09147	12.5754	-9.0275	6.55405e-18	9.81063e-17	29.7878	17.1835	down	ABAT
C8B	-2.09144	12.7484	-7.65988	1.3147e-13	1.16828e-12	20.0401	12.8812	down	C8B
PRR18	-2.08991	5.46523	-8.46974	4.25997e-16	5.10665e-15	25.6755	15.3706	down	PRR18
MASP1	-2.08907	10.8825	-10.1285	1.05873e-21	2.39857e-20	38.4051	20.9752	down	MASP1
CDKN2C	2.08901	8.31022	12.4999	1.14213e-30	6.89483e-29	58.8361	29.9423	up	CDKN2C
C1R	-2.08719	14.6479	-11.9926	1.13382e-28	5.60326e-27	54.2821	27.9455	down	C1R
FXYD2	-2.08574	6.24017	-3.46667	0.000581702	0.00133449	-1.44114	3.2353	down	FXYD2
ZIC4	2.08507	3.103	5.07611	5.8173e-07	2.14314e-06	5.12398	6.23528	up	ZIC4
CENPL	2.08442	6.55269	14.7528	6.26651e-40	8.65422e-38	79.9744	39.203	up	CENPL
TBX4	2.08417	2.0187	5.57677	4.41317e-08	1.90786e-07	7.61571	7.35525	up	TBX4
SEC14L3	-2.08325	3.18212	-5.99094	4.51445e-09	2.2431e-08	9.82874	8.3454	down	SEC14L3
LDLRAD1	2.08268	2.43153	6.33121	6.29982e-10	3.48678e-09	11.7462	9.20067	up	LDLRAD1
INHBC	-2.081	9.42142	-6.89557	1.99772e-11	1.35078e-10	15.1167	10.6995	down	INHBC
TRIB1	-2.07826	11.3373	-14.7537	6.21142e-40	8.63731e-38	79.9831	39.2068	down	TRIB1
C9orf140	2.0775	5.4838	8.46171	4.51796e-16	5.39666e-15	25.6176	15.3451	up	C9orf140
EPHA2	-2.07748	9.12455	-11.4319	1.64203e-26	6.4413e-25	49.3564	25.7846	down	EPHA2
LGI1	-2.07687	0.915172	-10.0903	1.44807e-21	3.23696e-20	38.0957	20.8392	down	LGI1
CP	-2.0754	14.6823	-7.26485	1.85192e-12	1.42629e-11	17.4455	11.7324	down	CP
DYDC2	2.07523	3.86762	5.79317	1.3629e-08	6.30382e-08	8.75521	7.86553	up	DYDC2
PI16	-2.07405	1.76014	-8.90869	1.61846e-17	2.31112e-16	28.8968	16.7909	down	PI16
SOX6	-2.07257	6.93951	-7.02784	8.61427e-12	6.10937e-11	15.9398	11.0648	down	SOX6
OLFM1	-2.07139	5.17715	-7.28025	1.67369e-12	1.29456e-11	17.5447	11.7763	down	OLFM1
NEU4	-2.06948	8.01204	-4.26696	2.45494e-05	7.06521e-05	1.53991	4.60996	down	NEU4
ITPKA	2.06911	6.66426	7.44523	5.60492e-13	4.58095e-12	18.6173	12.2514	up	ITPKA
A1BG	-2.06823	14.697	-6.32639	6.48175e-10	3.58059e-09	11.7185	9.18831	down	A1BG
ESRP1	-2.06802	3.1034	-4.21132	3.11319e-05	8.79764e-05	1.31419	4.50679	down	ESRP1
FAM40B	2.06636	4.64015	8.80195	3.62133e-17	4.97051e-16	28.1032	16.4411	up	FAM40B
CTH	-2.06507	9.78729	-6.72153	5.93182e-11	3.75756e-10	14.0526	10.2268	down	CTH
CYP2A13	-2.06501	3.59672	-4.83631	1.8644e-06	6.35214e-06	4.00376	5.72946	down	CYP2A13
ODZ2	-2.06333	4.9189	-4.52026	8.05897e-06	2.49452e-05	2.6016	5.09372	down	ODZ2
ACSL4	2.06291	11.4222	5.75413	1.68919e-08	7.74069e-08	8.54689	7.77232	up	ACSL4
BLK	-2.06258	2.59896	-7.94039	1.89025e-14	1.84211e-13	21.9451	13.7235	down	BLK
TBXA2R	-2.06213	6.27197	-13.3988	2.70599e-34	2.39302e-32	67.1084	33.5677	down	TBXA2R
PRRX1	2.06098	5.13092	8.43981	5.30252e-16	6.2854e-15	25.46	15.2755	up	PRRX1
PPP1R1C	-2.0607	4.56371	-6.29969	7.58777e-10	4.14388e-09	11.5649	9.11989	down	PPP1R1C
HAGHL	2.06047	4.0645	7.84001	3.80553e-14	3.58547e-13	21.2576	13.4196	up	HAGHL
LOC150197	2.06038	3.43114	7.60427	1.91975e-13	1.6793e-12	19.6685	12.7168	up	LOC150197
ODAM	2.05859	2.062	4.16739	3.74845e-05	0.000104667	1.13792	4.42615	up	ODAM
TRPC6	2.05859	3.78778	11.999	1.07069e-28	5.30426e-27	54.3388	27.9703	up	TRPC6
APCS	-2.05824	13.7746	-6.21137	1.27285e-09	6.75916e-09	11.0609	8.89522	down	APCS
NRXN1	-2.05798	0.81261	-11.738	1.10211e-27	4.88392e-26	52.0303	26.9578	down	NRXN1
FGL1	-2.05697	14.4462	-6.42447	3.61814e-10	2.06372e-09	12.287	9.44151	down	FGL1
SLC22A11	2.05694	5.50574	3.92322	0.000102169	0.000265915	0.189227	3.99068	up	SLC22A11
ASXL3	-2.05301	2.46848	-7.57127	2.40096e-13	2.07237e-12	19.449	12.6196	down	ASXL3
DPYS	-2.05181	11.9475	-5.89984	7.53795e-09	3.62393e-08	9.33041	8.12275	down	DPYS
AG2	-2.0513	8.2008	-8.82776	2.9823e-17	4.15278e-16	28.2945	16.5254	down	AG2
ACADSB	-2.0498	12.4021	-10.987	7.80877e-25	2.54359e-23	45.5352	24.1074	down	ACADSB
NRG3	-2.04972	2.07745	-7.59917	1.98728e-13	1.73461e-12	19.6346	12.7017	down	NRG3
SCGB3A1	-2.0467	2.44951	-9.55625	1.06961e-19	1.94644e-18	33.8474	18.9708	down	SCGB3A1
CSPG5	2.04602	4.30186	8.71364	7.01667e-17	9.28327e-16	27.4515	16.1539	up	CSPG5
IL18R1	-2.04282	6.23718	-8.99711	8.26532e-18	1.22091e-16	29.5591	17.0827	down	IL18R1
APOC1P1	-2.04262	7.89218	-5.32305	1.67108e-07	6.64839e-07	6.32747	6.777	down	APOC1P1
PDK4	-2.04223	11.2189	-7.72961	8.15575e-14	7.38744e-13	20.5089	13.0885	down	PDK4
CTAG1B	2.04208	1.94819	4.62718	4.95644e-06	1.57903e-05	3.06642	5.30483	up	CTAG1B
HIST1H4H	2.04166	5.23318	7.94322	1.8532e-14	1.81125e-13	21.9646	13.7321	up	HIST1H4H
NTRK2	-2.04078	4.14281	-5.80556	1.27289e-08	5.91096e-08	8.82154	7.89521	down	NTRK2
RNFT2	2.04074	4.55991	8.82717	2.99546e-17	4.16822e-16	28.2901	16.5235	up	RNFT2
LIN28B	2.03985	1.8138	4.48563	9.41402e-06	2.88341e-05	2.45317	5.02623	up	LIN28B
MMP12	2.03963	2.70625	5.22948	2.69614e-07	1.03804e-06	5.86553	6.56926	up	MMP12
WDHD1	2.0393	5.81046	11.0028	6.81915e-25	2.23932e-23	45.6693	24.1663	up	WDHD1
ST8SIA3	-2.03772	2.13363	-6.30481	7.36235e-10	4.0306e-09	11.5943	9.13298	down	ST8SIA3
G0S2	-2.03708	10.058	-6.77714	4.19912e-11	2.71542e-10	14.3902	10.3768	down	G0S2
FLRT2	-2.03437	5.41069	-6.4607	2.91192e-10	1.68232e-09	12.4989	9.53582	down	FLRT2
AGXT	-2.03305	14.3373	-5.84396	1.02914e-08	4.84484e-08	9.02795	7.98753	down	AGXT
CNTNAP4	2.03289	2.15397	4.9022	1.36007e-06	4.73058e-06	4.30675	5.86644	up	CNTNAP4
ERVFRDE1	-2.0305	1.20073	-13.1874	1.96979e-33	1.55752e-31	65.1408	32.7056	down	ERVFRDE1
MATN3	2.02932	3.1508	5.74379	1.78766e-08	8.15858e-08	8.49191	7.74771	up	MATN3
ACE2	-2.02637	5.08431	-4.54668	7.15321e-06	2.23059e-05	2.71553	5.1455	down	ACE2
MTL5	2.02609	5.1575	8.81856	3.196e-17	4.42894e-16	28.2263	16.4954	up	MTL5
SPTBN2	-2.02543	9.07871	-7.11753	4.83633e-12	3.53571e-11	16.505	11.3155	down	SPTBN2
ACCN2	2.02413	4.58047	6.32749	6.43975e-10	3.55934e-09	11.7248	9.19113	up	ACCN2
ARHGAP20	-2.02406	4.22427	-8.23476	2.34242e-15	2.54063e-14	23.9982	14.6303	down	ARHGAP20
MSH5	2.02356	7.60028	12.5175	9.72601e-31	6.01551e-29	58.9953	30.0121	up	MSH5
HOXD4	2.02341	1.92975	8.32995	1.17895e-15	1.33022e-14	24.6737	14.9285	up	HOXD4
ITIH4	-2.02111	15.4419	-7.88879	2.71071e-14	2.6002e-13	21.5909	13.5669	down	ITIH4
SSC5D	-2.01965	5.3797	-7.40877	7.14905e-13	5.76585e-12	18.3786	12.1458	down	SSC5D
AQP8	2.01927	3.71676	4.72832	3.10274e-06	1.02156e-05	3.51509	5.50825	up	AQP8
TEK	-2.01861	6.73439	-8.06588	7.81191e-15	7.95915e-14	22.8137	14.1072	down	TEK
NFKBIL2	2.01857	7.87805	12.5118	1.0241e-30	6.27626e-29	58.9441	29.9897	up	NFKBIL2
OAT	-2.01673	9.25684	-5.97277	5.00311e-09	2.47431e-08	9.72881	8.30076	down	OAT
KCNE1L	2.0154	3.24577	6.73041	5.61447e-11	3.5745e-10	14.1063	10.2507	up	KCNE1L
ACTG2	2.01475	6.42262	8.10438	5.94531e-15	6.1443e-14	23.0822	14.2258	up	ACTG2
NKX3-1	-2.01214	5.35013	-9.14553	2.64957e-18	4.16394e-17	30.6808	17.5768	down	NKX3-1
FCGR3B	-2.01168	4.00148	-6.82524	3.10913e-11	2.05135e-10	14.6841	10.5074	down	FCGR3B
UGT2A1	-2.01034	4.25647	-4.49648	8.96766e-06	2.75381e-05	2.49956	5.04732	down	UGT2A1
HK3	-2.00965	5.79973	-8.61172	1.49708e-16	1.89728e-15	26.7051	15.8248	down	HK3
P2RY13	-2.00943	5.30858	-9.85087	1.01397e-20	2.0693e-19	36.1733	19.994	down	P2RY13
C15orf27	2.00905	3.62454	7.91684	2.22881e-14	2.15537e-13	21.7832	13.6519	up	C15orf27
SUCNR1	-2.00864	3.54914	-7.66914	1.23415e-13	1.10155e-12	20.1022	12.9086	down	SUCNR1
AMIGO3	2.00712	7.0427	16.6412	4.78396e-48	1.7538e-45	98.5161	47.3202	up	AMIGO3
PTP4A3	2.0062	8.39056	8.89368	1.81317e-17	2.57639e-16	28.7848	16.7416	up	PTP4A3
FMO3	-2.0062	12.499	-6.21885	1.21859e-09	6.48466e-09	11.1033	8.91414	down	FMO3
CCNE2	2.00616	6.13301	9.79444	1.59752e-20	3.16724e-19	35.7244	19.7966	up	CCNE2
GLT1D1	-2.00545	8.36474	-5.16139	3.80198e-07	1.4353e-06	5.53393	6.41999	down	GLT1D1
C1QTNF7	-2.00427	3.50316	-8.41412	6.39584e-16	7.49328e-15	25.2755	15.1941	down	C1QTNF7
TRPC5	-2.00324	2.73714	-6.70296	6.65382e-11	4.18861e-10	13.9403	10.1769	down	TRPC5
GLP2R	-2.00275	0.834501	-12.7344	1.32532e-31	8.87791e-30	60.97	30.8777	down	GLP2R
SGCD	-2.00062	4.70488	-6.38019	4.71178e-10	2.64855e-09	12.0294	9.32682	down	SGCD
FOLH1	-2.00009	8.16916	-8.21027	2.79241e-15	3.00605e-14	23.8253	14.554	down	FOLH1
RNF157	1.99895	7.73011	7.30159	1.45437e-12	1.13485e-11	17.6823	11.8373	up	RNF157
TMC7	1.99846	5.09834	9.74319	2.41098e-20	4.69687e-19	35.3181	19.6178	up	TMC7
SLCO1B1	-1.99747	11.5489	-6.37799	4.77362e-10	2.68032e-09	12.0167	9.32115	down	SLCO1B1
PALM2	-1.99743	7.25492	-9.66623	4.46163e-20	8.43901e-19	34.7104	19.3505	down	PALM2
GOLGA6B	-1.99663	3.09282	-5.9164	6.87035e-09	3.33318e-08	9.42053	8.16302	down	GOLGA6B
ALDH1A3	-1.9964	5.61307	-6.09567	2.48496e-09	1.27104e-08	10.4095	8.60468	down	ALDH1A3
CDC7	1.99535	6.16656	11.3096	4.78785e-26	1.75204e-24	48.2974	25.3199	up	CDC7
TGFA	-1.99435	6.08936	-6.75113	4.937e-11	3.1682e-10	14.232	10.3065	down	TGFA
CENPH	1.99373	6.32377	13.051	7.0362e-33	5.23509e-31	63.8791	32.1527	up	CENPH
ACCN3	1.99283	3.85256	8.7262	6.38843e-17	8.50792e-16	27.5439	16.1946	up	ACCN3
CNKSR1	-1.99107	3.57691	-5.3181	1.71418e-07	6.80375e-07	6.30286	6.76594	down	CNKSR1
MSI1	1.99078	4.98474	4.51743	8.16246e-06	2.52423e-05	2.58941	5.08818	up	MSI1
RDH5	-1.9905	9.15993	-9.19673	1.78464e-18	2.86495e-17	31.0705	17.7484	down	RDH5
SYT13	-1.98964	3.86104	-4.28153	2.30586e-05	6.66473e-05	1.59948	4.63717	down	SYT13
TRIM16	1.9894	8.58501	7.81037	4.67327e-14	4.36035e-13	21.0558	13.3304	up	TRIM16
MIP	-1.98929	2.27234	-10.5167	4.22914e-23	1.11759e-21	41.5876	22.3737	down	MIP
CCDC64B	-1.98633	2.33654	-5.30093	1.87231e-07	7.37333e-07	6.21762	6.72762	down	CCDC64B
SLC6A12	-1.98598	9.72098	-6.79917	3.65984e-11	2.38659e-10	14.5246	10.4365	down	SLC6A12
ATRNL1	-1.98466	4.22065	-4.97421	9.59634e-07	3.41555e-06	4.6421	6.01789	down	ATRNL1
DUSP1	-1.98449	12.2658	-10.338	1.87841e-22	4.63934e-21	40.1138	21.7262	down	DUSP1
TCHH	-1.98168	2.50233	-9.83911	1.11483e-20	2.25687e-19	36.0797	19.9528	down	TCHH
GMNN	1.98147	9.50907	13.414	2.34539e-34	2.09248e-32	67.2501	33.6298	up	GMNN
C10orf116	-1.98088	8.50345	-5.74854	1.74173e-08	7.95618e-08	8.51716	7.75902	down	C10orf116
PPP2R2C	1.9801	3.04503	4.1965	3.31497e-05	9.32994e-05	1.25456	4.47952	up	PPP2R2C
EYA2	-1.97898	3.43558	-6.78635	3.96485e-11	2.57383e-10	14.4463	10.4018	down	EYA2
LST-3TM12	-1.97897	2.34073	-5.96686	5.17265e-09	2.5544e-08	9.69641	8.28629	down	LST-3TM12
44077	1.9789	3.93171	7.18808	3.05953e-12	2.29328e-11	16.9536	11.5143	up	44077
PON3	-1.97821	11.4743	-9.05246	5.41533e-18	8.19124e-17	29.976	17.2664	down	PON3
C2orf40	-1.97792	2.2564	-8.39171	7.52998e-16	8.71567e-15	25.1148	15.1232	down	C2orf40
FAM133A	1.97608	3.11244	4.14145	4.1798e-05	0.000115591	1.03461	4.37884	up	FAM133A
AQP7P1	-1.97367	6.06912	-5.6175	3.54734e-08	1.55354e-07	7.82734	7.4501	down	AQP7P1
SLC1A2	-1.97324	9.22743	-4.57677	6.24059e-06	1.96209e-05	2.84601	5.20477	down	SLC1A2
PLXNA4	-1.97312	3.30931	-6.01998	3.82894e-09	1.91999e-08	9.98891	8.41692	down	PLXNA4
C21orf88	-1.97303	0.68065	-13.0742	5.67184e-33	4.2832e-31	64.0927	32.2463	down	C21orf88
DIO3OS	-1.97222	1.90883	-7.81686	4.46825e-14	4.17291e-13	21.0999	13.3499	down	DIO3OS
C1QL1	1.97208	5.26482	4.93396	1.16678e-06	4.09748e-06	4.45412	5.93301	up	C1QL1
LRG1	-1.97128	13.2816	-8.24348	2.20016e-15	2.40183e-14	24.0598	14.6575	down	LRG1
IGSF9	-1.97022	7.20867	-4.75728	2.70918e-06	8.99179e-06	3.64515	5.56716	down	IGSF9
CCRN4L	-1.96959	6.76217	-9.63383	5.77603e-20	1.08035e-18	34.4555	19.2384	down	CCRN4L
IP6K3	-1.96919	5.19761	-4.1731	3.65932e-05	0.000102419	1.16076	4.4366	down	IP6K3
TMEM100	-1.96857	5.02569	-5.9519	5.62798e-09	2.76369e-08	9.61439	8.24965	down	TMEM100
SSX2	1.96802	1.81866	4.38788	1.45203e-05	4.32904e-05	2.0398	4.83802	up	SSX2
MT1B	-1.96713	0.75572	-6.46924	2.76623e-10	1.6009e-09	12.549	9.55811	down	MT1B
BGN	-1.9654	12.0174	-7.88293	2.82367e-14	2.70084e-13	21.5508	13.5492	down	BGN
CPZ	-1.96419	4.08429	-4.87422	1.55565e-06	5.37006e-06	4.17765	5.80809	down	CPZ
PAEP	1.96388	1.81927	4.29091	2.21453e-05	6.42099e-05	1.63792	4.65472	up	PAEP
PDE11A	-1.96239	6.16464	-6.38342	4.62199e-10	2.60026e-09	12.0482	9.33517	down	PDE11A
SPG20	-1.96103	7.2841	-9.18054	2.02247e-18	3.22875e-17	30.9472	17.6941	down	SPG20
IGSF10	-1.96012	3.12874	-7.56699	2.47153e-13	2.12691e-12	19.4206	12.607	down	IGSF10
NOTCH3	1.95932	9.63372	10.1314	1.03398e-21	2.34776e-20	38.4284	20.9855	up	NOTCH3
AMDHD1	-1.95772	10.4062	-7.77786	5.85072e-14	5.38421e-13	20.8351	13.2328	down	AMDHD1
ALDH2	-1.95769	14.4956	-11.9343	1.91273e-28	9.2264e-27	53.7643	27.7183	down	ALDH2
C2CD4B	-1.95702	3.59359	-8.36603	9.07584e-16	1.03681e-14	24.9311	15.0421	down	C2CD4B
ACTN2	1.95636	4.39378	4.57359	6.33131e-06	1.98845e-05	2.83221	5.19851	up	ACTN2
GCNT3	1.95345	5.11059	4.83598	1.86735e-06	6.36109e-06	4.00225	5.72878	up	GCNT3
PCDHA12	-1.95203	2.052	-5.61955	3.50835e-08	1.53747e-07	7.83805	7.4549	down	PCDHA12
CD200	1.94982	5.80672	10.5104	4.4576e-23	1.17335e-21	41.5356	22.3509	up	CD200
MACC1	-1.94972	3.41933	-6.1821	1.50901e-09	7.94624e-09	10.8951	8.82131	down	MACC1
SMPX	1.94901	2.56794	5.66914	2.68446e-08	1.1938e-07	8.09753	7.57114	up	SMPX
SLC27A2	-1.94693	11.5959	-7.39494	7.83848e-13	6.29169e-12	18.2883	12.1058	down	SLC27A2
IGSF3	1.94622	7.54113	6.80956	3.42992e-11	2.24756e-10	14.588	10.4647	up	IGSF3
FGG	-1.94618	16.9007	-7.12844	4.50665e-12	3.30909e-11	16.5742	11.3461	down	FGG
FAM5B	-1.94613	1.23994	-11.7524	9.69167e-28	4.31376e-26	52.1576	27.0136	down	FAM5B
G6PD	1.94559	9.13106	9.06628	4.87143e-18	7.41304e-17	30.0803	17.3123	up	G6PD
SMC1B	1.94517	2.42688	6.03067	3.60299e-09	1.8112e-08	10.0481	8.44334	up	SMC1B
CYP2C18	-1.94347	10.2775	-5.95584	5.50436e-09	2.70628e-08	9.63598	8.25929	down	CYP2C18
APOC3	-1.94317	16.0126	-5.56714	4.64621e-08	2.00174e-07	7.56586	7.3329	down	APOC3
DHODH	-1.94253	9.7529	-10.7462	6.10074e-24	1.79053e-22	43.502	23.2146	down	DHODH
BEND4	-1.94233	1.34278	-10.0309	2.35342e-21	5.16344e-20	37.6159	20.6283	down	BEND4
COL22A1	1.94204	3.02164	4.68711	3.75907e-06	1.21738e-05	3.3312	5.42492	up	COL22A1
CLSTN2	-1.94135	3.37759	-7.20431	2.75237e-12	2.07307e-11	17.0572	11.5603	down	CLSTN2
TRIM50	1.94125	3.62249	4.28444	2.27722e-05	6.5895e-05	1.61137	4.64259	up	TRIM50
PYROXD2	-1.9412	6.12716	-5.31695	1.72441e-07	6.8403e-07	6.29712	6.76336	down	PYROXD2
TLX1	1.94073	5.16323	6.33248	6.25264e-10	3.46257e-09	11.7536	9.20394	up	TLX1
AZI1	1.93997	8.16784	15.802	2.07303e-44	4.05812e-42	90.2079	43.6834	up	AZI1
ACADS	-1.9395	11.2185	-13.697	1.61427e-35	1.59552e-33	69.903	34.792	down	ACADS
SPOCK3	-1.93875	1.40363	-5.92185	6.66348e-09	3.24374e-08	9.45024	8.1763	down	SPOCK3
CSAG1	1.93717	2.28526	4.13383	4.31508e-05	0.000119169	1.00441	4.36501	up	CSAG1
SPATA21	1.93634	3.25487	5.23821	2.57922e-07	9.95307e-07	5.90832	6.58851	up	SPATA21
VASH2	1.93478	4.65345	7.28321	1.64145e-12	1.27196e-11	17.5637	11.7848	up	VASH2
FAM150A	-1.93474	1.01961	-8.66292	1.0239e-16	1.32679e-15	27.0793	15.9897	down	FAM150A
DUSP5	-1.93422	8.5775	-9.32128	6.78322e-19	1.13691e-17	32.0247	18.1686	down	DUSP5
GIPC2	-1.93356	7.53014	-7.76255	6.50202e-14	5.94829e-13	20.7315	13.187	down	GIPC2
GCK	-1.9327	3.80219	-3.65648	0.000288424	0.000697765	-0.786265	3.53997	down	GCK
SLC22A3	-1.9321	12.4738	-7.41386	6.9108e-13	5.58263e-12	18.4119	12.1605	down	SLC22A3
GPR19	1.9315	3.03385	9.99278	3.20973e-21	6.9291e-20	37.3094	20.4935	up	GPR19
PAK7	-1.93035	0.937532	-9.06892	4.77375e-18	7.26987e-17	30.1003	17.3211	down	PAK7
FCAMR	-1.92999	5.57188	-4.42708	1.22157e-05	3.67728e-05	2.20457	4.91308	down	FCAMR
CHL1	-1.92845	2.94374	-4.3538	1.68574e-05	4.97213e-05	1.89762	4.77321	down	CHL1
EBF1	1.92777	5.81435	10.8868	1.84224e-24	5.82211e-23	44.6862	23.7347	up	EBF1
ATP6V0D2	1.92762	2.9593	6.28566	8.24047e-10	4.47972e-09	11.4845	9.08405	up	ATP6V0D2
HSF2BP	1.92661	3.4171	10.2446	4.07027e-22	9.67794e-21	39.3496	21.3904	up	HSF2BP
RNF152	-1.92596	6.29766	-11.4424	1.49825e-26	5.92338e-25	49.4471	25.8244	down	RNF152
CD226	-1.92513	3.28684	-8.78227	4.1979e-17	5.72294e-16	27.9576	16.377	down	CD226
RPS6KL1	1.9246	6.25756	9.00215	7.95369e-18	1.17691e-16	29.597	17.0994	up	RPS6KL1
EPHX2	-1.92423	11.3109	-10.0365	2.24744e-21	4.93629e-20	37.6614	20.6483	down	EPHX2
MAGEB2	1.92397	1.74017	4.25964	2.53324e-05	7.27084e-05	1.51006	4.59632	up	MAGEB2
FNDC5	-1.92357	7.50065	-4.37313	1.54908e-05	4.59512e-05	1.97815	4.80993	down	FNDC5
GATSL1	1.92308	3.07311	9.51819	1.44556e-19	2.59776e-18	33.5501	18.84	up	GATSL1
TCF15	1.9207	3.666	10.6426	1.46569e-23	4.09884e-22	42.6353	22.834	up	TCF15
SULT1B1	-1.91926	4.56082	-5.96648	5.1837e-09	2.5586e-08	9.69433	8.28536	down	SULT1B1
STMN1	1.91923	10.4715	12.4094	2.61045e-30	1.50949e-28	58.0172	29.5833	up	STMN1
GAD1	1.91816	2.12665	5.67486	2.60242e-08	1.16013e-07	8.12763	7.58462	up	GAD1
FGA	-1.917	17.8147	-7.12196	4.69986e-12	3.43844e-11	16.5331	11.3279	down	FGA
NAAA	-1.9162	8.85117	-12.493	1.21671e-30	7.27969e-29	58.7734	29.9148	down	NAAA
TPX2	1.91531	8.95353	9.52725	1.34562e-19	2.42248e-18	33.6208	18.8711	up	TPX2
UGT1A5	-1.91394	5.05974	-5.00852	8.11573e-07	2.92039e-06	4.80336	6.09067	down	UGT1A5
LPAR1	-1.91233	3.9057	-6.33847	6.03507e-10	3.35313e-09	11.7881	9.21932	down	LPAR1
KIFC2	1.91215	8.64786	11.812	5.70567e-28	2.59107e-26	52.6821	27.2437	up	KIFC2
EPB41L4B	-1.91097	10.1831	-9.71202	3.09457e-20	5.96519e-19	35.0716	19.5094	down	EPB41L4B
C9orf71	-1.91094	1.49831	-5.88814	8.0471e-09	3.85035e-08	9.26691	8.09436	down	C9orf71
FNIP2	-1.91051	8.4932	-7.20857	2.67695e-12	2.01928e-11	17.0844	11.5724	down	FNIP2
PEG3	-1.91034	6.09623	-4.43508	1.17906e-05	3.55889e-05	2.23835	4.92846	down	PEG3
NAALADL2	-1.91015	4.78614	-7.39971	7.59348e-13	6.09989e-12	18.3195	12.1196	down	NAALADL2
IRF8	-1.90968	8.40201	-10.5762	2.56621e-23	6.94529e-22	42.0815	22.5907	down	IRF8
DES	-1.90912	3.41953	-5.77986	1.46661e-08	6.7638e-08	8.68402	7.83368	down	DES
GRIA3	-1.90578	4.29563	-4.78687	2.35679e-06	7.89761e-06	3.77882	5.62768	down	GRIA3
NPBWR1	-1.90518	1.65226	-6.94913	1.4231e-11	9.81324e-11	15.4485	10.8468	down	NPBWR1
BACH2	-1.90496	5.75663	-8.17367	3.6287e-15	3.84676e-14	23.5677	14.4402	down	BACH2
DTNA	1.90447	7.95145	6.96416	1.2934e-11	8.96794e-11	15.542	10.8883	up	DTNA
RBM24	1.90377	6.15336	7.12345	4.65456e-12	3.40708e-11	16.5426	11.3321	up	RBM24
43894	1.90311	1.99131	10.94	1.16853e-24	3.72801e-23	45.1365	23.9324	up	43894
ADRB1	-1.90282	2.95572	-7.49666	3.97085e-13	3.30434e-12	18.9554	12.4011	down	ADRB1
OSBPL3	1.9003	7.24605	10.7503	5.89218e-24	1.73184e-22	43.5364	23.2297	up	OSBPL3
PDZRN3	-1.9001	4.1828	-6.3026	7.4586e-10	4.07887e-09	11.5816	9.12734	down	PDZRN3
EBF2	1.89968	1.76332	9.39288	3.87541e-19	6.68434e-18	32.577	18.4117	up	EBF2
LOC388152	1.89954	6.85301	11.164	1.69686e-25	5.97098e-24	47.0454	24.7704	up	LOC388152
F2RL3	1.89569	5.61532	7.11092	5.04753e-12	3.67944e-11	16.4632	11.2969	up	F2RL3
NCKAP5	-1.89555	5.30655	-8.10548	5.89878e-15	6.09934e-14	23.0899	14.2292	down	NCKAP5
SLC6A13	-1.89541	6.51121	-6.22624	1.16718e-09	6.22588e-09	11.1453	8.93286	down	SLC6A13
LRRC4	-1.89509	4.05822	-11.3954	2.26225e-26	8.70491e-25	49.0393	25.6455	down	LRRC4
CA2	-1.89465	10.2376	-8.64608	1.16037e-16	1.49595e-15	26.956	15.9354	down	CA2
SLC7A8	-1.8942	7.00042	-9.80182	1.5055e-20	2.99657e-19	35.783	19.8223	down	SLC7A8
SLC30A3	1.89277	2.64064	5.73501	1.87563e-08	8.53494e-08	8.4453	7.72685	up	SLC30A3
GSDMC	1.89277	2.05087	7.34082	1.12244e-12	8.84748e-12	17.9363	11.9498	up	GSDMC
C20orf118	1.89134	5.01082	7.65981	1.31532e-13	1.16831e-12	20.0397	12.881	up	C20orf118
LOC152225	-1.89122	1.79409	-9.74268	2.42072e-20	4.71129e-19	35.3141	19.6161	down	LOC152225
PLIN2	-1.8903	12.8356	-10.3743	1.38918e-22	3.49689e-21	40.412	21.8572	down	PLIN2
CDC25A	1.8897	5.97405	9.00447	7.81383e-18	1.15846e-16	29.6145	17.1071	up	CDC25A
DNASE1L2	1.88704	3.1455	7.93207	2.00367e-14	1.94793e-13	21.8879	13.6982	up	DNASE1L2
WNT7B	-1.88629	2.29792	-5.38582	1.20771e-07	4.89567e-07	6.64135	6.91804	down	WNT7B
ANO3	-1.88532	3.18766	-5.63575	3.21531e-08	1.41489e-07	7.92259	7.49278	down	ANO3
ETFDH	-1.88418	10.3758	-13.251	1.08591e-33	8.86449e-32	65.7311	32.9642	down	ETFDH
SEZ6L2	1.8838	7.34312	3.84995	0.000136689	0.000349488	-0.0850953	3.86427	up	SEZ6L2
GCH1	-1.8831	9.77708	-10.0639	1.79754e-21	3.98284e-20	37.8821	20.7453	down	GCH1
LOC541471	1.88261	7.67009	10.1279	1.064e-21	2.40509e-20	38.4002	20.9731	up	LOC541471
PDE2A	-1.88219	7.52612	-9.62713	6.09254e-20	1.13534e-18	34.4029	19.2152	down	PDE2A
SIGLEC9	-1.88145	4.86531	-9.59632	7.7836e-20	1.43325e-18	34.1611	19.1088	down	SIGLEC9
C8orf77	1.88142	2.87269	11.6925	1.65039e-27	7.21841e-26	51.6306	26.7824	up	C8orf77
ELFN1	-1.88059	7.79558	-5.75729	1.66018e-08	7.6147e-08	8.5637	7.77984	down	ELFN1
AHSG	-1.88024	15.5896	-4.96351	1.01098e-06	3.58628e-06	4.59196	5.99526	down	AHSG
CCDC99	1.87982	7.04788	14.2257	1.03026e-37	1.20076e-35	74.9143	36.9871	up	CCDC99
ABI3BP	-1.87947	5.57897	-6.51544	2.09363e-10	1.23541e-09	12.8208	9.6791	down	ABI3BP
KLRF1	-1.87887	2.64452	-10.6952	9.40052e-24	2.70004e-22	43.0744	23.0268	down	KLRF1
ESPL1	1.8782	7.27084	7.48927	4.17301e-13	3.46542e-12	18.9066	12.3796	up	ESPL1
SERPINA7	-1.8777	11.3047	-4.36781	1.58559e-05	4.6946e-05	1.95596	4.79981	down	SERPINA7
SPP1	1.87709	11.0272	3.62975	0.000318967	0.000765816	-0.880469	3.49625	up	SPP1
AGTR1	-1.87672	9.65213	-8.64795	1.14433e-16	1.47715e-15	26.9698	15.9414	down	AGTR1
MSTO2P	1.87612	6.2977	11.3077	4.86496e-26	1.77703e-24	48.2815	25.3129	up	MSTO2P
POLE2	1.87567	5.86074	9.54591	1.1609e-19	2.10497e-18	33.7665	18.9352	up	POLE2
HPR	-1.87385	12.5818	-5.16901	3.65927e-07	1.38428e-06	5.57083	6.43661	down	HPR
?|155060	1.87296	6.79286	10.0577	1.89054e-21	4.18325e-20	37.8323	20.7234	up	?|155060
TMEM132A	1.87229	7.19424	7.59777	2.00625e-13	1.7489e-12	19.6253	12.6976	up	TMEM132A
FBXW10	1.87169	2.8801	5.18413	3.39101e-07	1.28884e-06	5.64427	6.46967	up	FBXW10
CSDC2	-1.87159	2.24484	-6.60292	1.2303e-10	7.48989e-10	13.3399	9.90999	down	CSDC2
PLA2R1	-1.8706	3.61287	-7.04346	7.79336e-12	5.56042e-11	16.0379	11.1083	down	PLA2R1
FAM110C	-1.87055	4.57898	-6.87488	2.27613e-11	1.52674e-10	14.9891	10.6428	down	FAM110C
PPP1R3B	-1.87001	10.899	-9.86455	9.07866e-21	1.86408e-19	36.2825	20.042	down	PPP1R3B
C16orf75	1.86979	6.83866	9.39776	3.73014e-19	6.4448e-18	32.6147	18.4283	up	C16orf75
VNN3	-1.86871	7.79725	-5.44867	8.69807e-08	3.60196e-07	6.9588	7.06058	down	VNN3
SIGLEC14	-1.86819	3.60526	-6.03038	3.60898e-09	1.81375e-08	10.0465	8.44262	down	SIGLEC14
ATAD3C	-1.86671	5.30953	-6.73597	5.42413e-11	3.45878e-10	14.14	10.2657	down	ATAD3C
PLCE1	1.86656	6.19665	8.8662	2.23173e-17	3.14234e-16	28.5801	16.6514	up	PLCE1
FBN3	1.86638	3.16708	5.03381	7.16792e-07	2.59847e-06	4.92291	6.14461	up	FBN3
SLC22A12	1.86619	3.73147	3.46486	0.000585534	0.00134252	-1.44725	3.23245	up	SLC22A12
GAS1	-1.86591	4.60155	-6.93059	1.60074e-11	1.09595e-10	15.3334	10.7957	down	GAS1
ATF3	-1.86501	9.80253	-10.8415	2.71224e-24	8.45237e-23	44.3037	23.5667	down	ATF3
C8orf79	-1.86447	4.82823	-5.85251	9.81388e-09	4.63956e-08	9.07409	8.00816	down	C8orf79
PRR11	1.86329	3.51253	6.13509	1.98067e-09	1.02611e-08	10.6303	8.70319	up	PRR11
APOC4	-1.86272	11.5832	-4.78849	2.33883e-06	7.84394e-06	3.78616	5.631	down	APOC4
CD14	-1.86244	12.9987	-9.07291	4.62986e-18	7.07748e-17	30.1305	17.3344	down	CD14
GSTA1	-1.86096	13.3939	-4.41184	1.30667e-05	3.91827e-05	2.14035	4.88383	down	GSTA1
EFHD1	-1.86047	8.17322	-6.49711	2.33876e-10	1.36963e-09	12.7128	9.63101	down	EFHD1
CD109	1.85999	7.29853	6.89053	2.0623e-11	1.39304e-10	15.0856	10.6856	up	CD109
DAO	-1.85866	9.72079	-5.45257	8.52178e-08	3.5333e-07	6.97861	7.06947	down	DAO
HIST2H4A	1.85784	8.24931	10.8368	2.82238e-24	8.74157e-23	44.2643	23.5494	up	HIST2H4A
GINS2	1.85747	7.23817	10.4283	8.85326e-23	2.26533e-21	40.8573	22.0529	up	GINS2
LHX4	1.85713	2.24196	9.36087	4.97904e-19	8.47908e-18	32.3297	18.3029	up	LHX4
MKX	-1.85554	3.05174	-5.90671	7.25366e-09	3.49893e-08	9.36777	8.13944	down	MKX
PRODH2	-1.85398	10.3988	-5.64112	3.12344e-08	1.37657e-07	7.95069	7.50537	down	PRODH2
SERPINA4	-1.85237	12.1255	-5.74048	1.82031e-08	8.30006e-08	8.47435	7.73986	down	SERPINA4
KCNJ15	-1.85181	4.48833	-7.56164	2.56246e-13	2.20126e-12	19.3851	12.5913	down	KCNJ15
FOXF1	-1.85059	5.16782	-8.59959	1.63774e-16	2.06e-15	26.6167	15.7858	down	FOXF1
LOC389791	1.84973	2.03577	10.2828	2.96776e-22	7.2095e-21	39.6618	21.5276	up	LOC389791
ACAA2	-1.84955	12.9209	-11.7853	7.23371e-28	3.26294e-26	52.4472	27.1406	down	ACAA2
PSRC1	1.84955	6.42083	9.90966	6.30338e-21	1.31841e-19	36.6428	20.2004	up	PSRC1
RXFP1	-1.84913	1.59302	-11.0807	3.48676e-25	1.18157e-23	46.3328	24.4576	down	RXFP1
PAQR4	1.84912	8.05757	10.3303	2.00253e-22	4.93003e-21	40.0506	21.6984	up	PAQR4
RFPL4B	1.84773	1.81926	4.55604	6.85632e-06	2.14199e-05	2.75605	5.16391	up	RFPL4B
CES3	-1.84648	9.26309	-6.43632	3.37036e-10	1.93443e-09	12.3562	9.47232	down	CES3
CLVS1	1.84643	4.2228	5.25157	2.40973e-07	9.34012e-07	5.97394	6.61803	up	CLVS1
AQP3	-1.84598	10.3824	-9.84071	1.10057e-20	2.23473e-19	36.0924	19.9584	down	AQP3
VMO1	-1.84586	5.71806	-11.8441	4.28279e-28	1.98059e-26	52.9661	27.3683	down	VMO1
PGR	-1.84526	3.30668	-6.34713	5.7334e-10	3.19344e-09	11.8381	9.24159	down	PGR
IL6ST	-1.84357	8.77908	-5.45869	8.25233e-08	3.43094e-07	7.0097	7.08342	down	IL6ST
KCP	1.84338	3.10481	8.09698	6.2659e-15	6.45906e-14	23.0305	14.203	up	KCP
CLEC4GP1	-1.84215	1.04906	-10.2268	4.71594e-22	1.11474e-20	39.2041	21.3264	down	CLEC4GP1
LOC100128292	1.84109	3.58103	10.6115	1.90524e-23	5.21948e-22	42.376	22.7201	up	LOC100128292
SERPINA3	-1.84105	15.7544	-6.61417	1.14854e-10	7.03038e-10	13.407	9.93985	down	SERPINA3
SQLE	1.84086	10.6998	8.45127	4.87656e-16	5.80351e-15	25.5424	15.3119	up	SQLE
FUT2	1.84073	4.22442	6.03001	3.61655e-09	1.81711e-08	10.0444	8.44171	up	FUT2
PABPC1L	1.83883	8.25967	10.1988	5.9406e-22	1.38956e-20	38.976	21.2262	up	PABPC1L
HABP2	-1.83711	12.7206	-5.49018	6.99096e-08	2.93053e-07	7.17023	7.15546	down	HABP2
GPR126	-1.83593	10.2578	-8.22273	2.55363e-15	2.75489e-14	23.9133	14.5928	down	GPR126
EPPK1	1.83437	6.54111	4.99997	8.46248e-07	3.03881e-06	4.76309	6.0725	up	EPPK1
TMEM220	-1.83382	9.72995	-9.50141	1.65035e-19	2.95262e-18	33.4193	18.7824	down	TMEM220
PCDHA1	1.83338	2.49829	4.89494	1.4084e-06	4.88809e-06	4.2732	5.85127	up	PCDHA1
HSF4	1.8331	7.00609	10.8403	2.73999e-24	8.52567e-23	44.2936	23.5623	up	HSF4
CES8	-1.83291	6.19988	-5.7534	1.69601e-08	7.76511e-08	8.54297	7.77057	down	CES8
GLDN	1.8329	4.56735	4.87758	1.53081e-06	5.29078e-06	4.19312	5.81508	up	GLDN
CHRDL1	-1.83227	2.92432	-5.24171	2.53368e-07	9.78482e-07	5.92551	6.59625	down	CHRDL1
TM6SF2	-1.82964	8.41203	-6.76988	4.3936e-11	2.8312e-10	14.346	10.3572	down	TM6SF2
NPB	1.82899	3.64322	6.92534	1.65484e-11	1.13145e-10	15.3009	10.7812	up	NPB
NETO2	1.82873	5.45847	9.13438	2.88721e-18	4.50579e-17	30.5961	17.5395	up	NETO2
CCNO	1.82859	3.55243	5.22047	2.82209e-07	1.08281e-06	5.82146	6.54943	up	CCNO
FMO2	-1.82779	4.97881	-6.60141	1.2417e-10	7.55249e-10	13.3309	9.90598	down	FMO2
DUSP6	-1.82692	10.8792	-12.6993	1.83149e-31	1.20288e-29	60.6495	30.7372	down	DUSP6
EGFL6	1.8254	1.92627	7.55848	2.61784e-13	2.2461e-12	19.3641	12.5821	up	EGFL6
PPAP2B	-1.82291	11.2652	-11.9761	1.31531e-28	6.42148e-27	54.1351	27.881	down	PPAP2B
PDGFA	1.82189	8.56006	8.605	1.57348e-16	1.98537e-15	26.6561	15.8031	up	PDGFA
FAM101A	1.82041	3.00232	5.16792	3.67924e-07	1.39131e-06	5.56558	6.43424	up	FAM101A
IQCD	1.81998	3.69372	7.86798	3.13349e-14	2.97741e-13	21.4485	13.504	up	IQCD
SCN4A	1.81935	4.87091	8.62804	1.32661e-16	1.69508e-15	26.8242	15.8773	up	SCN4A
ISLR	-1.81834	6.87024	-4.71694	3.27197e-06	1.07133e-05	3.46418	5.48519	down	ISLR
LOC387646	1.81806	3.73509	7.94378	1.84585e-14	1.80494e-13	21.9685	13.7338	up	LOC387646
HCN2	1.81724	3.43889	5.40639	1.08507e-07	4.43147e-07	6.7449	6.96454	up	HCN2
SYT7	-1.81686	9.94477	-5.32223	1.67814e-07	6.6725e-07	6.3234	6.77517	down	SYT7
AQP7	-1.81677	7.307	-8.81008	3.40654e-17	4.70131e-16	28.1634	16.4677	down	AQP7
TSPAN11	-1.81662	3.76324	-7.26299	1.87462e-12	1.44267e-11	17.4335	11.7271	down	TSPAN11
ARHGAP10	-1.81638	6.81271	-8.74188	5.68163e-17	7.60682e-16	27.6594	16.2455	down	ARHGAP10
DDX12	1.81371	5.80881	12.3355	5.11622e-30	2.85757e-28	57.3507	29.2911	up	DDX12
LOC146336	1.81348	2.47516	3.66823	0.00027589	0.000669889	-0.744654	3.55926	up	LOC146336
IL17D	1.81295	3.25589	5.24826	2.45064e-07	9.48777e-07	5.95768	6.61072	up	IL17D
PPARGC1A	-1.81257	9.74078	-5.74991	1.72875e-08	7.90184e-08	8.52442	7.76227	down	PPARGC1A
TMEM125	-1.81221	2.99097	-5.47585	7.5397e-08	3.14682e-07	7.09709	7.12265	down	TMEM125
NPFFR2	1.81198	1.89554	4.60543	5.47582e-06	1.73517e-05	2.97106	5.26155	up	NPFFR2
ADAMTS1	-1.81183	9.07971	-9.20082	1.72904e-18	2.7779e-17	31.1018	17.7622	down	ADAMTS1
CHTF18	1.8109	7.58481	12.4593	1.65581e-30	9.76202e-29	58.4682	29.781	up	CHTF18
N4BP3	1.81054	5.09948	9.21321	1.57101e-18	2.53816e-17	31.1963	17.8038	up	N4BP3
TFF2	-1.81036	1.83543	-4.57217	6.37222e-06	2.00067e-05	2.82605	5.19571	down	TFF2
FAT4	-1.81036	6.83905	-7.10313	5.30813e-12	3.85825e-11	16.4139	11.2751	down	FAT4
ST3GAL6	-1.80719	8.69535	-9.14863	2.58718e-18	4.07223e-17	30.7043	17.5872	down	ST3GAL6
SLC6A8	1.80694	7.94971	5.62954	3.32473e-08	1.46081e-07	7.89015	7.47824	up	SLC6A8
FOXO1	-1.80641	9.45226	-12.3823	3.34082e-30	1.89749e-28	57.7728	29.4761	down	FOXO1
ACAD11	-1.80618	10.5431	-11.8013	6.27436e-28	2.84292e-26	52.588	27.2024	down	ACAD11
SLC2A2	-1.80617	12.8187	-5.92181	6.66516e-09	3.24378e-08	9.44999	8.17619	down	SLC2A2
MUC5B	-1.80612	4.35338	-3.03151	0.00258518	0.00525772	-2.81759	2.58751	down	MUC5B
SLC17A2	-1.80573	9.19658	-5.55305	5.00872e-08	2.14646e-07	7.49309	7.30027	down	SLC17A2
MYO16	-1.80559	5.24637	-7.44093	5.76838e-13	4.70501e-12	18.5891	12.2389	down	MYO16
DLK2	1.8051	2.47364	5.93395	6.22583e-09	3.04171e-08	9.51626	8.2058	up	DLK2
SLC39A14	-1.8046	12.9985	-12.3292	5.41737e-30	3.01741e-28	57.294	29.2662	down	SLC39A14
IL7R	-1.80416	4.00824	-5.29304	1.94962e-07	7.65685e-07	6.17854	6.71005	down	IL7R
SPIC	-1.804	1.69231	-9.40727	3.46207e-19	6.00738e-18	32.6883	18.4607	down	SPIC
ETV4	1.80303	7.18187	4.4119	1.30631e-05	3.91775e-05	2.14062	4.88396	up	ETV4
C1RL	-1.8029	11.7421	-14.0639	4.87323e-37	5.36934e-35	73.3735	36.3122	down	C1RL
CCL3	-1.80263	6.53997	-8.36163	9.37044e-16	1.06925e-14	24.8996	15.0282	down	CCL3
TMEM25	-1.80159	6.98768	-7.23881	2.1967e-12	1.67646e-11	17.2782	11.6582	down	TMEM25
ZFP1	-1.80138	7.49221	-13.9993	9.04442e-37	9.75201e-35	72.7603	36.0436	down	ZFP1
EHHADH	-1.80062	12.1969	-7.78618	5.52405e-14	5.10456e-13	20.8915	13.2577	down	EHHADH
TTPA	-1.79997	8.2942	-5.90553	7.30169e-09	3.51874e-08	9.36135	8.13658	down	TTPA
KCNU1	1.79986	1.74705	4.15885	3.88557e-05	0.000108181	1.10384	4.41055	up	KCNU1
TMEM92	-1.79986	6.21088	-3.78993	0.000172908	0.000434057	-0.30622	3.76218	down	TMEM92
SYT10	-1.79952	0.413219	-17.0756	6.05467e-50	2.59745e-47	102.852	49.2179	down	SYT10
CCL20	1.79841	8.04619	4.18734	3.4459e-05	9.67548e-05	1.21779	4.4627	up	CCL20
DLG2	-1.79802	4.24023	-7.83643	3.90138e-14	3.66729e-13	21.2332	13.4088	down	DLG2
SARDH	-1.79665	11.2223	-8.71949	6.71661e-17	8.90968e-16	27.4946	16.1728	down	SARDH
HIST1H2AM	1.79645	2.71225	9.83981	1.10857e-20	2.2487e-19	36.0852	19.9552	up	HIST1H2AM
G6PC	-1.79461	12.8904	-5.24795	2.45449e-07	9.49902e-07	5.95617	6.61004	down	G6PC
FABP5	1.79237	5.23118	8.0781	7.16403e-15	7.34359e-14	22.8988	14.1448	up	FABP5
GABBR2	1.79237	2.90068	4.28325	2.28883e-05	6.62024e-05	1.60653	4.64039	up	GABBR2
GATA5	-1.79236	2.39552	-4.77005	2.5513e-06	8.5042e-06	3.70273	5.59324	down	GATA5
HTR1D	1.79222	2.96587	4.49411	9.06344e-06	2.78195e-05	2.48941	5.04271	up	HTR1D
AQP7P3	-1.78949	3.71708	-6.09592	2.4814e-09	1.26954e-08	10.4109	8.6053	down	AQP7P3
CAMK4	-1.78781	2.26421	-9.45135	2.44863e-19	4.29693e-18	33.03	18.6111	down	CAMK4
LPPR4	1.78722	2.82383	6.80617	3.5034e-11	2.2905e-10	14.5673	10.4555	up	LPPR4
FEZ1	-1.78613	6.54547	-9.46125	2.26505e-19	3.9817e-18	33.1069	18.6449	down	FEZ1
UGT2B15	-1.78582	12.1221	-4.55986	6.73846e-06	2.10942e-05	2.77262	5.17144	down	UGT2B15
L1CAM	-1.78577	2.35229	-7.15354	3.82993e-12	2.83803e-11	16.7336	11.4168	down	L1CAM
ITGAD	-1.78521	3.51643	-6.27294	8.88032e-10	4.80553e-09	11.4116	9.05157	down	ITGAD
AASS	-1.78517	9.62161	-6.24533	1.04395e-09	5.6071e-09	11.254	8.98132	down	AASS
ASB16	1.78491	3.46525	9.41132	3.35368e-19	5.82432e-18	32.7196	18.4745	up	ASB16
XG	-1.78298	2.615	-6.4534	3.04222e-10	1.75358e-09	12.4562	9.51681	down	XG
DQX1	1.78242	2.04537	4.33118	1.86023e-05	5.45251e-05	1.80383	4.73043	up	DQX1
NPW	-1.78128	6.13749	-4.24444	2.70351e-05	7.72546e-05	1.44823	4.56807	down	NPW
LILRA1	-1.78054	2.22498	-9.44332	2.60824e-19	4.56115e-18	32.9677	18.5837	down	LILRA1
AKAP2	-1.78	7.52904	-4.87105	1.57944e-06	5.44567e-06	4.16307	5.8015	down	AKAP2
LEAP2	-1.77947	10.7253	-6.71431	6.20301e-11	3.92196e-10	14.0089	10.2074	down	LEAP2
PNPLA7	-1.77893	7.75393	-9.53263	1.28955e-19	2.32986e-18	33.6628	18.8896	down	PNPLA7
PCSK2	-1.77891	0.550012	-13.0932	4.74912e-33	3.62714e-31	64.2687	32.3234	down	PCSK2
COL24A1	1.77868	2.29632	5.71546	2.08691e-08	9.44518e-08	8.34174	7.6805	up	COL24A1
CYP17A1	1.77727	7.11385	3.35116	0.000878119	0.00194673	-1.82356	3.05645	up	CYP17A1
SFTPD	-1.77674	2.84969	-7.02047	9.03016e-12	6.39308e-11	15.8937	11.0443	down	SFTPD
SOX10	-1.77664	0.962205	-10.0124	2.73649e-21	5.97789e-20	37.467	20.5628	down	SOX10
EPCAM	-1.77647	6.17664	-2.98394	0.00301298	0.00606037	-2.95737	2.521	down	EPCAM
STARD5	-1.77599	7.86582	-9.90695	6.44333e-21	1.34629e-19	36.6211	20.1909	down	STARD5
WFDC1	-1.77477	4.75409	-7.20503	2.73941e-12	2.06485e-11	17.0618	11.5623	down	WFDC1
MNS1	1.773	5.77886	6.28518	8.26391e-10	4.48861e-09	11.4817	9.08281	up	MNS1
ZNF385B	-1.77258	6.90582	-5.34743	1.47361e-07	5.9094e-07	6.44899	6.83162	down	ZNF385B
BASP1	-1.77207	6.74072	-6.93745	1.53257e-11	1.0507e-10	15.376	10.8146	down	BASP1
GNE	-1.77096	10.8632	-10.9816	8.17723e-25	2.65503e-23	45.4896	24.0874	down	GNE
SLC2A9	-1.77087	7.64752	-5.70913	2.16017e-08	9.75048e-08	8.30827	7.66551	down	SLC2A9
ALLC	-1.77042	1.44528	-8.93196	1.35662e-17	1.95103e-16	29.0707	16.8675	down	ALLC
CTTNBP2	-1.77023	4.13448	-5.04188	6.88899e-07	2.50366e-06	4.96113	6.16184	down	CTTNBP2
NUDT17	1.76921	4.59398	10.4405	7.99785e-23	2.0648e-21	40.9577	22.097	up	NUDT17
GOLGA8B	1.76888	8.7413	9.96426	4.04755e-21	8.65438e-20	37.0803	20.3928	up	GOLGA8B
RFX8	1.76882	2.14666	10.6537	1.33485e-23	3.75903e-22	42.7277	22.8746	up	RFX8
GRPR	1.76857	2.58564	5.34013	1.53026e-07	6.12317e-07	6.41253	6.81523	up	GRPR
ZCCHC16	-1.76828	3.14317	-5.06431	6.16693e-07	2.26285e-06	5.06776	6.20993	down	ZCCHC16
GCKR	-1.76675	9.70242	-6.97151	1.23434e-11	8.58503e-11	15.5878	10.9086	down	GCKR
NHEDC2	-1.76653	9.09412	-10.2814	3.00219e-22	7.28437e-21	39.6504	21.5226	down	NHEDC2
RASD1	-1.76608	9.4752	-6.05723	3.09679e-09	1.5665e-08	10.1953	8.50909	down	RASD1
LDHD	-1.76506	10.8246	-8.10071	6.10211e-15	6.30311e-14	23.0566	14.2145	down	LDHD
CCL4	-1.76504	6.38	-8.24086	2.24193e-15	2.43867e-14	24.0413	14.6494	down	CCL4
CLCNKA	1.76489	2.58147	5.89039	7.9468e-09	3.80597e-08	9.27909	8.09981	up	CLCNKA
MTHFD1L	1.76399	7.65068	10.2387	4.27319e-22	1.01484e-20	39.3015	21.3692	up	MTHFD1L
MESP1	1.76347	5.59682	9.66073	4.66169e-20	8.79266e-19	34.6671	19.3315	up	MESP1
COMP	1.76283	3.23442	4.03272	6.55737e-05	0.00017596	0.608123	4.18327	up	COMP
FER1L6	1.76243	1.8033	4.53562	7.51981e-06	2.33748e-05	2.66776	5.12379	up	FER1L6
S100A3	1.76195	2.60071	7.55183	2.73809e-13	2.34629e-12	19.3201	12.5626	up	S100A3
TNXB	-1.76188	8.62715	-8.1501	4.29356e-15	4.51125e-14	23.4022	14.3672	down	TNXB
LEPR	-1.76111	11.1596	-5.76193	1.61844e-08	7.43507e-08	8.58841	7.7909	down	LEPR
CEACAM20	1.76101	2.01493	4.49778	8.91554e-06	2.73905e-05	2.50512	5.04985	up	CEACAM20
FAM9B	-1.761	2.49848	-5.58301	4.26827e-08	1.84839e-07	7.64805	7.36975	down	FAM9B
IL10	-1.7602	2.34523	-9.24784	1.20112e-18	1.9594e-17	31.4611	17.9204	down	IL10
ADM2	1.75974	7.98766	7.03738	8.10318e-12	5.76719e-11	15.9997	11.0913	up	ADM2
COL14A1	-1.75946	8.18563	-5.42346	9.92571e-08	4.08017e-07	6.83107	7.00324	down	COL14A1
CLEC12A	-1.75842	3.57498	-8.29631	1.50361e-15	1.67592e-14	24.4343	14.8229	down	CLEC12A
ADAMTSL3	-1.75817	7.82404	-6.13427	1.99013e-09	1.03075e-08	10.6257	8.70112	down	ADAMTSL3
ALPI	1.75768	1.96829	4.14743	4.07637e-05	0.000112955	1.05837	4.38973	up	ALPI
HOXD3	1.75759	1.74324	8.32836	1.1926e-15	1.34487e-14	24.6623	14.9235	up	HOXD3
PRUNE2	-1.7564	4.59658	-7.31196	1.35824e-12	1.06272e-11	17.7494	11.867	down	PRUNE2
ZGPAT	-1.75524	10.7605	-12.1602	2.506e-29	1.34384e-27	55.777	28.601	down	ZGPAT
UBE2S	1.75434	8.27135	11.1396	2.09528e-25	7.29656e-24	46.8367	24.6788	up	UBE2S
GADD45G	-1.75416	10.2978	-7.51388	3.53655e-13	2.96991e-12	19.069	12.4514	down	GADD45G
C9orf172	1.75344	3.21287	7.9619	1.62568e-14	1.59818e-13	22.0933	13.789	up	C9orf172
C17orf53	1.75299	5.67223	9.55352	1.09299e-19	1.98541e-18	33.826	18.9614	up	C17orf53
NEGR1	-1.75256	2.0096	-8.20852	2.82766e-15	3.04075e-14	23.813	14.5486	down	NEGR1
HMGCS2	-1.75192	14.5668	-5.98349	4.7088e-09	2.33506e-08	9.78775	8.32709	down	HMGCS2
C1orf104	1.75118	5.86549	10.6075	1.97185e-23	5.39462e-22	42.342	22.7051	up	C1orf104
BCKDHB	-1.75085	9.36213	-11.4896	9.89491e-27	3.99822e-25	49.8577	26.0046	down	BCKDHB
TNFRSF25	1.75048	5.98307	9.28765	8.81483e-19	1.46042e-17	31.7663	18.0548	up	TNFRSF25
PPM1K	-1.74885	6.26953	-8.99006	8.72135e-18	1.28357e-16	29.5062	17.0594	down	PPM1K
TYMS	1.74869	8.85149	9.17655	2.08574e-18	3.31925e-17	30.9168	17.6807	up	TYMS
AFP	1.74827	8.0683	3.06083	0.00235006	0.00481303	-2.73038	2.62892	up	AFP
LOC647309	-1.74795	4.94802	-5.54461	5.2391e-08	2.23947e-07	7.44953	7.28074	down	LOC647309
NALCN	-1.7476	3.26083	-5.04274	6.85973e-07	2.49482e-06	4.96523	6.16369	down	NALCN
PFKFB1	-1.74694	7.69701	-5.24443	2.49886e-07	9.6633e-07	5.93887	6.60226	down	PFKFB1
MTTP	-1.7465	11.607	-5.4282	9.68268e-08	3.98595e-07	6.85505	7.014	down	MTTP
C1orf173	-1.74541	2.44991	-8.13064	4.93255e-15	5.13656e-14	23.2658	14.3069	down	C1orf173
RNASEH2A	1.74337	8.66368	12.5269	8.92168e-31	5.5521e-29	59.0808	30.0496	up	RNASEH2A
MAGEA2	1.74304	1.81785	3.67584	0.000268044	0.000652567	-0.717627	3.57179	up	MAGEA2
EFNA3	1.74143	6.05653	9.01609	7.15114e-18	1.06412e-16	29.7019	17.1456	up	EFNA3
SYCE1	-1.74093	1.89023	-3.87932	0.000121701	0.000313393	0.0242948	3.9147	down	SYCE1
PANK1	-1.74027	10.1254	-11.7016	1.52177e-27	6.68484e-26	51.7109	26.8177	down	PANK1
BRP44L	-1.73904	10.7927	-12.0015	1.04744e-28	5.22375e-27	54.3606	27.9799	down	BRP44L
CALML3	-1.73901	2.22064	-5.73608	1.86471e-08	8.491e-08	8.45096	7.72939	down	CALML3
MAMSTR	1.73856	3.96282	8.98105	9.34152e-18	1.37084e-16	29.4385	17.0296	up	MAMSTR
FANCB	1.73854	2.82697	9.66252	4.5955e-20	8.68407e-19	34.6812	19.3377	up	FANCB
CCL2	-1.73846	7.89925	-7.13391	4.35004e-12	3.20109e-11	16.6088	11.3615	down	CCL2
NMB	1.738	6.19631	9.38541	4.10902e-19	7.05709e-18	32.5192	18.3863	up	NMB
LOC338799	1.73758	7.18467	13.0534	6.88151e-33	5.13896e-31	63.9011	32.1623	up	LOC338799
DAB1	-1.73737	3.41174	-5.85004	9.94927e-09	4.69696e-08	9.06079	8.00221	down	DAB1
ALDH1L1	-1.73729	12.8019	-4.60727	5.43004e-06	1.72121e-05	2.97909	5.2652	down	ALDH1L1
FAM160A1	-1.73707	2.89753	-7.30533	1.41892e-12	1.10804e-11	17.7065	11.848	down	FAM160A1
ESCO2	1.73687	5.03767	7.83098	4.05168e-14	3.79973e-13	21.196	13.3924	up	ESCO2
LOC647946	1.73612	1.88173	6.44408	3.21712e-10	1.85175e-09	12.4016	9.49253	up	LOC647946
TRIM54	1.73525	2.40057	4.93273	1.17377e-06	4.11809e-06	4.44838	5.93042	up	TRIM54
PSAT1	-1.73474	10.8648	-7.93746	1.9294e-14	1.87754e-13	21.925	13.7146	down	PSAT1
C21orf91	-1.73394	7.34565	-12.4909	1.24011e-30	7.39773e-29	58.7545	29.9065	down	C21orf91
C17orf87	-1.73364	3.80927	-8.89256	1.82858e-17	2.59463e-16	28.7765	16.7379	down	C17orf87
HOXD10	1.73354	1.87262	6.15984	1.71675e-09	8.97922e-09	10.7695	8.76529	up	HOXD10
KCNK3	-1.73322	2.98566	-6.17852	1.54072e-09	8.10264e-09	10.8749	8.81228	down	KCNK3
DSCAM	-1.73314	0.936034	-12.0882	4.79942e-29	2.48768e-27	55.1334	28.3188	down	DSCAM
UPB1	-1.73307	11.573	-5.063	6.20725e-07	2.27599e-06	5.06148	6.2071	down	UPB1
FER1L4	1.7327	4.04997	5.17293	3.58777e-07	1.35901e-06	5.58986	6.44517	up	FER1L4
NCRNA00107	1.73249	2.90379	10.9799	8.29824e-25	2.68999e-23	45.4751	24.081	up	NCRNA00107
ADRA2C	1.73196	5.40997	5.0712	5.96041e-07	2.19186e-06	5.10057	6.22472	up	ADRA2C
ALDH3A1	1.73026	6.80891	2.80028	0.00534335	0.0102578	-3.4772	2.27219	up	ALDH3A1
NDRG2	-1.73008	12.1657	-12.4298	2.16804e-30	1.26708e-28	58.2012	29.6639	down	NDRG2
EDNRB	-1.73005	9.01542	-9.89962	6.83713e-21	1.42267e-19	36.5625	20.1651	down	EDNRB
CD207	-1.73002	2.59344	-6.32509	6.53164e-10	3.60124e-09	11.711	9.18498	down	CD207
PNCK	1.72884	1.85502	4.26496	2.47608e-05	7.12201e-05	1.53176	4.60623	up	PNCK
REEP2	1.72709	3.48311	6.65561	8.90855e-11	5.52686e-10	13.6552	10.0502	up	REEP2
ANGPTL3	-1.72683	12.4586	-5.90451	7.3434e-09	3.5363e-08	9.35582	8.1341	down	ANGPTL3
DCXR	-1.72678	13.4839	-7.04862	7.53939e-12	5.38303e-11	16.0703	11.1227	down	DCXR
DCST2	1.72675	4.02774	7.8795	2.89205e-14	2.75969e-13	21.5273	13.5388	up	DCST2
ETS2	-1.72594	12.1437	-12.8281	5.57414e-32	3.90248e-30	61.8281	31.2538	down	ETS2
ANG	-1.7255	13.2244	-7.29539	1.51499e-12	1.17804e-11	17.6423	11.8196	down	ANG
KPNA7	1.72447	3.70518	6.27619	8.71203e-10	4.71952e-09	11.4303	9.05988	up	KPNA7
LOC91316	1.72387	7.67804	10.5397	3.48733e-23	9.32077e-22	41.7783	22.4575	up	LOC91316
TMEM132C	-1.72378	0.768794	-9.05886	5.1562e-18	7.82276e-17	30.0243	17.2877	down	TMEM132C
NSUN5P2	1.72196	8.13	13.3253	5.4028e-34	4.53903e-32	66.423	33.2674	up	NSUN5P2
STRA6	1.72096	2.27193	5.35676	1.40419e-07	5.64559e-07	6.49563	6.85257	up	STRA6
CD302	-1.7205	11.7462	-11.6098	3.43125e-27	1.44435e-25	50.906	26.4645	down	CD302
TARBP1	1.72038	9.11872	13.8536	3.63758e-36	3.78064e-34	71.3804	35.4392	up	TARBP1
RBP1	-1.72013	9.19465	-4.87771	1.52987e-06	5.28922e-06	4.19371	5.81535	down	RBP1
ZFP41	1.71974	8.18997	13.4116	2.39887e-34	2.13076e-32	67.2278	33.62	up	ZFP41
BRSK1	1.7196	3.96001	8.22837	2.45245e-15	2.65854e-14	23.953	14.6104	up	BRSK1
AGXT2L1	-1.71777	9.63603	-4.26167	2.51125e-05	7.20978e-05	1.51835	4.60011	down	AGXT2L1
PROK2	-1.71689	0.895875	-12.0584	6.27526e-29	3.20324e-27	54.8679	28.2024	down	PROK2
LRRC16B	-1.7167	4.14518	-7.77284	6.05696e-14	5.56385e-13	20.8011	13.2177	down	LRRC16B
RNF150	-1.71523	2.15697	-7.22715	2.3709e-12	1.80007e-11	17.2034	11.6251	down	RNF150
TIGD3	1.7151	3.97688	8.26128	1.93569e-15	2.12578e-14	24.1858	14.7132	up	TIGD3
SERPINF2	-1.7131	14.6343	-6.94393	1.47085e-11	1.01183e-10	15.4162	10.8324	down	SERPINF2
CYP3A7	-1.71261	10.1883	-4.01445	7.06592e-05	0.000188802	0.537489	4.15083	down	CYP3A7
MAG	-1.71258	1.04566	-8.43801	5.37272e-16	6.36487e-15	25.4471	15.2698	down	MAG
MSTO1	1.71181	9.51566	15.886	9.01076e-45	1.85392e-42	91.0345	44.0452	up	MSTO1
IL6	-1.7118	2.79362	-5.97032	5.07275e-09	2.50691e-08	9.71537	8.29476	down	IL6
FCAR	-1.71172	1.01363	-10.3975	1.14498e-22	2.91126e-21	40.6031	21.9412	down	FCAR
WNK2	-1.71169	5.28746	-3.50482	0.000506451	0.00117442	-1.31215	3.29546	down	WNK2
RAD54B	1.7103	5.94868	12.1242	3.47078e-29	1.82243e-27	55.4544	28.4596	up	RAD54B
MMP7	-1.71	5.30803	-3.31515	0.000996091	0.00218665	-1.94029	3.0017	down	MMP7
KLRD1	-1.70949	3.98824	-8.01902	1.0878e-14	1.09121e-13	22.4882	13.9635	down	KLRD1
LOC148709	1.70934	5.12256	6.32242	6.63583e-10	3.6517e-09	11.6956	9.1781	up	LOC148709
ERRFI1	-1.70934	12.6264	-8.60755	1.54404e-16	1.95188e-15	26.6747	15.8113	down	ERRFI1
RGAG4	-1.70884	6.49888	-7.6597	1.31632e-13	1.16869e-12	20.0389	12.8806	down	RGAG4
CPNE7	1.70862	4.02493	5.32914	1.61952e-07	6.45855e-07	6.35775	6.79061	up	CPNE7
ACAA1	-1.70858	12.7061	-11.4733	1.14199e-26	4.59601e-25	49.7158	25.9423	down	ACAA1
PNMA2	-1.70804	4.0576	-6.40552	4.05165e-10	2.29476e-09	12.1766	9.39237	down	PNMA2
F3	-1.70803	5.54312	-6.73535	5.44509e-11	3.47105e-10	14.1362	10.264	down	F3
PTN	-1.70798	4.94265	-6.43787	3.33923e-10	1.91766e-09	12.3653	9.47635	down	PTN
F11	-1.70588	10.7197	-7.02653	8.68668e-12	6.15856e-11	15.9316	11.0611	down	F11
SORL1	-1.7058	11.0104	-8.98965	8.749e-18	1.2867e-16	29.5031	17.058	down	SORL1
GPR35	1.70521	5.27276	4.99922	8.49364e-07	3.04945e-06	4.75955	6.07091	up	GPR35
TRIM59	1.70491	5.27412	9.03245	6.31096e-18	9.48195e-17	29.8251	17.1999	up	TRIM59
LRRTM4	-1.70487	2.01093	-5.40735	1.07968e-07	4.41306e-07	6.74971	6.9667	down	LRRTM4
CEL	1.70422	3.73401	5.85589	9.63129e-09	4.55859e-08	9.09233	8.01632	up	CEL
MAMDC4	-1.70318	8.0883	-5.3547	1.41929e-07	5.70402e-07	6.48529	6.84793	down	MAMDC4
JRK	1.70263	7.55069	13.7481	9.92979e-36	9.9116e-34	70.3848	35.0031	up	JRK
VSIG1	1.70256	3.00653	4.53488	7.54504e-06	2.34408e-05	2.66456	5.12234	up	VSIG1
MCCD1	1.70219	1.85724	4.40504	1.34644e-05	4.03032e-05	2.11177	4.87081	up	MCCD1
SLC41A2	-1.70156	9.48707	-8.75571	5.12308e-17	6.89103e-16	27.7614	16.2905	down	SLC41A2
ALX3	1.70097	3.60973	7.26195	1.88755e-12	1.45207e-11	17.4268	11.7241	up	ALX3
TMEM56	-1.70027	11.37	-9.31089	7.35593e-19	1.22922e-17	31.9447	18.1334	down	TMEM56
UNC93A	-1.70021	6.44431	-4.12082	4.55604e-05	0.000125257	0.952902	4.34141	down	UNC93A
ARHGAP11B	1.69956	2.67287	7.45392	5.28844e-13	4.33459e-12	18.6743	12.2767	up	ARHGAP11B
ST8SIA6	-1.69905	0.787652	-12.5231	9.23914e-31	5.73196e-29	59.0461	30.0344	down	ST8SIA6
RBP7	1.69881	7.62143	8.11138	5.65668e-15	5.86103e-14	23.1311	14.2474	up	RBP7
TSPYL5	-1.69848	5.15501	-8.20427	2.91515e-15	3.13149e-14	23.783	14.5353	down	TSPYL5
HMGN5	-1.69816	6.30147	-6.62189	1.09554e-10	6.72432e-10	13.4532	9.96037	down	HMGN5
ADAMTS16	1.69812	3.30911	4.01236	7.12652e-05	0.000190341	0.529414	4.14712	up	ADAMTS16
UNC13A	1.69684	2.69641	5.59207	4.06615e-08	1.76541e-07	7.69506	7.39082	up	UNC13A
SLC34A1	-1.69683	2.7905	-7.0726	6.46248e-12	4.65701e-11	16.2212	11.1896	down	SLC34A1
EML6	1.69671	5.03891	7.53153	3.14029e-13	2.66041e-12	19.1856	12.503	up	EML6
FOXD2	1.69656	5.34847	7.9851	1.38125e-14	1.37058e-13	22.2534	13.8597	up	FOXD2
NR3C2	-1.6961	7.31804	-9.06	5.11132e-18	7.7605e-17	30.033	17.2915	down	NR3C2
SULT1A2	-1.69572	8.41899	-6.43293	3.43946e-10	1.96961e-09	12.3364	9.46351	down	SULT1A2
MCM6	1.69512	9.32214	12.0409	7.34538e-29	3.70262e-27	54.712	28.134	up	MCM6
MAB21L2	-1.69493	4.39249	-5.01685	7.79098e-07	2.80969e-06	4.84267	6.10841	down	MAB21L2
HDAC11	1.69368	8.93952	12.9765	1.40745e-32	1.03194e-30	63.192	31.8516	up	HDAC11
PCK2	-1.69304	13.1796	-8.0636	7.93872e-15	8.08426e-14	22.7979	14.1002	down	PCK2
CA9	-1.69262	4.00102	-3.2273	0.00134837	0.00288948	-2.21999	2.87019	down	CA9
TREM2	1.69253	6.1555	6.27978	8.53029e-10	4.62604e-09	11.4508	9.06904	up	TREM2
HMOX1	-1.69237	10.393	-8.82202	3.11393e-17	4.32709e-16	28.2519	16.5067	down	HMOX1
MS4A7	-1.6918	8.20696	-9.00211	7.95582e-18	1.17691e-16	29.5968	17.0993	down	MS4A7
NR1I3	-1.69162	9.98944	-5.04541	6.76996e-07	2.46617e-06	4.97791	6.16941	down	NR1I3
ZNF385D	1.69114	2.38689	4.71521	3.29846e-06	1.07896e-05	3.45645	5.48169	up	ZNF385D
CCDC3	-1.69013	8.08087	-8.16354	3.90095e-15	4.11159e-14	23.4965	14.4088	down	CCDC3
CD69	-1.68974	5.38174	-6.9494	1.42061e-11	9.79946e-11	15.4502	10.8475	down	CD69
MGC12982	1.6894	5.92182	8.11746	5.41745e-15	5.61893e-14	23.1736	14.2662	up	MGC12982
AGL	-1.68929	9.7746	-12.1423	2.94571e-29	1.56301e-27	55.6169	28.5308	down	AGL
COL4A1	1.6883	11.9833	9.9595	4.20709e-21	8.98597e-20	37.0421	20.376	up	COL4A1
SHMT1	-1.68829	12.4921	-8.37194	8.69462e-16	9.94947e-15	24.9733	15.0607	down	SHMT1
GPR83	-1.68824	1.75055	-10.0913	1.43654e-21	3.21476e-20	38.1036	20.8427	down	GPR83
HAAO	-1.68804	11.5267	-8.44726	5.02153e-16	5.96285e-15	25.5136	15.2992	down	HAAO
FBF1	1.68797	6.00497	10.7213	7.53405e-24	2.18574e-22	43.2933	23.123	up	FBF1
RHOB	-1.68748	13.5743	-10.5034	4.72509e-23	1.23891e-21	41.478	22.3256	down	RHOB
GLYATL3	-1.68741	1.32956	-8.25162	2.07508e-15	2.27267e-14	24.1174	14.683	down	GLYATL3
CACNB4	1.68735	3.10614	6.42549	3.59608e-10	2.05288e-09	12.293	9.44417	up	CACNB4
GPLD1	-1.68733	8.4227	-4.55645	6.84356e-06	2.13834e-05	2.75783	5.16472	down	GPLD1
RUNDC3B	-1.6873	7.13945	-6.95472	1.37341e-11	9.48944e-11	15.4833	10.8622	down	RUNDC3B
PADI4	-1.6848	1.14031	-10.9929	7.42263e-25	2.42959e-23	45.5854	24.1294	down	PADI4
TNN	-1.68477	4.37538	-7.11387	4.95219e-12	3.61483e-11	16.4819	11.3052	down	TNN
XRCC3	1.68475	7.44433	12.837	5.1343e-32	3.61968e-30	61.9096	31.2895	up	XRCC3
SLC38A2	-1.68344	12.3644	-11.6381	2.67123e-27	1.13869e-25	51.1539	26.5733	down	SLC38A2
RCL1	-1.68342	10.1107	-10.2861	2.88776e-22	7.02363e-21	39.6888	21.5394	down	RCL1
N4BP2L1	-1.68188	9.0609	-11.8403	4.43005e-28	2.04401e-26	52.9327	27.3536	down	N4BP2L1
GPSM1	1.68045	7.59956	6.65132	9.14655e-11	5.66929e-10	13.6294	10.0387	up	GPSM1
GDA	-1.68026	9.45157	-4.62252	5.06357e-06	1.61112e-05	3.04595	5.29554	down	GDA
ZNF692	1.68013	8.72523	14.1278	2.64076e-37	2.97462e-35	73.981	36.5783	up	ZNF692
SEMA6D	-1.67923	5.40522	-8.02048	1.07666e-14	1.08057e-13	22.4983	13.9679	down	SEMA6D
LAMC2	-1.67834	4.72919	-4.26485	2.47723e-05	7.12428e-05	1.53132	4.60603	down	LAMC2
SCG2	1.6783	2.0325	6.58262	1.39255e-10	8.41921e-10	13.2189	9.85619	up	SCG2
CRISPLD2	-1.6759	8.13063	-6.43065	3.48668e-10	1.99438e-09	12.3231	9.45759	down	CRISPLD2
RASGRF2	1.67555	5.28956	8.6934	8.16003e-17	1.07047e-15	27.3028	16.0883	up	RASGRF2
LOXL2	1.67552	8.25822	11.3654	2.94084e-26	1.10834e-24	48.7797	25.5315	up	LOXL2
LRRK2	-1.67548	6.78986	-7.47522	4.58527e-13	3.7813e-12	18.8142	12.3386	down	LRRK2
CA5A	-1.67529	7.71077	-4.66848	4.09779e-06	1.31797e-05	3.24856	5.38745	down	CA5A
FCRL5	-1.67493	2.70471	-5.17423	3.56439e-07	1.35066e-06	5.59617	6.44801	down	FCRL5
DSCR8	1.67454	1.51856	4.30757	2.06079e-05	6.00459e-05	1.70637	4.68597	up	DSCR8
PCDHAC1	-1.6744	1.66642	-5.75379	1.69239e-08	7.75361e-08	8.54505	7.7715	down	PCDHAC1
RTBDN	1.67433	1.62517	5.27451	2.14362e-07	8.37633e-07	6.08692	6.66885	up	RTBDN
FAM57B	1.67424	1.65443	8.53264	2.68429e-16	3.2822e-15	26.1302	15.5712	up	FAM57B
VCX3A	1.67354	1.99809	4.63909	4.69251e-06	1.49873e-05	3.1188	5.32859	up	VCX3A
CTF1	-1.67208	3.96935	-7.43769	5.89453e-13	4.80208e-12	18.5679	12.2296	down	CTF1
DOK6	-1.67073	3.62821	-5.76841	1.5619e-08	7.18843e-08	8.62292	7.80635	down	DOK6
C10orf108	-1.66959	6.33846	-5.86816	8.99584e-09	4.27689e-08	9.15863	8.04596	down	C10orf108
UPP2	-1.66922	5.34544	-3.71474	0.000231118	0.000568643	-0.578681	3.63617	down	UPP2
RNF180	-1.66913	5.91114	-7.33677	1.1529e-12	9.0698e-12	17.91	11.9382	down	RNF180
MRGPRF	-1.66851	6.32965	-5.14665	4.09372e-07	1.53852e-06	5.46264	6.38788	down	MRGPRF
NLRP6	-1.66789	4.73632	-4.99362	8.72934e-07	3.12684e-06	4.73321	6.05902	down	NLRP6
WNT3A	1.66783	1.57399	4.9746	9.5781e-07	3.41147e-06	4.64393	6.01872	up	WNT3A
JUNB	-1.66749	11.214	-10.0673	1.74792e-21	3.87715e-20	37.9098	20.7575	down	JUNB
KCNA3	-1.66701	2.62327	-7.54867	2.79731e-13	2.39195e-12	19.2991	12.5533	down	KCNA3
KIF24	1.66686	5.45853	10.3711	1.42649e-22	3.5774e-21	40.3858	21.8457	up	KIF24
CYP4V2	-1.66598	11.1483	-10.7906	4.18393e-24	1.27241e-22	43.875	23.3784	down	CYP4V2
DIO2	1.66543	3.50033	4.32678	1.89617e-05	5.55139e-05	1.78561	4.72212	up	DIO2
ZNF695	1.66538	1.81156	5.54415	5.2518e-08	2.24443e-07	7.44719	7.27969	up	ZNF695
EBF3	1.66526	3.70795	8.13495	4.78331e-15	4.99461e-14	23.296	14.3203	up	EBF3
LOC283856	-1.66503	1.49895	-7.64437	1.46143e-13	1.29297e-12	19.9363	12.8352	down	LOC283856
JAG2	1.66479	7.68876	9.19415	1.8206e-18	2.92035e-17	31.0509	17.7398	up	JAG2
TOMM40L	1.66473	9.82443	16.2149	3.40828e-46	8.92482e-44	94.2834	45.4675	up	TOMM40L
BCL2L10	-1.66396	4.54963	-3.74631	0.00020473	0.000508182	-0.464913	3.68882	down	BCL2L10
MAPK12	1.66379	7.13915	7.22325	2.43215e-12	1.84428e-11	17.1784	11.614	up	MAPK12
RBMS3	-1.66362	3.01249	-9.11302	3.40282e-18	5.26563e-17	30.4341	17.4682	down	RBMS3
AKAP3	-1.6624	3.40921	-7.88888	2.70909e-14	2.59987e-13	21.5915	13.5672	down	AKAP3
ZNF296	1.66192	4.2674	7.48523	4.28771e-13	3.55043e-12	18.88	12.3678	up	ZNF296
NCRNA00105	1.66161	6.30751	9.10985	3.48691e-18	5.37923e-17	30.41	17.4576	up	NCRNA00105
GOLGA8A	1.66142	8.66139	8.46272	4.4845e-16	5.35987e-15	25.6249	15.3483	up	GOLGA8A
POU5F1	1.66117	3.83559	7.17024	3.43634e-12	2.56049e-11	16.8398	11.4639	up	POU5F1
MPP3	1.66046	4.39567	6.58074	1.40861e-10	8.51061e-10	13.2077	9.85121	up	MPP3
PKN3	1.66028	7.61901	10.8757	2.02573e-24	6.36212e-23	44.5923	23.6934	up	PKN3
HRSP12	-1.65897	12.6236	-8.41074	6.55559e-16	7.65818e-15	25.2512	15.1834	down	HRSP12
UBXN10	-1.65889	6.87682	-4.7473	2.83905e-06	9.39192e-06	3.60024	5.54683	down	UBXN10
HOXC9	1.65862	1.66579	4.86832	1.60021e-06	5.50786e-06	4.15052	5.79582	up	HOXC9
RPS6KA6	-1.65772	0.923056	-8.2941	1.52787e-15	1.70201e-14	24.4186	14.8159	down	RPS6KA6
GDF6	-1.65755	2.51018	-6.89547	1.99902e-11	1.3512e-10	15.116	10.6992	down	GDF6
EPHA3	-1.65755	5.99611	-5.47383	7.62047e-08	3.17987e-07	7.08678	7.11802	down	EPHA3
GPRC5A	-1.6574	2.80167	-5.68505	2.46252e-08	1.10093e-07	8.18121	7.60862	down	GPRC5A
FAM81A	1.6567	3.5195	6.76607	4.499e-11	2.89634e-10	14.3228	10.3469	up	FAM81A
GTSF1	1.65611	2.66041	3.32272	0.000970142	0.00213524	-1.91586	3.01316	up	GTSF1
RAG1	-1.65609	3.69414	-6.69723	6.89387e-11	4.32756e-10	13.9057	10.1615	down	RAG1
A2M	-1.65574	15.5987	-6.59447	1.29543e-10	7.86265e-10	13.2895	9.88759	down	A2M
CPN2	-1.65519	12.2553	-5.38373	1.22094e-07	4.94334e-07	6.63081	6.91331	down	CPN2
ZDHHC19	-1.65513	3.99723	-5.27613	2.12587e-07	8.31341e-07	6.09495	6.67246	down	ZDHHC19
RPL36A	1.65465	5.61257	7.78797	5.4564e-14	5.04667e-13	20.9036	13.2631	up	RPL36A
DYNC1I1	1.65314	4.38438	4.54616	7.17007e-06	2.23516e-05	2.71328	5.14448	up	DYNC1I1
SRD5A1	-1.65272	9.53159	-9.7974	1.55998e-20	3.10196e-19	35.7479	19.8069	down	SRD5A1
ARPP21	-1.65184	2.54979	-5.00849	8.11679e-07	2.92039e-06	4.80323	6.09062	down	ARPP21
GSTM2	-1.65165	8.49551	-3.92698	0.000100642	0.000262108	0.203437	3.99722	down	GSTM2
HORMAD2	-1.65027	2.96195	-5.09169	5.3847e-07	1.9936e-06	5.19843	6.26884	down	HORMAD2
NFATC2	-1.64996	4.28767	-5.13291	4.38508e-07	1.64282e-06	5.39635	6.35802	down	NFATC2
RBP5	-1.64978	10.7369	-6.15881	1.72703e-09	9.03065e-09	10.7637	8.7627	down	RBP5
HERC5	-1.64964	7.41611	-7.12904	4.48942e-12	3.29764e-11	16.5779	11.3478	down	HERC5
GAS5	1.64931	10.4045	9.85513	9.79641e-21	2.0033e-19	36.2073	20.0089	up	GAS5
SORCS2	-1.64928	5.91143	-4.45754	1.06711e-05	3.24233e-05	2.33354	4.97179	down	SORCS2
SCP2	-1.64872	13.2425	-9.91326	6.12243e-21	1.2859e-19	36.6716	20.2131	down	SCP2
CYP19A1	1.64843	1.93404	4.56015	6.72989e-06	2.10706e-05	2.77384	5.17199	up	CYP19A1
ARHGAP33	1.6479	6.70196	11.1294	2.28939e-25	7.94508e-24	46.749	24.6403	up	ARHGAP33
PLEKHB1	-1.6478	4.91274	-4.34116	1.78122e-05	5.23691e-05	1.84515	4.74928	down	PLEKHB1
NTN4	-1.64773	8.27964	-9.05813	5.18536e-18	7.86109e-17	30.0188	17.2852	down	NTN4
CRIP3	1.64747	6.5428	6.75011	4.96822e-11	3.18721e-10	14.2258	10.3038	up	CRIP3
EMILIN1	-1.64551	8.87076	-6.11449	2.23028e-09	1.14807e-08	10.5148	8.65164	down	EMILIN1
FAM189B	1.64478	9.38449	15.7292	4.27047e-44	7.89959e-42	89.4909	43.3695	up	FAM189B
WDR67	1.64471	6.94596	13.9228	1.87932e-36	2.01557e-34	72.0352	35.726	up	WDR67
ABCA6	-1.64417	10.3637	-5.78615	1.4167e-08	6.54259e-08	8.71763	7.84872	down	ABCA6
TTC39B	-1.64398	5.38529	-7.89525	2.59125e-14	2.49153e-13	21.6352	13.5865	down	TTC39B
STXBP6	1.64337	6.91834	8.67002	9.71185e-17	1.26091e-15	27.1313	16.0127	up	STXBP6
TLR4	-1.64268	7.77699	-10.8181	3.31121e-24	1.01619e-22	44.1063	23.48	down	TLR4
EFCAB1	-1.6415	2.12448	-7.00835	9.75802e-12	6.88422e-11	15.8178	11.0106	down	EFCAB1
PPP1R14D	1.64057	1.87665	5.17681	3.51832e-07	1.33446e-06	5.60871	6.45367	up	PPP1R14D
SNHG1	1.63952	8.65217	12.7434	1.21954e-31	8.22391e-30	61.0524	30.9138	up	SNHG1
HIST1H2BG	1.63866	3.1234	7.12765	4.52983e-12	3.32426e-11	16.5692	11.3439	up	HIST1H2BG
FAM46C	-1.63849	7.80982	-7.65685	1.3422e-13	1.19009e-12	20.0198	12.8722	down	FAM46C
FAM149A	-1.63847	8.42574	-8.40856	6.66051e-16	7.77626e-15	25.2356	15.1765	down	FAM149A
ART4	-1.63831	7.18756	-6.14267	1.89597e-09	9.85521e-09	10.6728	8.72217	down	ART4
CDC37L1	-1.63825	9.25552	-14.1393	2.36471e-37	2.67863e-35	74.0905	36.6262	down	CDC37L1
PTGIR	-1.63802	5.6378	-7.41912	6.67265e-13	5.3989e-12	18.4462	12.1757	down	PTGIR
C4BPA	-1.63781	14.2871	-5.30415	1.84166e-07	7.25971e-07	6.23356	6.73479	down	C4BPA
SDR42E1	-1.63637	5.78452	-5.25018	2.42685e-07	9.40107e-07	5.9671	6.61496	down	SDR42E1
CCR1	-1.63581	6.66116	-8.54989	2.36399e-16	2.92783e-15	26.2553	15.6264	down	CCR1
MFSD2B	1.63538	4.63904	8.41404	6.39965e-16	7.49339e-15	25.2749	15.1938	up	MFSD2B
ABCG2	-1.63519	8.7416	-6.04895	3.24669e-09	1.63826e-08	10.1494	8.48856	down	ABCG2
SLC16A2	-1.63421	10.5644	-7.78101	5.72505e-14	5.2782e-13	20.8564	13.2422	down	SLC16A2
ANO2	1.63373	2.8219	5.9667	5.17753e-09	2.55618e-08	9.69549	8.28588	up	ANO2
KRT23	1.63366	6.30792	2.72121	0.00677681	0.012738	-3.69121	2.16897	up	KRT23
CUX2	-1.63358	9.0895	-4.5074	8.53866e-06	2.63129e-05	2.54637	5.06861	down	CUX2
ENTPD8	-1.63325	7.58393	-6.1297	2.04324e-09	1.05717e-08	10.6	8.68968	down	ENTPD8
PRICKLE1	-1.63178	4.88768	-6.24049	1.07392e-09	5.75738e-09	11.2264	8.96903	down	PRICKLE1
C1S	-1.63106	15.572	-9.38975	3.97168e-19	6.83868e-18	32.5528	18.401	down	C1S
GALNT3	-1.63037	4.0743	-5.89048	7.94266e-09	3.80489e-08	9.2796	8.10003	down	GALNT3
CYP4F12	-1.63013	9.15792	-6.47927	2.60423e-10	1.5141e-09	12.6078	9.58432	down	CYP4F12
TP53I3	1.62971	9.12396	9.01795	7.04995e-18	1.05062e-16	29.7159	17.1518	up	TP53I3
PDCD1LG2	-1.62953	4.55037	-7.58506	2.1869e-13	1.89899e-12	19.5406	12.6602	down	PDCD1LG2
FANCE	1.62931	6.10367	10.3522	1.66885e-22	4.1338e-21	40.2307	21.7776	up	FANCE
KCNF1	1.62768	3.07764	4.4858	9.40682e-06	2.88208e-05	2.4539	5.02656	up	KCNF1
HAR1A	-1.62737	2.12562	-6.99721	1.04779e-11	7.36892e-11	15.7481	10.9797	down	HAR1A
PTGDS	-1.6269	7.87924	-3.18728	0.00154439	0.00327198	-2.34504	2.81124	down	PTGDS
SEC14L4	-1.62678	7.04479	-4.97997	9.33067e-07	3.32981e-06	4.66911	6.03009	down	SEC14L4
TRIM71	1.62567	1.55552	5.20617	3.034e-07	1.16059e-06	5.75159	6.51798	up	TRIM71
EIF4E3	-1.62542	7.62893	-7.45934	5.10019e-13	4.1871e-12	18.7098	12.2924	down	EIF4E3
MSX1	1.62536	5.15827	9.11553	3.33791e-18	5.1771e-17	30.4531	17.4765	up	MSX1
DACT2	-1.62521	5.65856	-3.70905	0.0002362	0.000580296	-0.59908	3.62672	down	DACT2
KIAA1841	1.624	6.25349	12.4241	2.28363e-30	1.33078e-28	58.1497	29.6414	up	KIAA1841
MMP1	1.62367	3.65255	4.80506	2.16263e-06	7.29426e-06	3.86132	5.66502	up	MMP1
GATM	-1.62355	14.283	-7.39123	8.03441e-13	6.44126e-12	18.2641	12.095	down	GATM
F12	-1.62347	13.2073	-5.24846	2.44814e-07	9.4799e-07	5.95867	6.61116	down	F12
CFI	-1.62337	13.1233	-9.44874	2.49947e-19	4.37852e-18	33.0097	18.6022	down	CFI
PGAM2	1.62307	5.17015	5.15219	3.98166e-07	1.49948e-06	5.4894	6.39994	up	PGAM2
DEPDC7	-1.62098	9.01557	-7.69461	1.03688e-13	9.30837e-13	20.2732	12.9843	down	DEPDC7
44079	1.61893	7.39971	7.13186	4.40814e-12	3.24148e-11	16.5958	11.3557	up	44079
SCD5	-1.61882	5.56621	-6.08472	2.64612e-09	1.34936e-08	10.3484	8.57739	down	SCD5
WASF3	-1.61861	6.68836	-5.0636	6.18871e-07	2.27043e-06	5.06437	6.2084	down	WASF3
TNFRSF18	1.61822	4.24081	6.26333	9.39514e-10	5.07458e-09	11.3567	9.0271	up	TNFRSF18
BCAT2	1.61821	9.12886	9.93936	4.95454e-21	1.05267e-19	36.8806	20.305	up	BCAT2
SATB1	-1.6177	7.51945	-7.40348	7.40555e-13	5.95604e-12	18.344	12.1304	down	SATB1
CAPN11	1.61757	2.88354	10.0213	2.54479e-21	5.57118e-20	37.5387	20.5943	up	CAPN11
SLC8A1	-1.61693	5.92468	-8.99952	8.11496e-18	1.19957e-16	29.5772	17.0907	down	SLC8A1
OTUB2	1.6163	6.24263	12.5275	8.87139e-31	5.53789e-29	59.0864	30.052	up	OTUB2
LOC80154	1.61611	7.7993	10.4344	8.41786e-23	2.16768e-21	40.9072	22.0748	up	LOC80154
KLF4	-1.61536	7.68767	-7.17902	3.2456e-12	2.42284e-11	16.8957	11.4887	down	KLF4
DMD	-1.6151	9.54268	-8.63969	1.21676e-16	1.56463e-15	26.9093	15.9148	down	DMD
IBSP	1.61479	1.5512	5.49583	6.78537e-08	2.85266e-07	7.19913	7.16843	up	IBSP
KRT20	1.6135	1.689	4.04748	6.17209e-05	0.000166285	0.665408	4.20957	up	KRT20
PCDHGB7	-1.61306	3.98373	-5.86372	9.22073e-09	4.37865e-08	9.13465	8.03523	down	PCDHGB7
MTMR11	1.61298	7.33112	6.64868	9.29621e-11	5.75674e-10	13.6136	10.0317	up	MTMR11
IL3RA	1.61246	6.72988	11.0113	6.33628e-25	2.08415e-23	45.7419	24.1982	up	IL3RA
ACTL8	1.61199	1.64861	4.33735	1.81104e-05	5.31916e-05	1.82934	4.74207	up	ACTL8
MTHFD1	-1.61038	12.3862	-9.11219	3.42475e-18	5.29157e-17	30.4278	17.4654	down	MTHFD1
HKDC1	1.61013	8.77915	4.24122	2.74093e-05	7.82684e-05	1.43517	4.5621	up	HKDC1
SPATS2	1.60956	8.49206	14.6258	2.15465e-39	2.85817e-37	78.7495	38.6666	up	SPATS2
CADM2	-1.60886	1.71772	-5.78011	1.46461e-08	6.75763e-08	8.68535	7.83428	down	CADM2
PCDHA13	-1.60742	2.03508	-4.42372	1.23989e-05	3.72854e-05	2.19038	4.90662	down	PCDHA13
GATA3	-1.60719	4.48778	-6.8706	2.33839e-11	1.5671e-10	14.9627	10.6311	down	GATA3
SLC13A3	-1.60713	8.19478	-3.26683	0.00117756	0.00255084	-2.095	2.92902	down	SLC13A3
RFC4	1.60683	8.27344	12.3901	3.11175e-30	1.77238e-28	57.8432	29.507	up	RFC4
CFHR5	-1.60637	10.6299	-3.59503	0.000363193	0.000863671	-1.00188	3.43986	down	CFHR5
ACOX2	-1.60618	11.0712	-7.10655	5.19194e-12	3.78061e-11	16.4356	11.2847	down	ACOX2
SGEF	-1.60579	8.89563	-7.20938	2.66281e-12	2.00937e-11	17.0896	11.5747	down	SGEF
SLCO1C1	1.60502	1.50006	9.59965	7.58079e-20	1.4036e-18	34.1871	19.1203	up	SLCO1C1
NR0B2	-1.60416	10.2283	-5.93334	6.24725e-09	3.0507e-08	9.51292	8.20431	down	NR0B2
KNDC1	-1.60375	5.2524	-3.10668	0.00202145	0.00418853	-2.59238	2.69434	down	KNDC1
CDO1	-1.60367	11.7225	-5.0859	5.54172e-07	2.04798e-06	5.17074	6.25636	down	CDO1
FBLN5	-1.60346	8.75952	-6.08182	2.69035e-09	1.36984e-08	10.3322	8.57019	down	FBLN5
ZNF517	1.60311	8.13641	12.8055	6.87193e-32	4.72897e-30	61.6207	31.1629	up	ZNF517
TIGD1	1.6029	6.14532	11.3711	2.79722e-26	1.05817e-24	48.8292	25.5533	up	TIGD1
SERPINB8	-1.60191	7.73658	-7.61227	1.8182e-13	1.59393e-12	19.7219	12.7404	down	SERPINB8
GHRHR	1.60149	2.32107	4.22144	2.98209e-05	8.4556e-05	1.35505	4.52548	up	GHRHR
PCLO	-1.60102	2.71978	-4.24051	2.74922e-05	7.84606e-05	1.4323	4.56079	down	PCLO
DOCK3	1.60089	2.74429	8.16057	3.98464e-15	4.19762e-14	23.4756	14.3996	up	DOCK3
DKK4	1.60088	2.63642	3.58183	0.000381467	0.000904247	-1.04775	3.41854	up	DKK4
DUOX1	1.60008	4.9181	6.24808	1.02731e-09	5.52218e-09	11.2697	8.9883	up	DUOX1
DNMT3B	1.59991	5.49777	9.09119	4.02415e-18	6.18437e-17	30.2687	17.3953	up	DNMT3B
CAT	-1.5996	13.1194	-10.5253	3.93326e-23	1.04488e-21	41.6593	22.4052	down	CAT
MDFI	1.59853	4.87594	5.37499	1.27761e-07	5.16242e-07	6.58695	6.8936	up	MDFI
MASP2	-1.59799	11.57	-4.43236	1.19337e-05	3.59884e-05	2.22685	4.92323	down	MASP2
TRIM7	1.59749	4.12734	7.26764	1.81825e-12	1.40143e-11	17.4635	11.7403	up	TRIM7
STX11	-1.59714	6.22907	-8.42001	6.12718e-16	7.20363e-15	25.3177	15.2127	down	STX11
PDE4C	1.59711	4.68519	8.14182	4.55469e-15	4.76576e-14	23.3442	14.3415	up	PDE4C
ATAD5	1.59681	5.13944	8.48584	3.78591e-16	4.54918e-15	25.7916	15.4218	up	ATAD5
STK39	1.59658	7.15295	6.09692	2.46722e-09	1.26292e-08	10.4165	8.60779	up	STK39
EGF	1.59577	2.06346	4.1421	4.16843e-05	0.000115292	1.03719	4.38003	up	EGF
DCAF4L1	1.59498	2.82593	7.77553	5.94545e-14	5.4664e-13	20.8193	13.2258	up	DCAF4L1
NAP1L3	-1.59453	3.58758	-6.22825	1.15356e-09	6.16136e-09	11.1567	8.93796	down	NAP1L3
EOMES	-1.59433	3.53585	-6.70879	6.41863e-11	4.05067e-10	13.9755	10.1926	down	EOMES
AJAP1	-1.59425	1.6847	-7.05113	7.41882e-12	5.30313e-11	16.0861	11.1297	down	AJAP1
HES2	1.59423	2.70113	5.68599	2.4499e-08	1.09626e-07	8.1862	7.61085	up	HES2
SLC6A9	1.59398	5.99103	6.52069	2.02822e-10	1.19891e-09	12.8518	9.69289	up	SLC6A9
tAKR	-1.59397	5.3296	-4.37657	1.52592e-05	4.53326e-05	1.9925	4.81647	down	tAKR
PEMT	-1.59395	10.22	-9.68132	3.9554e-20	7.50967e-19	34.8293	19.4028	down	PEMT
DNALI1	-1.59359	7.82781	-5.61499	3.59557e-08	1.57269e-07	7.81425	7.44423	down	DNALI1
MIOX	1.59358	1.96301	4.9088	1.3175e-06	4.58962e-06	4.33732	5.88025	up	MIOX
SPRY2	-1.59306	8.24896	-12.4332	2.10119e-30	1.23158e-28	58.2322	29.6775	down	SPRY2
LQK1	1.59181	5.59987	7.33494	1.16692e-12	9.17656e-12	17.8982	11.933	up	LQK1
CKMT1A	1.59179	1.94824	4.47774	9.75192e-06	2.98237e-05	2.41951	5.01091	up	CKMT1A
ACSM2B	-1.5915	12.1447	-4.82562	1.96163e-06	6.65641e-06	3.95495	5.70738	down	ACSM2B
NCRNA00181	-1.591	7.41264	-8.89674	1.77168e-17	2.52277e-16	28.8076	16.7516	down	NCRNA00181
CCT6B	-1.59099	4.96535	-7.02619	8.70548e-12	6.16972e-11	15.9295	11.0602	down	CCT6B
C1QL4	1.5906	1.8518	5.8445	1.02601e-08	4.8324e-08	9.03091	7.98885	up	C1QL4
SNCG	1.58948	7.06018	5.39594	1.14583e-07	4.66168e-07	6.69221	6.94088	up	SNCG
CAMK2N2	1.58948	5.69321	5.47107	7.73203e-08	3.22309e-07	7.07272	7.11171	up	CAMK2N2
NAMPT	-1.58854	11.8089	-8.29896	1.47517e-15	1.64695e-14	24.4531	14.8312	down	NAMPT
PCDHA10	-1.58848	2.17106	-5.18088	3.44707e-07	1.30916e-06	5.62845	6.46255	down	PCDHA10
SORT1	1.58844	10.0267	8.83375	2.85072e-17	3.97779e-16	28.3389	16.545	up	SORT1
IGDCC4	1.58788	3.12406	4.99486	8.67652e-07	3.11068e-06	4.73905	6.06165	up	IGDCC4
psiTPTE22	-1.58736	2.31107	-8.26668	1.86189e-15	2.05032e-14	24.224	14.73	down	psiTPTE22
RELL2	1.58728	5.45938	8.67864	9.10827e-17	1.18637e-15	27.1945	16.0406	up	RELL2
RAB11FIP4	1.58706	9.51151	8.89485	1.79723e-17	2.55734e-16	28.7935	16.7454	up	RAB11FIP4
ISL2	1.58682	1.87875	5.81446	1.21179e-08	5.64136e-08	8.8693	7.91657	up	ISL2
MPDZ	-1.58676	10.0336	-7.98599	1.3726e-14	1.36267e-13	22.2596	13.8625	down	MPDZ
CYP2J2	-1.5867	10.679	-7.33114	1.19665e-12	9.39198e-12	17.8735	11.922	down	CYP2J2
LIPG	-1.58655	9.35999	-6.56771	1.52484e-10	9.17226e-10	13.1303	9.81677	down	LIPG
ADCY5	-1.58631	4.87587	-5.15094	4.00656e-07	1.5083e-06	5.48339	6.39723	down	ADCY5
TCP10L	-1.58565	5.97956	-4.83853	1.84484e-06	6.29188e-06	4.01389	5.73404	down	TCP10L
ASPN	-1.58453	8.02132	-5.9803	4.79452e-09	2.37581e-08	9.77021	8.31926	down	ASPN
ZMYND12	-1.58427	5.44534	-6.501	2.28452e-10	1.33942e-09	12.7357	9.64121	down	ZMYND12
FLRT3	-1.58427	7.79491	-6.36722	5.0892e-10	2.85038e-09	11.9543	9.29335	down	FLRT3
SNHG3	1.58244	5.09481	8.3853	7.88985e-16	9.09566e-15	25.0689	15.1029	up	SNHG3
SYNPO2	-1.58215	7.55521	-7.8347	3.94835e-14	3.70627e-13	21.2214	13.4036	down	SYNPO2
CELF6	1.58201	5.77808	7.15732	3.73725e-12	2.77241e-11	16.7576	11.4274	up	CELF6
RGMA	1.5811	4.09598	7.71364	9.10099e-14	8.19211e-13	20.4012	13.0409	up	RGMA
LAMA4	1.5802	9.00749	11.1609	1.74299e-25	6.11198e-24	47.0188	24.7587	up	LAMA4
GINS4	1.58006	6.23522	8.61003	1.516e-16	1.91764e-15	26.6928	15.8193	up	GINS4
LOC100131434	1.57934	4.16582	9.56217	1.02061e-19	1.86063e-18	33.8936	18.9911	up	LOC100131434
ADRB2	-1.57926	6.97436	-6.28542	8.25235e-10	4.48376e-09	11.4831	9.08342	down	ADRB2
SIGLEC1	-1.57924	7.78549	-8.14796	4.35966e-15	4.57833e-14	23.3872	14.3605	down	SIGLEC1
C6orf26	1.57918	5.71432	10.5995	2.1092e-23	5.73152e-22	42.2754	22.6759	up	C6orf26
ACAT1	-1.57863	12.858	-10.6866	1.01123e-23	2.89211e-22	43.0023	22.9952	down	ACAT1
PGM5	-1.57802	6.15185	-5.4731	7.64986e-08	3.19082e-07	7.08306	7.11635	down	PGM5
C20orf56	-1.57769	11.6456	-8.1507	4.27541e-15	4.49688e-14	23.4064	14.369	down	C20orf56
HPDL	1.57707	2.69262	6.75919	4.69578e-11	3.01916e-10	14.2809	10.3283	up	HPDL
F8	-1.57674	8.28071	-9.26975	1.01321e-18	1.66907e-17	31.6289	17.9943	down	F8
HSD17B2	-1.57652	11.1092	-6.16504	1.66588e-09	8.73355e-09	10.7988	8.77836	down	HSD17B2
ITIH1	-1.57569	14.9807	-5.74831	1.744e-08	7.96472e-08	8.5159	7.75845	down	ITIH1
VIPR2	-1.57552	1.85669	-6.51113	2.14894e-10	1.26582e-09	12.7954	9.66777	down	VIPR2
JUN	-1.57543	11.7895	-10.4318	8.5996e-23	2.20322e-21	40.886	22.0655	down	JUN
SCXB	1.57531	1.69268	9.04751	5.62434e-18	8.48194e-17	29.9387	17.2499	up	SCXB
KCNH7	-1.57451	1.29336	-7.24807	2.06745e-12	1.58322e-11	17.3376	11.6846	down	KCNH7
IL2RB	-1.57398	7.15568	-7.5401	2.96391e-13	2.51945e-12	19.2423	12.5281	down	IL2RB
LOC201651	-1.57371	5.69765	-6.30208	7.48177e-10	4.09043e-09	11.5786	9.126	down	LOC201651
FAM171A2	1.5737	3.84059	6.32742	6.44244e-10	3.55985e-09	11.7244	9.19095	up	FAM171A2
PRKCB	-1.57356	6.04881	-7.18405	3.14098e-12	2.34996e-11	16.9278	11.5029	down	PRKCB
CENPP	1.57239	5.85154	10.3542	1.64118e-22	4.07525e-21	40.2473	21.7848	up	CENPP
NSUN5P1	1.5716	6.74758	10.8067	3.64821e-24	1.11453e-22	44.0105	23.4379	up	NSUN5P1
LASS1	1.57143	2.49335	4.70487	3.46132e-06	1.12765e-05	3.41027	5.46076	up	LASS1
CCDC34	1.57108	7.79804	10.9471	1.09969e-24	3.53073e-23	45.1966	23.9587	up	CCDC34
ID2	-1.57086	11.9575	-11.2931	5.52478e-26	2.00353e-24	48.1557	25.2577	down	ID2
ZBTB12	1.56934	5.75176	9.03135	6.36428e-18	9.54073e-17	29.8168	17.1963	up	ZBTB12
KRT86	1.56895	2.9995	4.94482	1.10699e-06	3.89736e-06	4.5047	5.95586	up	KRT86
IGDCC3	1.56855	1.53837	4.69303	3.65712e-06	1.18665e-05	3.35754	5.43686	up	IGDCC3
MYO10	-1.56797	7.86883	-7.18355	3.15111e-12	2.35579e-11	16.9247	11.5015	down	MYO10
PTGER2	-1.56722	4.22915	-7.37242	9.1038e-13	7.25247e-12	18.1416	12.0408	down	PTGER2
IL27	-1.5656	6.27969	-5.87562	8.62956e-09	4.11439e-08	9.19902	8.06401	down	IL27
OSTalpha	-1.56556	10.0474	-4.16205	3.83361e-05	0.000106823	1.11661	4.41639	down	OSTalpha
KRT80	-1.5653	4.59875	-4.07619	5.48335e-05	0.000148904	0.7774	4.26095	down	KRT80
SPON1	-1.56498	4.98717	-4.76699	2.58832e-06	8.61905e-06	3.68892	5.58698	down	SPON1
C6orf97	1.56496	6.31176	5.49196	6.92553e-08	2.90552e-07	7.17933	7.15955	up	C6orf97
DCAF8L2	1.56323	1.39042	4.76747	2.5824e-06	8.60076e-06	3.69111	5.58798	up	DCAF8L2
LRRC3	-1.56289	7.29691	-6.77123	4.35662e-11	2.80916e-10	14.3542	10.3609	down	LRRC3
DBF4B	1.56085	6.29519	11.3122	4.67736e-26	1.71472e-24	48.3205	25.33	up	DBF4B
TMEM47	-1.56074	8.48182	-7.42118	6.58132e-13	5.32929e-12	18.4598	12.1817	down	TMEM47
C1orf168	-1.56026	7.23343	-6.02918	3.63377e-09	1.82531e-08	10.0398	8.43964	down	C1orf168
VAX2	1.56004	2.16211	6.29937	7.60193e-10	4.15049e-09	11.5631	9.11908	up	VAX2
BDKRB1	1.56003	3.35152	6.21864	1.22005e-09	6.49075e-09	11.1021	8.91362	up	BDKRB1
CD200R1	-1.55912	3.47234	-8.33301	1.15315e-15	1.30184e-14	24.6954	14.9381	down	CD200R1
LOC96610	-1.55899	10.8271	-4.75806	2.69921e-06	8.96167e-06	3.64868	5.56876	down	LOC96610
MYRIP	-1.55898	8.45657	-4.34262	1.76998e-05	5.20595e-05	1.85118	4.75203	down	MYRIP
PMP2	-1.55878	0.531712	-10.2937	2.71211e-22	6.62037e-21	39.7508	21.5667	down	PMP2
ANKRD13B	1.5586	5.11815	8.38564	7.87005e-16	9.07802e-15	25.0714	15.104	up	ANKRD13B
OMD	-1.55831	2.67328	-5.26926	2.20184e-07	8.58717e-07	6.06105	6.65721	down	OMD
KIRREL3	-1.55813	1.22887	-7.57625	2.32138e-13	2.00626e-12	19.4821	12.6343	down	KIRREL3
GPT	-1.55812	10.9613	-5.95969	5.38624e-09	2.65144e-08	9.65707	8.26871	down	GPT
DPP10	-1.55767	1.20056	-5.09918	5.18796e-07	1.92359e-06	5.2343	6.285	down	DPP10
KCNMA1	-1.55702	7.03485	-6.61793	1.12241e-10	6.87878e-10	13.4295	9.94985	down	KCNMA1
AXL	-1.55672	8.01513	-8.89703	1.76782e-17	2.51905e-16	28.8098	16.7526	down	AXL
ALDH1B1	-1.55671	11.6399	-9.72148	2.86886e-20	5.55132e-19	35.1464	19.5423	down	ALDH1B1
GLTPD2	-1.55653	8.39962	-5.22066	2.81942e-07	1.08241e-06	5.82237	6.54984	down	GLTPD2
FCN1	-1.55581	5.38847	-6.28899	8.08098e-10	4.39657e-09	11.5035	9.09254	down	FCN1
DIO3	-1.55444	2.47015	-4.76351	2.63096e-06	8.74948e-06	3.67324	5.57989	down	DIO3
SSTR1	-1.55257	7.05082	-4.47377	9.92628e-06	3.03064e-05	2.40259	5.00321	down	SSTR1
GC	-1.55057	15.9233	-7.1821	3.18107e-12	2.37731e-11	16.9154	11.4974	down	GC
CBS	-1.55026	12.1229	-6.86376	2.44125e-11	1.63152e-10	14.9206	10.6124	down	CBS
NUDT1	1.54996	7.41933	10.1793	6.97394e-22	1.61813e-20	38.8175	21.1565	up	NUDT1
TRHDE	-1.54992	3.25214	-3.70086	0.000243707	0.000597503	-0.62842	3.61313	down	TRHDE
LOC100132354	1.54866	2.3649	5.85239	9.8206e-09	4.64165e-08	9.07343	8.00786	up	LOC100132354
FGL2	-1.54679	8.48242	-8.23871	2.27677e-15	2.47341e-14	24.0261	14.6427	down	FGL2
APC2	1.54675	3.24637	9.53955	1.22082e-19	2.20965e-18	33.7168	18.9133	up	APC2
MUT	-1.54675	11.2408	-10.754	5.70971e-24	1.68805e-22	43.5675	23.2434	down	MUT
HAVCR1	1.54561	1.66994	4.77752	2.46304e-06	8.23315e-06	3.73651	5.60853	up	HAVCR1
C1orf162	-1.5448	7.01271	-8.60481	1.57576e-16	1.98699e-15	26.6547	15.8025	down	C1orf162
BEST4	1.54446	2.36187	7.6753	1.18331e-13	1.05712e-12	20.1435	12.9269	up	BEST4
WDR17	-1.54437	1.37071	-9.85481	9.82188e-21	2.00647e-19	36.2048	20.0078	down	WDR17
FCGR3A	-1.54375	9.38723	-7.25197	2.01517e-12	1.54494e-11	17.3627	11.6957	down	FCGR3A
BDH2	-1.54329	9.45523	-10.4708	6.2098e-23	1.61559e-21	41.2079	22.2069	down	BDH2
APOH	-1.54271	16.4188	-5.20599	3.03673e-07	1.16141e-06	5.75072	6.51759	down	APOH
HMGA1	1.54253	10.3421	8.88427	1.94694e-17	2.75288e-16	28.7147	16.7106	up	HMGA1
GDPD3	1.5425	3.85043	6.74877	5.00983e-11	3.20881e-10	14.2177	10.3002	up	GDPD3
C13orf26	-1.54207	0.340255	-19.0342	1.39095e-58	1.40229e-55	122.589	57.8567	down	C13orf26
FLJ36031	-1.5406	8.70499	-8.58451	1.83096e-16	2.29302e-15	26.5069	15.7373	down	FLJ36031
SCN11A	-1.53994	1.88007	-8.42753	5.7999e-16	6.84681e-15	25.3718	15.2366	down	SCN11A
ATP11C	-1.53953	9.24763	-8.93979	1.27841e-17	1.84779e-16	29.1292	16.8933	down	ATP11C
ACMSD	-1.53892	10.103	-5.32008	1.69686e-07	6.74029e-07	6.31268	6.77036	down	ACMSD
KLF10	-1.53862	10.2693	-9.99691	3.10344e-21	6.71401e-20	37.3427	20.5082	down	KLF10
ITGA2	1.53854	6.74197	5.90784	7.20763e-09	3.48006e-08	9.37395	8.14221	up	ITGA2
ST6GALNAC1	-1.53853	1.94039	-7.10956	5.09211e-12	3.7106e-11	16.4546	11.2931	down	ST6GALNAC1
C4orf31	-1.53786	1.6026	-7.37753	8.8002e-13	7.02726e-12	18.1749	12.0555	down	C4orf31
APOBEC3B	1.53725	5.94881	4.82313	1.98504e-06	6.72793e-06	3.94357	5.70223	up	APOBEC3B
MSRA	-1.53625	8.98597	-10.8787	1.97482e-24	6.21191e-23	44.6175	23.7045	down	MSRA
DUSP5P	1.53612	1.64954	6.013	3.98366e-09	1.99361e-08	9.95038	8.39972	up	DUSP5P
CCDC141	-1.5357	2.43888	-6.48987	2.44317e-10	1.4258e-09	12.6701	9.61205	down	CCDC141
C16orf79	1.53507	4.30568	8.52486	2.84253e-16	3.46727e-15	26.0738	15.5463	up	C16orf79
SULT1A1	-1.53477	11.3333	-7.51149	3.59408e-13	3.01571e-12	19.0532	12.4444	down	SULT1A1
DNM1P35	1.53416	3.91986	8.2647	1.88859e-15	2.07859e-14	24.21	14.7239	up	DNM1P35
SYDE2	-1.53379	5.18482	-7.83111	4.04798e-14	3.79802e-13	21.1969	13.3928	down	SYDE2
SLC4A11	1.53294	3.41839	4.69758	3.58057e-06	1.16443e-05	3.37781	5.44605	up	SLC4A11
LIN9	1.53282	6.22009	10.3318	1.97717e-22	4.87355e-21	40.0632	21.704	up	LIN9
STX1A	1.53082	5.26278	11.3221	4.293e-26	1.58245e-24	48.4053	25.3672	up	STX1A
GAGE4	1.53039	1.39573	3.74	0.000209763	0.000520036	-0.487714	3.67827	up	GAGE4
FNDC4	-1.52901	9.86003	-6.73884	5.32835e-11	3.39879e-10	14.1574	10.2734	down	FNDC4
KIAA1244	1.52877	4.24001	4.18555	3.4721e-05	9.73956e-05	1.2106	4.45941	up	KIAA1244
C12orf34	1.5287	8.14358	8.84264	2.666e-17	3.73213e-16	28.4049	16.5741	up	C12orf34
GAGE12D	1.52856	1.34528	3.52715	0.000466752	0.00108912	-1.23606	3.33091	up	GAGE12D
BHLHE22	-1.52795	3.13145	-5.456	8.36952e-08	3.47446e-07	6.99605	7.0773	down	BHLHE22
SIK1	-1.52769	11.2791	-7.50226	3.8241e-13	3.19277e-12	18.9923	12.4175	down	SIK1
GCDH	-1.52738	10.6182	-9.74205	2.43308e-20	4.73078e-19	35.3091	19.6138	down	GCDH
GUCY2C	1.52723	3.118	3.38297	0.000784871	0.00175525	-1.71948	3.1052	up	GUCY2C
DLG5	1.52718	9.03615	9.94022	4.91999e-21	1.04643e-19	36.8875	20.308	up	DLG5
RHPN1	1.527	6.49813	7.51596	3.48746e-13	2.9348e-12	19.0827	12.4575	up	RHPN1
ARID3A	1.52648	6.24048	6.16508	1.66545e-09	8.73354e-09	10.7991	8.77847	up	ARID3A
RHBDL1	1.5261	5.21792	7.57417	2.3543e-13	2.03296e-12	19.4683	12.6281	up	RHBDL1
SPOCD1	1.52608	2.81428	6.04894	3.24678e-09	1.63826e-08	10.1493	8.48855	up	SPOCD1
MAMDC2	-1.52566	3.07118	-6.4371	3.35457e-10	1.92592e-09	12.3608	9.47436	down	MAMDC2
FEN1	1.52541	9.38463	12.3914	3.07669e-30	1.75738e-28	57.8544	29.5119	up	FEN1
CD160	-1.52502	3.99469	-9.35076	5.38882e-19	9.14603e-18	32.2517	18.2685	down	CD160
GPR146	-1.52422	8.11513	-10.7609	5.3841e-24	1.60117e-22	43.6256	23.2689	down	GPR146
MXD3	1.52332	8.26873	12.1521	2.69684e-29	1.43853e-27	55.7043	28.5691	up	MXD3
WFDC2	-1.52228	4.21539	-3.27656	0.00113874	0.00247438	-2.06404	2.94357	down	WFDC2
LOC100216001	-1.52209	1.64638	-6.84432	2.75852e-11	1.83202e-10	14.8011	10.5593	down	LOC100216001
ASCL1	-1.52209	2.77054	-3.50189	0.000511901	0.00118624	-1.32212	3.29081	down	ASCL1
SERPINC1	-1.52203	15.5225	-4.07678	5.47011e-05	0.000148584	0.77969	4.262	down	SERPINC1
ALAS1	-1.52156	12.5934	-8.77858	4.31602e-17	5.87258e-16	27.9303	16.3649	down	ALAS1
FBXO32	1.52126	6.65291	7.24301	2.1371e-12	1.63283e-11	17.3051	11.6702	up	FBXO32
CADM3	-1.52056	2.44277	-5.06802	6.0548e-07	2.22373e-06	5.08543	6.2179	down	CADM3
MLYCD	-1.51995	9.42547	-11.4044	2.09003e-26	8.10409e-25	49.1177	25.6798	down	MLYCD
C1QTNF3	1.51978	7.0671	4.99415	8.70658e-07	3.11994e-06	4.73572	6.06015	up	C1QTNF3
PLXNC1	1.51952	5.65707	4.19995	3.26689e-05	9.20105e-05	1.26843	4.48587	up	PLXNC1
ACADM	-1.51904	11.2883	-9.68809	3.74702e-20	7.13419e-19	34.8827	19.4263	down	ACADM
MYC	-1.51854	9.99363	-6.38539	4.56817e-10	2.57141e-09	12.0596	9.34026	down	MYC
PLEKHN1	1.51849	3.28996	5.55744	4.89302e-08	2.09821e-07	7.51572	7.31042	up	PLEKHN1
TUBA3C	1.5184	1.75368	3.64885	0.000296852	0.000716303	-0.813227	3.52746	up	TUBA3C
LYPD6B	-1.51831	2.27993	-4.24078	2.74605e-05	7.84018e-05	1.43339	4.56129	down	LYPD6B
GALNTL1	-1.51749	5.13104	-6.15663	1.749e-09	9.13602e-09	10.7514	8.75721	down	GALNTL1
LOC153684	1.51728	4.0773	9.18001	2.0308e-18	3.23692e-17	30.9431	17.6923	up	LOC153684
ABCA9	-1.51722	6.58201	-5.98622	4.63664e-09	2.30098e-08	9.80277	8.3338	down	ABCA9
TNFRSF17	-1.51649	1.81716	-5.68653	2.44274e-08	1.09354e-07	8.18903	7.61212	down	TNFRSF17
SLC17A3	-1.51599	7.43657	-5.35707	1.40198e-07	5.63786e-07	6.49715	6.85326	down	SLC17A3
COL11A1	1.51513	2.48331	3.95881	8.85533e-05	0.000233003	0.324208	4.0528	up	COL11A1
FFAR2	-1.51451	2.88356	-6.53377	1.87376e-10	1.11381e-09	12.9291	9.72729	down	FFAR2
PCDH7	-1.51363	3.80204	-5.21743	2.86597e-07	1.09902e-06	5.80657	6.54273	down	PCDH7
SCN9A	-1.51297	6.65272	-5.33986	1.53235e-07	6.13033e-07	6.41121	6.81464	down	SCN9A
TM4SF19	1.51293	2.52086	5.33135	1.60113e-07	6.39026e-07	6.36879	6.79557	up	TM4SF19
KIAA1875	1.51215	4.68899	7.84172	3.76071e-14	3.54499e-13	21.2692	13.4247	up	KIAA1875
C19orf40	1.50983	4.65727	11.511	8.19845e-27	3.3395e-25	50.0439	26.0863	up	C19orf40
PACRG	-1.50959	4.23788	-5.06583	6.12087e-07	2.24636e-06	5.07498	6.21319	down	PACRG
TF	-1.50946	17.1682	-5.31379	1.75269e-07	6.93882e-07	6.2814	6.7563	down	TF
FIBCD1	1.50945	1.51281	5.17601	3.53254e-07	1.33935e-06	5.60482	6.45191	up	FIBCD1
CD79A	-1.50914	4.33682	-4.26742	2.4501e-05	7.05231e-05	1.54178	4.61082	down	CD79A
HPS5	-1.50884	9.53186	-10.2279	4.67246e-22	1.10576e-20	39.2133	21.3305	down	HPS5
TRIM16L	1.50632	8.14829	5.22494	2.75885e-07	1.06057e-06	5.84333	6.55927	up	TRIM16L
TIAM1	-1.50618	6.51212	-7.08227	6.07238e-12	4.39632e-11	16.2822	11.2166	down	TIAM1
SUV420H2	1.50568	7.3284	12.7905	7.89259e-32	5.37629e-30	61.4835	31.1028	up	SUV420H2
SH2D1B	-1.5053	2.96222	-9.24072	1.26933e-18	2.064e-17	31.4066	17.8964	down	SH2D1B
GBAP1	1.50522	9.93287	11.1241	2.3955e-25	8.28483e-24	46.7042	24.6206	up	GBAP1
MMP9	1.50448	7.35645	4.21132	3.11313e-05	8.79764e-05	1.31421	4.5068	up	MMP9
THBD	-1.50351	7.88815	-7.91146	2.31408e-14	2.23354e-13	21.7463	13.6356	down	THBD
RGN	-1.50279	11.6327	-6.6324	1.02726e-10	6.32255e-10	13.516	9.98832	down	RGN
CLEC18A	1.50269	3.276	7.99376	1.29963e-14	1.29469e-13	22.3133	13.8862	up	CLEC18A
DBNDD1	1.50249	9.0946	6.71352	6.2333e-11	3.93988e-10	14.0041	10.2053	up	DBNDD1
QRICH2	1.5021	6.25918	8.55599	2.26008e-16	2.80776e-15	26.2995	15.6459	up	QRICH2
FOXH1	1.50151	2.16447	7.97302	1.50363e-14	1.48543e-13	22.17	13.8229	up	FOXH1
CHST7	-1.50039	7.01148	-7.91407	2.27226e-14	2.19633e-13	21.7642	13.6435	down	CHST7
ADAM23	1.50012	2.69002	4.299	2.13857e-05	6.21862e-05	1.67113	4.66988	up	ADAM23
SPRYD4	-1.50002	10.3835	-11.6811	1.82636e-27	7.90233e-26	51.5303	26.7384	down	SPRYD4
C4orf48	1.49986	3.65935	4.70896	3.39595e-06	1.10779e-05	3.42854	5.46904	up	C4orf48
HLF	-1.49786	10.5994	-5.61452	3.60467e-08	1.57601e-07	7.8118	7.44313	down	HLF
RBP4	-1.49768	16.7428	-5.8988	7.58169e-09	3.64409e-08	9.32479	8.12023	down	RBP4
DSEL	-1.49741	7.17405	-5.71112	2.13688e-08	9.65188e-08	8.31878	7.67022	down	DSEL
DUOXA2	1.49708	3.10758	3.227	0.00134973	0.00289178	-2.22092	2.86975	up	DUOXA2
MYBPC1	1.49692	1.70957	6.56982	1.50543e-10	9.06899e-10	13.1428	9.82234	up	MYBPC1
HOXA3	1.49671	4.60783	4.94341	1.11456e-06	3.92265e-06	4.49815	5.9529	up	HOXA3
HIST1H3D	1.49642	3.82668	6.51864	2.05355e-10	1.21247e-09	12.8397	9.6875	up	HIST1H3D
SLC17A1	-1.49611	7.45841	-5.0301	7.30017e-07	2.64308e-06	4.90531	6.13667	down	SLC17A1
CH25H	-1.49552	4.6072	-5.39091	1.17617e-07	4.77741e-07	6.66694	6.92953	down	CH25H
LAMA3	1.49552	8.03933	4.89812	1.38701e-06	4.81845e-06	4.28791	5.85792	up	LAMA3
VWF	1.49551	10.4969	7.30099	1.46004e-12	1.13883e-11	17.6785	11.8356	up	VWF
CYP4X1	-1.49409	5.96499	-6.14233	1.8996e-09	9.86899e-09	10.671	8.72134	down	CYP4X1
SYN3	1.49371	2.70579	6.22203	1.19616e-09	6.37538e-09	11.1214	8.92221	up	SYN3
TGFBR3	-1.4937	8.98643	-8.07295	7.43049e-15	7.60126e-14	22.8629	14.129	down	TGFBR3
NEBL	-1.49246	5.65085	-3.98008	8.12565e-05	0.000215094	0.405423	4.09014	down	NEBL
DAPK2	1.49204	7.70349	8.17322	3.64035e-15	3.85709e-14	23.5645	14.4389	up	DAPK2
DPCR1	-1.49173	1.1004	-5.24189	2.53139e-07	9.77787e-07	5.92639	6.59664	down	DPCR1
GAGE2D	1.49158	1.31274	3.46617	0.00058276	0.00133673	-1.44283	3.23451	up	GAGE2D
CBLN2	-1.49123	0.707708	-8.04188	9.25708e-15	9.35591e-14	22.6468	14.0335	down	CBLN2
SLC5A12	-1.49084	2.4795	-4.02164	6.86147e-05	0.000183631	0.565251	4.16358	down	SLC5A12
DNASE1	1.49058	4.60747	8.54267	2.4933e-16	3.07289e-15	26.2028	15.6032	up	DNASE1
LOC728743	1.49043	7.98346	9.00937	7.52756e-18	1.11766e-16	29.6513	17.1233	up	LOC728743
LIPC	-1.49017	10.9915	-6.14226	1.90042e-09	9.87073e-09	10.6706	8.72115	down	LIPC
EFNA4	1.49006	7.79199	11.5489	5.87246e-27	2.41646e-25	50.3741	26.2312	up	EFNA4
TPM2	1.48934	9.47885	8.27725	1.72529e-15	1.91032e-14	24.299	14.7631	up	TPM2
SLITRK2	-1.48859	0.743483	-9.84517	1.06163e-20	2.16001e-19	36.128	19.974	down	SLITRK2
GJB2	-1.48821	9.2825	-7.14239	4.11743e-12	3.0399e-11	16.6627	11.3854	down	GJB2
CSF3R	-1.48805	6.31098	-6.29052	8.00826e-10	4.35818e-09	11.5123	9.09646	down	CSF3R
C1orf133	1.48788	2.28257	6.72754	5.71498e-11	3.63161e-10	14.089	10.243	up	C1orf133
SYNE1	-1.48744	9.06879	-10.0785	1.59517e-21	3.55397e-20	38.0001	20.7972	down	SYNE1
C11orf82	1.48706	5.5156	9.64273	5.38078e-20	1.0083e-18	34.5255	19.2692	up	C11orf82
SERPINB9	-1.48656	8.04134	-8.75468	5.16274e-17	6.93718e-16	27.7538	16.2871	down	SERPINB9
ADORA3	-1.48622	5.70515	-7.21086	2.63721e-12	1.99208e-11	17.0991	11.5789	down	ADORA3
GPC2	1.48546	2.34445	7.78937	5.40356e-14	5.00239e-13	20.9132	13.2673	up	GPC2
KCNK5	-1.4853	7.57411	-5.15443	3.9372e-07	1.4844e-06	5.50023	6.40481	down	KCNK5
TLCD1	1.48509	7.92891	9.45694	2.34313e-19	4.11538e-18	33.0735	18.6302	up	TLCD1
SERPINA10	-1.48477	12.1949	-6.54384	1.7628e-10	1.05002e-09	12.9887	9.7538	down	SERPINA10
TTC13	1.48476	8.40674	14.5754	3.51365e-39	4.63044e-37	78.2645	38.4542	up	TTC13
SEC14L2	-1.48464	11.5456	-5.6145	3.60489e-08	1.57601e-07	7.81174	7.44311	down	SEC14L2
PALM3	-1.48437	8.50517	-5.44859	8.70196e-08	3.60283e-07	6.95836	7.06038	down	PALM3
LOC389332	1.48402	3.32397	3.25399	0.00123071	0.00265655	-2.13576	2.90984	up	LOC389332
SORD	-1.48385	12.3104	-7.38515	8.36583e-13	6.70164e-12	18.2245	12.0775	down	SORD
PODXL	1.48353	9.64373	8.97215	9.99605e-18	1.46157e-16	29.3717	17.0002	up	PODXL
FANCG	1.48309	7.62576	11.9015	2.56432e-28	1.22233e-26	53.474	27.591	up	FANCG
ANKRD52	1.48272	9.50764	13.4504	1.66496e-34	1.5329e-32	67.5898	33.7786	up	ANKRD52
COL4A2	1.48243	12.1144	8.78149	4.22283e-17	5.75304e-16	27.9518	16.3744	up	COL4A2
CYP27B1	1.4818	3.84361	6.50936	2.17206e-10	1.27795e-09	12.7849	9.66313	up	CYP27B1
SEMA3F	1.48179	8.69372	14.3635	2.72855e-38	3.33428e-36	76.2318	37.5641	up	SEMA3F
TRIM58	-1.48164	1.99757	-8.4196	6.1454e-16	7.22084e-15	25.3148	15.2115	down	TRIM58
HIST2H3C	1.48082	1.75222	8.29925	1.47202e-15	1.64434e-14	24.4552	14.8321	up	HIST2H3C
PCDH19	-1.47979	2.20335	-7.52075	3.37671e-13	2.84634e-12	19.1144	12.4715	down	PCDH19
ALAS2	-1.47955	1.28267	-7.59147	2.09389e-13	1.82294e-12	19.5833	12.679	down	ALAS2
ENPEP	-1.47892	9.84048	-7.21082	2.63793e-12	1.99208e-11	17.0988	11.5787	down	ENPEP
PMS2L3	1.4788	5.09691	12.4975	1.16709e-30	7.02446e-29	58.8147	29.9329	up	PMS2L3
SHOX2	1.47752	2.07088	6.42343	3.64069e-10	2.07541e-09	12.281	9.43882	up	SHOX2
KAT2A	1.47709	10.2073	13.9043	2.24257e-36	2.36738e-34	71.86	35.6493	up	KAT2A
C5orf4	-1.47624	10.7641	-7.75062	7.05907e-14	6.43163e-13	20.6507	13.1513	down	C5orf4
NFAM1	-1.47573	6.59049	-7.8645	3.21025e-14	3.04747e-13	21.4247	13.4935	down	NFAM1
L3MBTL	1.47499	5.48002	9.47306	2.06383e-19	3.64067e-18	33.1987	18.6853	up	L3MBTL
CHAF1A	1.47481	8.53496	12.6044	4.38359e-31	2.78821e-29	59.7848	30.3582	up	CHAF1A
ZEB2	-1.47386	7.88798	-8.80383	3.57042e-17	4.90398e-16	28.1171	16.4473	down	ZEB2
SLC35D1	-1.47371	10.8901	-11.4434	1.4853e-26	5.88371e-25	49.4557	25.8282	down	SLC35D1
DAK	-1.47323	11.5632	-7.50781	3.684e-13	3.08474e-12	19.0289	12.4337	down	DAK
CCDC78	1.47284	2.93166	6.36497	5.15779e-10	2.88639e-09	11.9412	9.28754	up	CCDC78
C17orf55	1.47237	6.47941	7.09863	5.46453e-12	3.96907e-11	16.3855	11.2624	up	C17orf55
KIAA1462	1.47135	8.75855	8.93372	1.33868e-17	1.92798e-16	29.0838	16.8733	up	KIAA1462
SERPING1	-1.47032	15.8827	-9.13228	2.93439e-18	4.57234e-17	30.5801	17.5325	down	SERPING1
GLUD2	-1.46908	9.86751	-6.90371	1.89763e-11	1.28568e-10	15.167	10.7218	down	GLUD2
ODF3L1	-1.46895	3.18273	-6.5529	1.66851e-10	9.97693e-10	13.0424	9.77767	down	ODF3L1
ACACB	-1.46847	10.963	-8.68639	8.59783e-17	1.12497e-15	27.2513	16.0656	down	ACACB
CLEC3B	-1.46778	8.3071	-6.69682	6.91117e-11	4.33707e-10	13.9032	10.1604	down	CLEC3B
HMGCL	-1.46739	11.9779	-10.7672	5.1027e-24	1.5265e-22	43.6786	23.2922	down	HMGCL
CDRT1	1.46717	2.05119	5.13055	4.43718e-07	1.66079e-06	5.38496	6.35289	up	CDRT1
IQCC	1.4655	5.55079	12.4169	2.43824e-30	1.41678e-28	58.0848	29.6129	up	IQCC
DMRTA1	-1.46534	7.0814	-5.71873	2.05002e-08	9.29073e-08	8.35904	7.68824	down	DMRTA1
AREG	-1.46456	3.31287	-4.65895	4.28227e-06	1.3738e-05	3.20639	5.36833	down	AREG
TIGD5	1.46435	7.69963	11.6976	1.57726e-27	6.91354e-26	51.6754	26.8021	up	TIGD5
TLR3	-1.46419	6.61518	-6.81352	3.34589e-11	2.19678e-10	14.6123	10.4755	down	TLR3
[truncated: 5,196 more rows]
