# Supplementary material for: Comprehensive analysis of immune-related prognostic genes in the tumour microenvironment of hepatocellular carcinoma
Source: BMC Cancer. 2021 Mar 31;21:331. doi: 10.1186/s12885-021-08052-8 (PMC8011181; doi:10.1186/s12885-021-08052-8)
Supplement: Supplementary file 6 — Additional file 6: Supplementary Tables S4. Immune-related differentially expressed genes (DEGs). [file 12885_2021_8052_MOESM6_ESM.xlsx]

## Sheet: Sheet4
Tables S4: Immune-related differentially expressed genes (DEGs)
Immune-related DEGs
AZGP1
CD1C
CD1D
CD1E
CD4
CD8A
CD8B
CTSB
CTSL1
CTSS
FCER1G
FCGRT
HLA-DOA
HLA-DPA1
HLA-DPB1
HLA-DQA1
HLA-DQA2
HLA-H
HSP90AB1
KIR2DL1
KIR2DL3
KIR3DL1
KIR3DL2
KLRC1
KLRD1
MICA
MICB
NFYA
PSMC4
PSMD4
PSMD10
RELB
RFX5
TAP1
TAP2
THBS1
AP3B1
RFXANK
CLEC4M
CD209
ULBP3
ULBP1
RAET1E
PDIA2
HAMP
PI3
PPBP
CXCL14
SLPI
IL8
CXCL11
CXCL6
CXCL1
CXCL12
CXCL13
CXCL2
PF4
CXCL3
CCL13
DEFB1
TMSB10
LCN2
COLEC10
S100A9
S100A8
S100A12
MMP12
LEAP2
SFTPD
PTGDS
PGLYRP1
TMSB15A
SERPIND1
S100P
PGLYRP2
S100A10
S100A2
DEFB132
S100A3
S100A1
COLEC12
MAVS
C20orf186
IFNAR1
SLC22A17
WFDC2
IL6
PF4V1
MMP9
KAL1
TLR4
A2M
FABP6
MBL2
RBP1
TLR2
SLC40A1
PLAU
IL1B
PAEP
HFE2
PLTP
IRF3
LPA
LBP
RBP4
NOX4
RBP5
FABP5
FABP3
FABP4
OASL
RBP7
DUOX1
RBP2
CETP
C8G
PI15
NOX1
PMP2
ORM2
ORM1
TNF
CTSG
CYBB
C20orf70
BCL3
TLR3
TFRC
STAT3
SOCS3
TNFSF10
CCL20
RARRES3
PPIA
PGC
IKBKE
DHX58
TFR2
FCN2
F2R
ELN
IL27
MAPT
LYZ
CCL5
KLKB1
CST4
CSRP1
JUN
TLR8
GNLY
CD81
APOM
CACYBP
MAPK8
MAPK3
BST2
PLA2G2A
PDGFRA
FURIN
NOS2
TPT1
TPM2
TLR1
TK2
FGF2
FGA
F2RL1
DAK
MSR1
NFKBIZ
SRC
MPO
ROBO3
SOD1
DLL4
DMBT1
DES
DAXX
CCL4
APOBEC3H
TMPRSS6
SPINK5
MARCO
TNFSF11
KNG1
KLRK1
JUND
IL18
APOBEC3A
MASP2
IL7R
APOBEC3C
PTGS2
CD14
MASP1
PROC
MAP2K2
MAP2K1
HRG
NDRG1
TRIM22
HMOX1
ABCC4
HGF
IL28RA
PLSCR1
BACH2
TANK
ARRB1
RSAD2
STAB2
PDGFRB
PCSK2
AQP9
FASLG
APOH
BIRC5
VTN
GBP2
ALB
OAS1
AGER
TNFSF4
ACTA1
ACO1
SERPINA3
CCL14
CCL16
CCL19
CCL26
CCL22
CCL4L2
CCBP2
CCR8
CCRL1
CCL2
CCL21
CCL3
CCL23
CCL25
CCL3L1
CCR1
XCL2
CXCR6
CCR4
FAM19A5
FAM19A4
CCL14-CCL15
PTK2B
CDH1
LTBP1
IL10
FGR
MIF
CRP
PTK2
PTGDR
CD86
HCK
TXK
CD79A
BTK
BLNK
VAV1
RAC3
CHP
CHP2
NFATC1
NFATC2
NFATC3
NFATC4
HRAS
FOS
IKBKG
NFKBIA
PIK3R5
PIK3R1
PIK3R2
PIK3R3
PIK3CD
AKT3
CD22
FCGR2B
PLCG2
PRKCB
IFITM1
C3
C5
CKLF
CMA1
CX3CL1
CXCL17
CYR61
EDN1
EDN2
LECT2
PROK2
SAA1
SAA2
SEMA3B
SEMA3C
SEMA3D
SEMA3E
SEMA3F
SEMA3G
SEMA4F
SEMA5A
SEMA5B
SEMA6A
SEMA6C
SEMA6D
SEMA7A
SLIT2
TNC
C5AR1
CCR9
CMKLR1
CX3CR1
CXCR5
EDNRB
FPR1
FPR2
GPR44
PLAUR
PLXNA1
PLXNA2
PLXNA3
PLXNA4
PLXNC1
PLXND1
PTAFR
ROBO1
ROBO2
XCR1
ADM
ADM2
AMBN
AMH
APLN
AREG
ARTN
BMP10
BMP4
BMP5
BMP6
BMP7
BMP8A
CAT
CCK
CD320
CD70
CHGA
CLEC11A
CMTM1
CMTM2
CMTM4
CMTM5
CMTM6
CSF3
CSPG5
CTF1
CTGF
DKK1
EBI3
EGF
EPO
EREG
ESM1
FGF12
FGF13
FGF17
FGF23
FIGF
FIGNL2
GAST
GDF1
GDF2
GDF6
GDF7
GDF9
GNRH1
GNRH2
GREM2
HBEGF
IGF1
IGF2
IL11
IL12A
IL16
IL17B
IL17D
IL1RN
IL32
IL33
IL6ST
INHA
INHBA
INHBB
INHBC
INHBE
INS-IGF2
JAG2
KGFLP2
KITLG
LIF
LTBP2
LTBP4
MDK
MIA
NAMPT
NENF
NGF
NMB
NODAL
NOV
NPFF
NPPA
NRG1
NRG2
NRG3
NRG4
NTF3
NTS
NUDT6
OGN
OSM
OXT
PDGFA
PDGFB
PDGFC
PDGFRL
PGF
PMCH
PNOC
POMC
PTHLH
PTN
RABEP1
REG1A
SCG2
SCGB3A1
SPP1
STC1
STC2
TDGF1
TDGF3
TGFA
THPO
TNFRSF11B
TNFSF13
TNFSF13B
TNFSF15
TNFSF8
TSLP
UCN
UCN2
UTS2
VGF
ACVR1C
ACVRL1
ADIPOR2
ADRB1
ADRB2
AGTR1
AMHR2
ANGPTL1
ANGPTL2
ANGPTL3
ANGPTL4
ANGPTL6
APLNR
AR
AVPR1A
AVPR2
BMPR1B
BMPR2
BRD8
C3AR1
CNTFR
CRLF1
CSF1R
CSF3R
EGFR
ENG
ESR1
ESRRG
FGFR1
FGFR2
FLT3
GALR2
GALR3
GCGR
GHR
GHRHR
GLP1R
GLP2R
GPER
HTR3A
IGF1R
IL10RA
IL12RB1
IL13RA1
IL13RA2
IL17RC
IL18R1
IL18RAP
IL1R1
IL1RAP
IL1RL1
IL1RL2
IL20RA
IL20RB
IL2RB
IL3RA
IL4R
KDR
LEPR
LGR4
LGR6
LIFR
MC1R
MTNR1B
NGFR
NPR1
NPR3
NR0B1
NR0B2
NR1D1
NR1H4
NR1I2
NR1I3
NR2F1
NR3C2
NR4A1
NR4A2
NR4A3
NR5A1
NR5A2
NR6A1
NRP2
OSMR
OXTR
PGR
PTGER2
PTGER4
PTH1R
PTH2R
RARB
RORA
RORC
RXFP1
S1PR1
SDC3
SDC4
SORT1
SSTR1
SSTR2
SSTR5
TEK
TGFBR3
THRB
TNFRSF10D
TNFRSF13B
TNFRSF17
TNFRSF18
TNFRSF1A
TNFRSF1B
TNFRSF25
TNFRSF4
TNFRSF6B
TSHR
TUBB3
VIPR1
VIPR2
ITGB2
TYROBP
FCGR3A
FCGR3B
NCR1
NCR3
CD247
LCP2
PLCG1
FYN
SHC3
SHC1
CD48
CD244
PRKCA
SH2D1B
SH2D1A
FAS
GZMB
PRF1
CD3E
PTPRC
ITK
TEC
PAK7
CTLA4
CBLC
CDK4
PRKCQ
DDX3X
CASP1
CLEC4E
DDX60L
NLRC5
NLRP3
CXCR1
LGALS3
SPHK1
FCN3
IRAK1
MYD88
AIM2
TREM1
PPARGC1A
HAVCR2
ZBTB16
SLC22A3
RPS6KA5
INSIG1
TLR6
USP2
ARG1
CCNA2
IRF4
IFIT1
TXNIP
BGN
TRAF2
HIF1AN
PRKDC
TRIM25
RNF135
CLEC4D
HDAC11
PIAS3
UCP2
RNF125
WNT2B
VPS45
UCHL1
ERN1
TRIM61
TRIM45
TRIM6
TRIM66
TRIM65
TRIM50
TRIM71
TRIM58
TRIM47
TRIM15
TRIM7
ITGB3
AXL
TRIM28
TNFAIP8L2
ABCA1
TP73
IRF8
SQSTM1
NLRC4
CFTR
AHSG
CASP7
ACE2
EDIL3
NRIP1
ZC3H12A
DUSP10
E2F1
DICER1
NLRP6
LST1
TSC22D3
CLEC7A
RHBDF2
DUSP1
LILRA2
CLEC9A
PACSIN1
IRAK3
EHMT2
TSC1
SHARPIN
WNT3A
FREM1
PRKCD
APOA1
ITCH
LRRK2
HP
SERPINB9
HSF1
PROS1
GAS6
CD300A
RGS2
FANCC
APOBEC3B
CDKN2A
DCN
PKLR
PLA2G4A
GZMM
ZFPM2
GATA6
GATA4
SERPINE1
TREM2
DDX41
NEU1
AQP3
ELF1
RAG1
SNCA
F11
TREML2
CD5L
KCNJ8
CLEC1B
DDX21
CD97
AHR
PMAIP1
IP6K1
TPST1
PLEC
PIK3AP1
SREBF1
ARHGAP15
TECPR1
MAP3K5
FCN1
SRXN1
GP2
PLG
IMPDH2
C1QC
C1QB
C1QA
XBP1
NFIL3
CEBPD
TBKBP1
SYP
NLRP12
MMP7
C8A
SELE
C4A
RCAN1
SMAD7
SOCS6
MEFV
SIGIRR
C9
SMAD6
REST
KAT2B
CD180
BCL2A1
TCEB1
TRAIP
SIRPA
CD274
PDCD1LG2
SOCS2
CCDC88A
RPS19
LY86
LILRA4
CASP12
CARD18
CYTIP
SIRT1
NFE2L2
PTCH1
NFKB2
GPSM1
RUNX3
CD53
SNX27
RUSC1
CFH
TRAF5
C4BPB
C4BPA
APCS
SIGLEC15
SIGLEC11
SIGLEC9
SIGLEC8
SIGLEC7
SIGLEC5
SIGLEC1
SIGLEC10
OAS2
C8B
DUSP16
CFB
NKIRAS1
C1S
C1R
LY9
CFP
EGR1
F2RL2
F2RL3
HOXA9
GSTP1
ANXA2
PELI2
FFAR2
CISH
HMGB2
PLK1
TRAF1
PKN1
RBCK1
WDR62
YJEFN3
GLRX
TRAT1
UBD
CD300E
IFITM2
RASGEF1B
ATF3
HERC5
ILF3
TPSB2
SPI1
GLI1
ETS1
FZD1
DDIT3
OTUB2
CD200
XDH
NXN
SPON2
TYRO3
TLR10
C7
C6
BDKRB2
SCAMP5
SMARCA4
NLRP14
CCNT1
MAP2K4
MAP2K3
SARM1
NCKAP1L
SMARCA2
BMX
SERPING1
REL
SLAMF6
SLAMF7
