# Supplementary material for: Comprehensive analysis of immune-related prognostic genes in the tumour microenvironment of hepatocellular carcinoma
Source: BMC Cancer. 2021 Mar 31;21:331. doi: 10.1186/s12885-021-08052-8 (PMC8011181; doi:10.1186/s12885-021-08052-8)
Supplement: Supplementary file 7 — Additional file 7: Supplementary Tables S5. Results of the GO analysis. [file 12885_2021_8052_MOESM7_ESM.xlsx]

## Sheet: Tables S5 GO
Tables S5: Results of the GO analysis
1: GO analysis of upregulated immune-related DEGs
	ONTOLOGY	ID	Description	GeneRatio	BgRatio	pvalue	p.adjust	qvalue	geneID	Count
GO:0060326	BP	GO:0060326	cell chemotaxis	134/866	304/18670	1.16658e-97	8.91148e-94	4.66385e-94	CCL19/CCL21/CXCL14/PDGFRA/SAA2/CXCR6/CXCL13/CCR5/SAA1/CXCL6/CCL5/HGF/VAV1/CCL22/CCR7/NCKAP1L/CCL18/SLAMF8/SLIT2/CXCL9/CXCL12/CXCR3/KLRK1/PRKCQ/CCL11/RAC2/IL6/CXCL1/CCL4/ITGB2/CCL2/CMKLR1/SYK/PIK3CD/GREM1/CXCR5/CSF3R/CCR1/C3AR1/CCL13/FPR2/PIK3CG/CD74/GSTP1/CXCL11/IL1B/CXCR4/FCER1G/CCR4/VCAM1/CCL3/IL10/CXCL10/IL16/LGALS9/TRPM2/XCL2/ANXA1/CCL17/S100A9/PTN/SCG2/C5AR1/CCRL2/CXCL5/CCL3L1/LGALS3/THBS1/C…	134
GO:0001819	BP	GO:0001819	positive regulation of cytokine production	159/866	464/18670	3.00539e-96	1.14791e-92	6.00762e-93	CCL19/IRF4/CD3E/TLR8/SLAMF6/AIM2/SAA1/ZBP1/LY9/CLEC4E/HGF/CYBB/PTPRC/FCN1/CCR7/IL12RB1/KLRK1/PRKCQ/CARD11/RASGRP1/HLA-DPA1/HLA-DPB1/LTB/TLR7/CLEC7A/IL18/CD40LG/IL6/CD86/SYK/HAVCR2/PTAFR/CSF1R/NLRP3/PTGER4/PTGS2/TNFRSF8/MMP12/LTA/IDO1/EBI3/C3AR1/OSM/TLR2/CD74/TYROBP/CARD9/IL1B/LILRA2/FCER1G/CLEC9A/FGR/IFNG/CCL3/NLRP2/CD4/IL10/CD244/IL1RL1/IFI16/GDF2/LGALS9/TREM2/CD28/ANXA1/TNF/CYBA/CASP1/F2R/LY96/…	159
GO:0050900	BP	GO:0050900	leukocyte migration	155/866	499/18670	1.53124e-86	3.89906e-83	2.04058e-83	CCL19/CCL21/CXCL14/LCK/CXCL13/CCR5/SAA1/CXCL6/CCL5/CD48/VAV1/CCL22/CCR7/NCKAP1L/CCL18/SLAMF8/SLIT2/CXCL9/CXCL12/CXCR3/KLRK1/CCL11/ZAP70/RAC2/HCK/IL6/CXCL1/CCL4/ITGB2/CCL2/CMKLR1/SYK/PIK3CD/GREM1/PTAFR/PTGER4/CXCR5/RIPK3/CSF3R/CCR1/C3AR1/CCL13/FPR2/CD300A/PIK3CG/CD74/TNFRSF18/CXCL11/IL1B/CXCR4/FCER1G/BMP5/ITGAX/VCAM1/CCL3/TEK/INPP5D/IL10/CXCL10/CD244/IL16/LGALS9/TRPM2/ITGAM/XCL2/TREM2/ANXA1/TNF/CC…	155
GO:0030595	BP	GO:0030595	leukocyte chemotaxis	107/866	224/18670	2.62375e-82	5.01072e-79	2.62237e-79	CCL19/CCL21/CXCL14/CXCL13/CCR5/SAA1/CXCL6/CCL5/VAV1/CCL22/CCR7/NCKAP1L/CCL18/SLAMF8/SLIT2/CXCL9/CXCL12/CXCR3/KLRK1/CCL11/RAC2/IL6/CXCL1/CCL4/ITGB2/CCL2/CMKLR1/SYK/PIK3CD/GREM1/CXCR5/CSF3R/CCR1/C3AR1/CCL13/FPR2/PIK3CG/CD74/CXCL11/IL1B/CXCR4/FCER1G/CCL3/IL10/CXCL10/IL16/LGALS9/TRPM2/XCL2/ANXA1/CCL17/S100A9/PTN/SCG2/C5AR1/CXCL5/CCL3L1/LGALS3/THBS1/CCL23/F2RL1/CCL26/S100A8/CCR6/CCL8/CXCL2/PGF/LBP/CXC…	107
GO:0042110	BP	GO:0042110	T cell activation	146/866	464/18670	3.30012e-82	5.04192e-79	2.63871e-79	CCL19/CCL21/IL7R/CD27/IRF4/CD8A/CD3E/CD3G/CD8B/LCK/IL2RA/SLAMF6/CD3D/ITK/LY9/CLEC4E/HLA-DOA/CCL5/PDCD1/VAV1/FCGR2B/PTPRC/TNFSF13B/JAK3/ICOS/CCR7/NCKAP1L/CTLA4/IL12RB1/PDCD1LG2/KLRK1/PRKCQ/CARD11/RASGRP1/HLA-DPA1/HLA-DPB1/CLEC7A/ZAP70/IL18/RAC2/CD40LG/IL6/RUNX3/CD1C/HLA-DMB/CCL2/CD86/SYK/PIK3CD/HAVCR2/NLRP3/PTGER4/TNFSF8/RIPK3/CD70/IDO1/EBI3/CD300A/PIK3CG/CD74/TNFRSF18/SEMA4A/IL1B/GRAP2/FCER1G/TNF…	146
GO:0002697	BP	GO:0002697	regulation of immune effector process	144/866	458/18670	5.43475e-81	6.91934e-78	3.62126e-78	CCL19/IL7R/C7/C9/IRF4/IL2RA/SLAMF6/AIM2/CXCL6/SH2D1A/VAV1/FCGR2B/PTPRC/JAK3/SLAMF8/IL12RB1/KLRK1/C1QB/CD5L/RASGRP1/IL18/C1QA/RAC2/CD19/BTK/CD40LG/IL6/CFP/CD1C/HLA-DMB/ITGB2/C1QC/CD86/SYK/CD1E/HAVCR2/PTAFR/NLRP3/NCR3/RIPK3/MMP12/LTA/C3AR1/CD300A/CD74/APOBEC3G/CD22/IL18RAP/IL1B/FCER1G/FGR/IFNG/IL10/CD244/IRAK3/WAS/LGALS9/ITGAM/CD28/ANXA1/TNF/CR2/CD1B/C5AR1/IL15/IL33/HLA-B/TGFB1/BIRC3/NR4A3/LGALS3/T…	144
GO:0045088	BP	GO:0045088	regulation of innate immune response	143/866	452/18670	7.98412e-81	8.71295e-78	4.55995e-78	MARCO/IRF4/TLR8/SLAMF6/AIM2/ZBP1/SH2D1A/CLEC4E/CCL5/VAV1/FCGR2B/FCN1/SLAMF8/KLRK1/CARD11/RASGRP1/TLR7/CLEC7A/BTK/HCK/ITGB2/LTF/SYK/HAVCR2/NCR3/MMP12/CD300LF/FPR2/CD300A/TLR2/IL18RAP/CARD9/SOCS3/LILRA2/TLR10/FCER1G/FGR/IFNG/LILRA4/IRAK3/IFI16/NLRC3/LGALS9/ITGAM/CTSK/TREM2/CYBA/CTSS/SOCS1/S100A9/CD209/LY96/TNIP3/BIRC3/TREML2/F2RL1/NLRC4/CD1D/NLRC5/MUC1/S100A8/TLR4/IKBKE/HLA-F/PYCARD/SERPINB9/LBP/RN…	143
GO:0032103	BP	GO:0032103	positive regulation of response to external stimulus	120/866	323/18670	9.48989e-77	9.06166e-74	4.74245e-74	CCL19/CCL21/PLA2G2A/CXCL14/CXCL13/CCL5/CCR7/NCKAP1L/CCL18/SLIT2/CXCL12/TLR7/CLEC7A/IL18/RAC2/BTK/IL6/CCL4/CD180/LY86/CMKLR1/HAVCR2/PTGER4/PTGS2/CCR1/LTA/IDO1/C3AR1/OSM/FPR2/TLR2/PIK3CG/CD74/IL1B/TLR10/CXCR4/FCER1G/CCR4/CCL3/CXCL10/IL1RL1/IL16/LGALS9/XCL2/TREM2/CD28/TNF/CYBA/S100A9/PTN/NTF3/SNCA/SCG2/LY96/C5AR1/IL15/IL33/TGFB1/CCL3L1/THBS1/FGFR1/ETS1/F2RL1/CCL26/OSMR/S100A8/CCR6/TLR4/PGF/LBP/VEGFC…	120
GO:0002237	BP	GO:0002237	response to molecule of bacterial origin	123/866	343/18670	1.43002e-76	1.21377e-73	6.35229e-74	DCN/HAMP/CXCL13/CCR5/CXCL6/CCL5/FCGR2B/CCR7/CXCL9/PDCD1LG2/KLRK1/CSF2RB/IL18/HCK/IL6/PTGER2/CXCL1/CCL2/LTF/CD180/LY86/CD86/HAVCR2/PTAFR/NLRP3/PTGER4/PTGS2/LTA/IDO1/IL10RA/FASLG/TLR2/GSTP1/AXL/CXCL11/CARD9/IL1B/LILRA2/PTGES/FGFR2/VCAM1/CCL3/IL10/CXCL10/SLPI/IRAK3/LGALS9/TREM2/CARD16/FOS/TNF/CASP1/SNCA/LCN2/F2R/LY96/C5AR1/IRF8/CXCL5/TGFB1/TNIP3/VIM/SELE/CD274/S100A8/ICAM1/TLR4/CXCL2/PYCARD/LBP/CXCL…	123
GO:0097529	BP	GO:0097529	myeloid leukocyte migration	98/866	210/18670	4.49786e-74	3.43592e-71	1.7982e-71	CCL19/CCL21/CXCL13/SAA1/CXCL6/CCL5/VAV1/CCL22/CCR7/NCKAP1L/CCL18/SLAMF8/SLIT2/CXCL9/CXCL12/CCL11/RAC2/IL6/CXCL1/CCL4/ITGB2/CCL2/CMKLR1/SYK/PIK3CD/GREM1/PTGER4/CSF3R/CCR1/C3AR1/CCL13/FPR2/CD300A/PIK3CG/CD74/CXCL11/IL1B/FCER1G/CCL3/CXCL10/XCL2/TREM2/ANXA1/CCL17/S100A9/SCG2/C5AR1/CXCL5/CCL3L1/LGALS3/THBS1/CCL23/CD200/CCL26/S100A8/CCL8/CXCL2/PGF/LBP/CXCL3/VEGFC/XCL1/CCL20/SERPINE1/CSF1/TGFB2/JAM3/EDN…	98
GO:0070661	BP	GO:0070661	leukocyte proliferation	113/866	298/18670	2.41261e-73	1.67545e-70	8.76852e-71	CCL19/CD79A/IL7R/CD3E/IL2RA/CCL5/FCGR2B/PTPRC/TNFSF13B/JAK3/NCKAP1L/CTLA4/IL12RB1/PDCD1LG2/PRKCQ/CARD11/HLA-DPA1/HLA-DPB1/ZAP70/IL18/RAC2/CD19/BTK/CD40LG/IL6/HLA-DMB/FLT3/CD180/CD86/SYK/GREM1/HAVCR2/CSF1R/TNFSF8/RIPK3/CD70/LST1/IDO1/EBI3/TNFRSF13B/CD300A/PIK3CG/CD74/GSTP1/CD22/TYROBP/IL1B/IL34/VCAM1/INPP5D/CD4/IL10/LGALS9/TREM2/CD28/ANXA1/CR2/CD209/IL15/IL33/TGFB1/LGALS3/ELF4/TNFSF9/F2RL1/CD1D/CD…	113
GO:0032496	BP	GO:0032496	response to lipopolysaccharide	117/866	330/18670	4.03451e-72	2.5683e-69	1.34413e-69	DCN/HAMP/CXCL13/CCR5/CXCL6/CCL5/CCR7/CXCL9/PDCD1LG2/KLRK1/CSF2RB/IL18/HCK/IL6/PTGER2/CXCL1/CCL2/LTF/CD180/LY86/CD86/HAVCR2/PTAFR/NLRP3/PTGER4/PTGS2/LTA/IDO1/IL10RA/FASLG/TLR2/GSTP1/AXL/CXCL11/IL1B/LILRA2/PTGES/FGFR2/VCAM1/CCL3/IL10/CXCL10/SLPI/IRAK3/LGALS9/TREM2/CARD16/FOS/TNF/CASP1/SNCA/LCN2/F2R/LY96/C5AR1/IRF8/CXCL5/TGFB1/TNIP3/VIM/SELE/CD274/S100A8/ICAM1/TLR4/CXCL2/PYCARD/LBP/CXCL3/TNFRSF1B/PT…	117
GO:0034341	BP	GO:0034341	response to interferon-gamma	93/866	199/18670	2.39492e-70	1.40729e-67	7.3651e-68	CCL19/CCL21/IRF4/FCGR1A/HLA-DQA1/HLA-DQB1/CCL5/HLA-DQA2/CCL22/CCL18/IL12RB1/HLA-DRB5/HLA-DPA1/HLA-DPB1/CCL11/HLA-DRB1/HLA-DRA/HCK/CCL4/CCL2/PTAFR/CIITA/CCL13/TLR2/SOCS3/TRIM22/IFNG/VCAM1/CCL3/WAS/LGALS9/XCL2/IFITM1/SOCS1/CASP1/CCL17/SNCA/HLA-B/IRF8/OAS2/CCL3L1/CCL23/VIM/CCL26/NLRC5/ICAM1/TLR4/CCL8/HLA-F/MEFV/BST2/UBD/XCL1/HLA-G/B2M/CCL20/EDN1/IL12B/IRF1/CCL24/HLA-A/IFI30/STAT1/HLA-E/JAK2/HLA-H/TX…	93
GO:0050867	BP	GO:0050867	positive regulation of cell activation	121/866	394/18670	1.99164e-66	1.08672e-63	5.68739e-64	CCL19/CCL21/IL7R/CD27/CD3E/LCK/IL2RA/CCL5/PDCD1/VAV1/PTPRC/TNFSF13B/JAK3/ICOS/CCR7/NCKAP1L/CTLA4/IL12RB1/PDCD1LG2/KLRK1/PRKCQ/CARD11/RASGRP1/HLA-DPA1/HLA-DPB1/CLEC7A/ZAP70/IL18/BTK/CD40LG/IL6/RUNX3/HLA-DMB/ITGB2/CCL2/CD86/SYK/HAVCR2/PTAFR/NLRP3/CD70/EBI3/CD74/AXL/TYROBP/IL1B/LILRA2/GRAP2/FCER1G/FGR/IFNG/VCAM1/CCL3/INPP5D/CD4/IL10/IL1RL1/LGALS9/ITGAM/TREM2/CD28/ANXA1/SOCS1/CD209/IL15/IL33/TGFB1/NR…	121
GO:0002696	BP	GO:0002696	positive regulation of leukocyte activation	118/866	380/18670	2.37235e-65	1.20816e-62	6.32293e-63	CCL19/CCL21/IL7R/CD27/CD3E/LCK/IL2RA/CCL5/PDCD1/VAV1/PTPRC/TNFSF13B/JAK3/ICOS/CCR7/NCKAP1L/CTLA4/IL12RB1/PDCD1LG2/KLRK1/PRKCQ/CARD11/RASGRP1/HLA-DPA1/HLA-DPB1/CLEC7A/ZAP70/IL18/BTK/CD40LG/IL6/RUNX3/HLA-DMB/ITGB2/CCL2/CD86/SYK/HAVCR2/PTAFR/NLRP3/CD70/EBI3/CD74/AXL/TYROBP/IL1B/GRAP2/FCER1G/FGR/IFNG/VCAM1/CCL3/INPP5D/CD4/IL10/IL1RL1/LGALS9/ITGAM/TREM2/CD28/ANXA1/SOCS1/CD209/IL15/IL33/TGFB1/NR4A3/THB…	118
GO:0070663	BP	GO:0070663	regulation of leukocyte proliferation	93/866	222/18670	5.9298e-65	2.83111e-62	1.48167e-62	CCL19/CD3E/IL2RA/CCL5/FCGR2B/PTPRC/TNFSF13B/JAK3/NCKAP1L/CTLA4/IL12RB1/PDCD1LG2/PRKCQ/CARD11/HLA-DPA1/HLA-DPB1/ZAP70/IL18/RAC2/BTK/CD40LG/IL6/HLA-DMB/CD86/SYK/GREM1/HAVCR2/TNFSF8/RIPK3/CD70/LST1/IDO1/EBI3/TNFRSF13B/CD300A/CD74/GSTP1/CD22/TYROBP/IL1B/VCAM1/INPP5D/CD4/IL10/LGALS9/CD28/ANXA1/CD209/IL15/TGFB1/LGALS3/TNFSF9/CD1D/CD274/TLR4/CCL8/BCL2/PYCARD/TNFRSF1B/BST2/XCL1/HLA-G/CSF1/FLT3LG/IL12B/IR…	93
GO:0051249	BP	GO:0051249	regulation of lymphocyte activation	130/866	485/18670	1.55021e-63	6.96592e-61	3.64564e-61	CCL19/CCL21/IL7R/CD27/IRF4/CD3E/LCK/IL2RA/HLA-DOA/CCL5/PDCD1/VAV1/FCGR2B/PTPRC/TNFSF13B/JAK3/ICOS/CCR7/NCKAP1L/SLAMF8/CTLA4/IL12RB1/PDCD1LG2/KLRK1/PRKCQ/CARD11/RASGRP1/HLA-DPA1/HLA-DPB1/CLEC7A/ZAP70/IL18/RAC2/CD19/BTK/CD40LG/IL6/RUNX3/HLA-DMB/CCL2/CD86/SYK/HAVCR2/NLRP3/TNFSF8/RIPK3/CD70/LST1/IDO1/EBI3/TNFRSF13B/CD300A/CD74/TNFRSF18/AXL/CD22/TYROBP/IL1B/GRAP2/TNFAIP8L2/IFNG/VCAM1/INPP5D/CD4/IL10/L…	130
GO:0071346	BP	GO:0071346	cellular response to interferon-gamma	84/866	180/18670	1.82333e-63	7.73803e-61	4.04972e-61	CCL19/CCL21/IRF4/FCGR1A/HLA-DQA1/HLA-DQB1/CCL5/HLA-DQA2/CCL22/CCL18/IL12RB1/HLA-DRB5/HLA-DPA1/HLA-DPB1/CCL11/HLA-DRB1/HLA-DRA/HCK/CCL4/CCL2/PTAFR/CIITA/CCL13/TLR2/SOCS3/TRIM22/IFNG/VCAM1/CCL3/WAS/LGALS9/XCL2/SOCS1/CASP1/CCL17/HLA-B/IRF8/OAS2/CCL3L1/CCL23/VIM/CCL26/NLRC5/ICAM1/TLR4/CCL8/HLA-F/XCL1/HLA-G/B2M/CCL20/EDN1/IL12B/IRF1/CCL24/HLA-A/IFI30/STAT1/HLA-E/JAK2/HLA-H/TXK/HLA-C/CCL14/TLR3/PML/GBP…	84
GO:0007159	BP	GO:0007159	leukocyte cell-cell adhesion	110/866	337/18670	2.08608e-63	8.38713e-61	4.38943e-61	CCL19/CCL21/IL7R/CD27/CD3E/LCK/IL2RA/CCL5/PDCD1/VAV1/FCGR2B/PTPRC/TNFSF13B/JAK3/ICOS/CCR7/NCKAP1L/CTLA4/CXCL12/IL12RB1/PDCD1LG2/KLRK1/PRKCQ/CARD11/RASGRP1/HLA-DPA1/HLA-DPB1/ZAP70/IL18/RAC2/CD40LG/IL6/RUNX3/HLA-DMB/ITGB2/CCL2/CD86/SYK/HAVCR2/PTAFR/NLRP3/CD70/IDO1/EBI3/CD300A/CD74/IL1B/GRAP2/SEMA4D/TNFAIP8L2/IFNG/VCAM1/CD4/IL10/LGALS9/CD28/ANXA1/TNF/SOCS1/S100A9/CD209/IL15/TGFB1/CLEC4M/NR4A3/LGALS3…	110
GO:0045089	BP	GO:0045089	positive regulation of innate immune response	116/866	381/18670	3.57433e-63	1.36521e-60	7.14489e-61	MARCO/IRF4/TLR8/SLAMF6/AIM2/ZBP1/SH2D1A/CLEC4E/CCL5/VAV1/FCN1/KLRK1/CARD11/RASGRP1/TLR7/CLEC7A/BTK/HCK/ITGB2/LTF/SYK/HAVCR2/NCR3/MMP12/CD300LF/FPR2/CD300A/TLR2/IL18RAP/CARD9/LILRA2/TLR10/FCER1G/LILRA4/IRAK3/IFI16/ITGAM/CTSK/CYBA/CTSS/S100A9/CD209/LY96/TNIP3/BIRC3/F2RL1/NLRC4/CD1D/NLRC5/MUC1/S100A8/TLR4/IKBKE/HLA-F/PYCARD/LBP/KIR2DL4/HLA-G/FFAR2/COLEC12/FYN/IL12B/IRF1/RSAD2/ESR1/NOD2/TLR6/CLEC4D/L…	116
GO:0032943	BP	GO:0032943	mononuclear cell proliferation	100/866	274/18670	6.19171e-63	2.25231e-60	1.17875e-60	CCL19/CD79A/IL7R/CD3E/IL2RA/CCL5/FCGR2B/PTPRC/TNFSF13B/JAK3/NCKAP1L/CTLA4/IL12RB1/PDCD1LG2/PRKCQ/CARD11/HLA-DPA1/HLA-DPB1/ZAP70/IL18/RAC2/CD19/BTK/CD40LG/IL6/HLA-DMB/FLT3/CD180/CD86/SYK/HAVCR2/TNFSF8/RIPK3/CD70/LST1/IDO1/EBI3/TNFRSF13B/CD300A/PIK3CG/CD74/CD22/TYROBP/IL1B/VCAM1/INPP5D/CD4/IL10/LGALS9/CD28/ANXA1/CR2/CD209/IL15/TGFB1/LGALS3/ELF4/TNFSF9/CD1D/CD274/TLR4/BCL2/PYCARD/TNFRSF1B/XCL1/HLA-G…	100
GO:0050920	BP	GO:0050920	regulation of chemotaxis	90/866	217/18670	2.17801e-62	7.56265e-60	3.95794e-60	CCL19/CCL21/CXCL14/PDGFRA/CXCL13/SEMA3C/CCL5/CCR7/NCKAP1L/SLAMF8/SLIT2/CXCL12/KLRK1/RAC2/IL6/CCL4/CCL2/CMKLR1/GREM1/CCR1/C3AR1/FPR2/CD74/GSTP1/SEMA4A/CXCR4/SEMA4D/PLXNA4/CCR4/CCL3/SEMA3A/CXCL10/IL16/LGALS9/XCL2/TREM2/PTN/NTF3/SCG2/C5AR1/TGFB1/THBS1/FGFR1/FGF1/F2RL1/CCL26/CCR6/PGF/LBP/SEMA3D/VEGFC/XCL1/GAS6/SEMA6D/SERPINE1/CSF1/JAM3/EDN1/FGF18/LGMN/SEMA3E/PDGFRB/SEMA6A/SEMA5A/KDR/LYN/SEMA7A/SEMA6B…	90
GO:0046651	BP	GO:0046651	lymphocyte proliferation	99/866	272/18670	3.60647e-62	1.19782e-59	6.26882e-60	CCL19/CD79A/IL7R/CD3E/IL2RA/CCL5/FCGR2B/PTPRC/TNFSF13B/JAK3/NCKAP1L/CTLA4/IL12RB1/PDCD1LG2/PRKCQ/CARD11/HLA-DPA1/HLA-DPB1/ZAP70/IL18/RAC2/CD19/BTK/CD40LG/IL6/HLA-DMB/FLT3/CD180/CD86/SYK/HAVCR2/TNFSF8/RIPK3/CD70/LST1/IDO1/EBI3/TNFRSF13B/CD300A/PIK3CG/CD74/CD22/TYROBP/IL1B/VCAM1/INPP5D/CD4/IL10/LGALS9/CD28/ANXA1/CR2/CD209/IL15/TGFB1/LGALS3/ELF4/TNFSF9/CD1D/CD274/TLR4/BCL2/PYCARD/TNFRSF1B/XCL1/HLA-G…	99
GO:1903039	BP	GO:1903039	positive regulation of leukocyte cell-cell adhesion	89/866	218/18670	5.65027e-61	1.79844e-58	9.41217e-59	CCL19/CCL21/IL7R/CD27/CD3E/LCK/IL2RA/CCL5/PDCD1/VAV1/PTPRC/TNFSF13B/JAK3/ICOS/CCR7/NCKAP1L/CTLA4/IL12RB1/PDCD1LG2/KLRK1/PRKCQ/CARD11/RASGRP1/HLA-DPA1/HLA-DPB1/ZAP70/IL18/CD40LG/IL6/RUNX3/HLA-DMB/ITGB2/CCL2/CD86/SYK/HAVCR2/PTAFR/NLRP3/CD70/EBI3/CD74/IL1B/GRAP2/IFNG/VCAM1/CD4/LGALS9/CD28/ANXA1/TNF/SOCS1/CD209/IL15/TGFB1/NR4A3/TNFSF9/ETS1/CD1D/CD274/ICAM1/PYCARD/XCL1/HLA-G/FYN/IL12B/NOD2/IGF1/HLA-E/…	89
GO:0002460	BP	GO:0002460	adaptive immune response based on somatic recombination of immune receptors built from immunoglobulin superfamily domains	111/866	361/18670	6.51874e-61	1.99187e-58	1.04245e-58	CCL19/IL7R/C7/CRP/CD27/C9/IRF4/CD8A/CXCL13/TLR8/SLAMF6/HLA-DQB1/LY9/FCGR2B/PTPRC/TNFSF13B/JAK3/IL12RB1/C1QB/PRKCQ/IL18/C1QA/CD19/BTK/CD40LG/IL6/CD1C/C1QC/CD1E/HAVCR2/NLRP3/RIPK3/CD70/GZMM/LTA/EBI3/PRF1/CD74/IL18RAP/SEMA4A/IL1B/FCER1G/INPP5D/CD4/IL10/IL1RL1/WAS/CD28/ANXA1/TNF/CR2/CD1B/IL33/HLA-B/TGFB1/CD1D/CD274/ICAM1/CCR6/TLR4/HLA-F/CD1A/IL18R1/TNFRSF1B/XCL1/HLA-G/B2M/IL27RA/IL12B/IL13RA2/RSAD2/H…	111
GO:0071621	BP	GO:0071621	granulocyte chemotaxis	70/866	123/18670	6.90573e-61	2.02896e-58	1.06186e-58	CCL19/CCL21/CXCL13/SAA1/CXCL6/CCL5/VAV1/CCL22/CCR7/NCKAP1L/CCL18/SLIT2/CXCL9/CCL11/RAC2/CXCL1/CCL4/ITGB2/CCL2/CMKLR1/SYK/PIK3CD/CSF3R/C3AR1/CCL13/PIK3CG/CD74/CXCL11/IL1B/FCER1G/CCL3/CXCL10/XCL2/ANXA1/CCL17/S100A9/SCG2/C5AR1/CXCL5/CCL3L1/LGALS3/THBS1/CCL23/CCL26/S100A8/CCL8/CXCL2/LBP/CXCL3/XCL1/CCL20/CSF1/TGFB2/JAM3/EDN1/CXCR1/VAV3/CCL24/PF4V1/CCL14/S100A12/IL1RN/EDN2/CCL7/CCL3L3/IL23A/CX3CL1/PPBP…	70
GO:0097530	BP	GO:0097530	granulocyte migration	74/866	141/18670	8.42823e-61	2.38456e-58	1.24797e-58	CCL19/CCL21/CXCL13/SAA1/CXCL6/CCL5/VAV1/CCL22/CCR7/NCKAP1L/CCL18/SLAMF8/SLIT2/CXCL9/CCL11/RAC2/CXCL1/CCL4/ITGB2/CCL2/CMKLR1/SYK/PIK3CD/PTGER4/CSF3R/C3AR1/CCL13/CD300A/PIK3CG/CD74/CXCL11/IL1B/FCER1G/CCL3/CXCL10/XCL2/ANXA1/CCL17/S100A9/SCG2/C5AR1/CXCL5/CCL3L1/LGALS3/THBS1/CCL23/CCL26/S100A8/CCL8/CXCL2/LBP/CXCL3/XCL1/CCL20/CSF1/TGFB2/JAM3/EDN1/CXCR1/VAV3/CCL24/PF4V1/CCL14/S100A12/IL1RN/EDN2/CCL7/CCL…	74
GO:0050863	BP	GO:0050863	regulation of T cell activation	104/866	314/18670	1.26034e-60	3.43847e-58	1.79953e-58	CCL19/CCL21/IL7R/CD27/IRF4/CD3E/LCK/IL2RA/HLA-DOA/CCL5/PDCD1/VAV1/FCGR2B/PTPRC/TNFSF13B/JAK3/ICOS/CCR7/NCKAP1L/CTLA4/IL12RB1/PDCD1LG2/KLRK1/PRKCQ/CARD11/RASGRP1/HLA-DPA1/HLA-DPB1/ZAP70/IL18/RAC2/CD40LG/IL6/RUNX3/HLA-DMB/CCL2/CD86/SYK/HAVCR2/NLRP3/TNFSF8/RIPK3/CD70/IDO1/EBI3/CD300A/CD74/TNFRSF18/IL1B/GRAP2/TNFAIP8L2/IFNG/VCAM1/CD4/IL10/LGALS9/CD28/ANXA1/SOCS1/CD209/IL15/LAT/TGFB1/LGALS3/TNFSF9/CD1…	104
GO:0032944	BP	GO:0032944	regulation of mononuclear cell proliferation	87/866	209/18670	1.79701e-60	4.73356e-58	2.47732e-58	CCL19/CD3E/IL2RA/CCL5/FCGR2B/PTPRC/TNFSF13B/JAK3/NCKAP1L/CTLA4/IL12RB1/PDCD1LG2/PRKCQ/CARD11/HLA-DPA1/HLA-DPB1/ZAP70/IL18/RAC2/BTK/CD40LG/IL6/HLA-DMB/CD86/SYK/HAVCR2/TNFSF8/RIPK3/CD70/LST1/IDO1/EBI3/TNFRSF13B/CD300A/CD74/CD22/TYROBP/IL1B/VCAM1/INPP5D/CD4/IL10/LGALS9/CD28/ANXA1/CD209/IL15/TGFB1/LGALS3/TNFSF9/CD1D/CD274/TLR4/BCL2/PYCARD/TNFRSF1B/XCL1/HLA-G/CSF1/FLT3LG/IL12B/IRF1/VAV3/TNFRSF4/IGF1/C…	87
GO:1903037	BP	GO:1903037	regulation of leukocyte cell-cell adhesion	102/866	304/18670	4.48778e-60	1.14274e-57	5.98056e-58	CCL19/CCL21/IL7R/CD27/CD3E/LCK/IL2RA/CCL5/PDCD1/VAV1/FCGR2B/PTPRC/TNFSF13B/JAK3/ICOS/CCR7/NCKAP1L/CTLA4/CXCL12/IL12RB1/PDCD1LG2/KLRK1/PRKCQ/CARD11/RASGRP1/HLA-DPA1/HLA-DPB1/ZAP70/IL18/CD40LG/IL6/RUNX3/HLA-DMB/ITGB2/CCL2/CD86/SYK/HAVCR2/PTAFR/NLRP3/CD70/IDO1/EBI3/CD300A/CD74/IL1B/GRAP2/TNFAIP8L2/IFNG/VCAM1/CD4/IL10/LGALS9/CD28/ANXA1/TNF/SOCS1/CD209/IL15/TGFB1/NR4A3/LGALS3/TNFSF9/ETS1/CD1D/CD274/IC…	102
GO:0030098	BP	GO:0030098	lymphocyte differentiation	109/866	353/18670	5.1728e-60	1.27468e-57	6.67107e-58	CCL19/CD79A/IL7R/CD27/IRF4/CD8A/CD3E/CD3G/LCK/IL2RA/SLAMF6/CD3D/ITK/LY9/CLEC4E/HLA-DOA/VAV1/FCGR2B/PTPRC/JAK3/CCR7/NCKAP1L/SLAMF8/CTLA4/IL12RB1/CARD11/RASGRP1/ZAP70/IL18/CD19/BTK/CD40LG/IL6/RUNX3/FLT3/CD86/SYK/PIK3CD/NLRP3/PTGER4/TNFSF8/RIPK3/SPI1/CD74/TNFRSF18/AXL/SEMA4A/FCER1G/IFNG/VCAM1/INPP5D/CD4/IL10/LGALS9/CD28/ANXA1/CR2/SOCS1/IL15/TGFB1/CD79B/TNFSF9/CD1D/CCR6/EGR1/BCL2/IL18R1/GAS6/HLA-G/B2…	109
GO:0050727	BP	GO:0050727	regulation of inflammatory response	126/866	485/18670	8.11186e-60	1.93645e-57	1.01345e-57	PLA2G2A/C7/C9/IL2RA/SAA1/MMP9/CCL5/HGF/FCGR2B/PTPRC/CCR7/CCL18/SLAMF8/C1QB/CD5L/SIGLEC10/TLR7/CLEC7A/IL18/C1QA/CD19/BTK/HCK/IL6/CFP/C1QC/NLRP3/PTGER4/PTGS2/LTA/IDO1/C3AR1/OSM/FPR2/TLR2/PIK3CG/GSTP1/SOCS3/IL1B/TLR10/FCER1G/TNFAIP8L2/CCL3/TEK/IL10/IL1RL1/NLRC3/TREM2/CD28/ANXA1/TNF/CR2/S100A9/SNCA/C5AR1/IL15/IL33/CCL3L1/BIRC3/SPHK1/CD200/ETS1/SELE/OSMR/S100A8/TLR4/PYCARD/NLRP1/LBP/MEFV/TNFRSF1B/AKNA…	126
GO:0002703	BP	GO:0002703	regulation of leukocyte mediated immunity	85/866	201/18670	8.91182e-60	2.06295e-57	1.07965e-57	IL7R/SLAMF6/CXCL6/SH2D1A/VAV1/FCGR2B/PTPRC/JAK3/IL12RB1/KLRK1/RASGRP1/IL18/RAC2/BTK/IL6/CD1C/ITGB2/SYK/CD1E/HAVCR2/PTAFR/NLRP3/NCR3/RIPK3/LTA/CD300A/IL18RAP/IL1B/FCER1G/FGR/IL10/WAS/LGALS9/ITGAM/CD28/TNF/CD1B/HLA-B/TGFB1/F2RL1/CD1D/TLR4/HLA-F/HMOX1/CD1A/SERPINB9/IL18R1/TNFRSF1B/BST2/KIR2DL4/XCL1/HLA-G/B2M/IL27RA/IL12B/IL13RA2/RSAD2/HLA-A/NOD2/CD40/HLA-E/TNFSF13/SH2D1B/HLA-H/ULBP3/HLA-C/LYN/TLR3/N…	85
GO:0022409	BP	GO:0022409	positive regulation of cell-cell adhesion	94/866	255/18670	1.33747e-59	3.00498e-57	1.57266e-57	CCL19/CCL21/IL7R/CD27/CD3E/LCK/CXCL13/IL2RA/CCL5/PDCD1/VAV1/PTPRC/TNFSF13B/JAK3/ICOS/CCR7/NCKAP1L/CTLA4/IL12RB1/PDCD1LG2/KLRK1/PRKCQ/CARD11/RASGRP1/HLA-DPA1/HLA-DPB1/ZAP70/IL18/CD40LG/IL6/RUNX3/HLA-DMB/ITGB2/CCL2/CD86/SYK/HAVCR2/PTAFR/NLRP3/CD70/EBI3/CD74/IL1B/GRAP2/IFNG/VCAM1/CD4/IL10/LGALS9/CD28/ANXA1/TNF/SOCS1/CD209/IL15/TGFB1/NR4A3/TNFSF9/ETS1/CD1D/CD274/ICAM1/PYCARD/XCL1/HLA-G/FYN/IL12B/NOD2…	94
GO:0050670	BP	GO:0050670	regulation of lymphocyte proliferation	86/866	208/18670	1.77201e-59	3.86754e-57	2.02409e-57	CCL19/CD3E/IL2RA/CCL5/FCGR2B/PTPRC/TNFSF13B/JAK3/NCKAP1L/CTLA4/IL12RB1/PDCD1LG2/PRKCQ/CARD11/HLA-DPA1/HLA-DPB1/ZAP70/IL18/RAC2/BTK/CD40LG/IL6/HLA-DMB/CD86/SYK/HAVCR2/TNFSF8/RIPK3/CD70/LST1/IDO1/EBI3/TNFRSF13B/CD300A/CD74/CD22/TYROBP/IL1B/VCAM1/INPP5D/CD4/IL10/LGALS9/CD28/ANXA1/CD209/IL15/TGFB1/LGALS3/TNFSF9/CD1D/CD274/TLR4/BCL2/PYCARD/TNFRSF1B/XCL1/HLA-G/FLT3LG/IL12B/IRF1/VAV3/TNFRSF4/IGF1/CD40/H…	86
GO:0030593	BP	GO:0030593	neutrophil chemotaxis	64/866	104/18670	7.97814e-59	1.69292e-56	8.85994e-57	CCL19/CCL21/CXCL13/SAA1/CXCL6/CCL5/VAV1/CCL22/CCR7/NCKAP1L/CCL18/SLIT2/CXCL9/CCL11/RAC2/CXCL1/CCL4/ITGB2/CCL2/SYK/PIK3CD/CSF3R/C3AR1/CCL13/PIK3CG/CD74/CXCL11/IL1B/FCER1G/CCL3/CXCL10/XCL2/CCL17/S100A9/C5AR1/CXCL5/CCL3L1/LGALS3/CCL23/CCL26/S100A8/CCL8/CXCL2/LBP/CXCL3/XCL1/CCL20/TGFB2/JAM3/EDN1/CXCR1/VAV3/CCL24/PF4V1/CCL14/S100A12/IL1RN/EDN2/CCL7/CCL3L3/IL23A/CX3CL1/PPBP/PF4	64
GO:0045785	BP	GO:0045785	positive regulation of cell adhesion	113/866	403/18670	2.56094e-57	5.2873e-55	2.76712e-55	CCL19/CCL21/IL7R/CD27/CD3E/LCK/CXCL13/IL2RA/SAA1/CCL5/PDCD1/VAV1/PTPRC/TNFSF13B/JAK3/ICOS/CCR7/NCKAP1L/CTLA4/CXCL12/IL12RB1/PDCD1LG2/KLRK1/PRKCQ/CARD11/RASGRP1/HLA-DPA1/HLA-DPB1/ZAP70/IL18/CD40LG/IL6/RUNX3/HLA-DMB/ITGB2/CCL2/CD86/SYK/HAVCR2/PTAFR/NLRP3/CD70/EBI3/CD74/TNFRSF18/IL1B/GRAP2/IFNG/VCAM1/TEK/CD4/IL10/LGALS9/CD28/ANXA1/TNF/SOCS1/PTN/CD209/IL15/TGFB1/ITGA3/NR4A3/TNFSF9/ETS1/CD1D/CD274/ICA…	113
GO:0002449	BP	GO:0002449	lymphocyte mediated immunity	106/866	352/18670	3.97307e-57	7.98692e-55	4.17998e-55	IL7R/C7/CRP/CD27/SLAMF7/C9/CD8A/TLR8/SLAMF6/SH2D1A/HLA-DQB1/VAV1/FCGR2B/PTPRC/IL12RB1/KLRK1/C1QB/RASGRP1/IL18/C1QA/CD19/BTK/CD40LG/IL6/CD1C/C1QC/CD1E/HAVCR2/NLRP3/NCR3/RIPK3/CD70/GZMM/LTA/PRF1/KLRD1/CD74/GZMB/IL18RAP/IL1B/FCER1G/INPP5D/IL10/WAS/LGALS9/CD28/TNF/CR2/CD1B/HLA-B/TGFB1/CD1D/ICAM1/CCR6/HLA-F/CD1A/SERPINB9/IL18R1/TNFRSF1B/KLRC2/KIR2DL4/XCL1/HLA-G/B2M/IL27RA/IL12B/IL13RA2/RSAD2/HLA-A/CD4…	106
GO:0001818	BP	GO:0001818	negative regulation of cytokine production	98/866	296/18670	4.36308e-57	8.54604e-55	4.4726e-55	TLR8/HGF/SLAMF1/FCGR2B/PTPRC/JAK3/NCKAP1L/PDCD1LG2/BTK/IL6/LTF/CMKLR1/HAVCR2/NLRP3/PTGER4/IDO1/GSTP1/AXL/TYROBP/IFNG/INPP5D/IL10/LILRA4/IRAK3/IL1RL1/NLRC3/LGALS9/TREM2/CARD16/ANXA1/TNF/IL33/TGFB1/THBS1/TGFB3/FGFR1/CD200/F2RL1/NLRC5/CD274/POMC/TLR4/IKBKE/HLA-F/HMOX1/PYCARD/LBP/MEFV/RNF135/BST2/APOD/XCL1/GAS6/TGFB2/IL27RA/NLRP12/IL12B/TNFRSF4/HERC5/IGF1/TLR6/CX3CR1/GHRL/ANGPT1/INHBA/TLR9/ISG15/ARRB…	98
GO:1990266	BP	GO:1990266	neutrophil migration	66/866	118/18670	9.46859e-57	1.80826e-54	9.4636e-55	CCL19/CCL21/CXCL13/SAA1/CXCL6/CCL5/VAV1/CCL22/CCR7/NCKAP1L/CCL18/SLAMF8/SLIT2/CXCL9/CCL11/RAC2/CXCL1/CCL4/ITGB2/CCL2/SYK/PIK3CD/CSF3R/C3AR1/CCL13/PIK3CG/CD74/CXCL11/IL1B/FCER1G/CCL3/CXCL10/XCL2/CCL17/S100A9/C5AR1/CXCL5/CCL3L1/LGALS3/CCL23/CCL26/S100A8/CCL8/CXCL2/LBP/CXCL3/XCL1/CCL20/TGFB2/JAM3/EDN1/CXCR1/VAV3/CCL24/PF4V1/CCL14/S100A12/IL1RN/EDN2/CCL7/CCL3L3/IL23A/CX3CL1/PPBP/PF4/PRTN3	66
GO:0002699	BP	GO:0002699	positive regulation of immune effector process	85/866	216/18670	1.18963e-56	2.21648e-54	1.16e-54	CCL19/SLAMF6/SH2D1A/VAV1/PTPRC/IL12RB1/KLRK1/RASGRP1/IL18/RAC2/BTK/IL6/CD1C/HLA-DMB/ITGB2/CD86/SYK/CD1E/PTAFR/NLRP3/NCR3/LTA/CD300A/CD74/IL18RAP/IL1B/FCER1G/FGR/IFNG/CD244/LGALS9/ITGAM/CD28/ANXA1/TNF/CD1B/IL33/HLA-B/TGFB1/NR4A3/F2RL1/CD1D/TLR4/HLA-F/HMOX1/CD1A/LBP/IL18R1/KIR2DL4/XCL1/HLA-G/FFAR2/B2M/IL12B/IL13RA2/RSAD2/HLA-A/TNFRSF4/NOD2/CD40/HLA-E/TNFSF13/SH2D1B/HLA-H/ULBP3/HLA-C/TLR9/LYN/TRIM6/…	85
GO:0070098	BP	GO:0070098	chemokine-mediated signaling pathway	58/866	88/18670	5.56028e-56	1.01131e-53	5.29271e-54	CCL19/CCL21/CXCR6/CXCL13/CCR5/CXCL6/CCL5/CCL22/CCR7/CCL18/SLIT2/CXCL9/CXCL12/CXCR3/CCL11/CXCL1/CCL4/CCL2/CMKLR1/CXCR5/CCR1/CCL13/CXCL11/CXCR4/CCR4/CCL3/CXCL10/XCL2/TREM2/CCL17/CCRL2/CXCL5/CCL3L1/CCL23/CCR8/CCL26/CCR6/CCL8/CXCL2/CXCL3/XCL1/CCL20/XCR1/EDN1/CXCR1/CCL24/PF4V1/CX3CR1/CCL14/HIF1A/PTK2B/CCL7/CCL3L3/CCR9/CX3CL1/PPBP/PF4/CCR10	58
GO:0050870	BP	GO:0050870	positive regulation of T cell activation	82/866	202/18670	6.00113e-56	1.06611e-53	5.57951e-54	CCL19/CCL21/IL7R/CD27/CD3E/LCK/IL2RA/CCL5/PDCD1/VAV1/PTPRC/TNFSF13B/JAK3/ICOS/CCR7/NCKAP1L/CTLA4/IL12RB1/PDCD1LG2/KLRK1/PRKCQ/CARD11/RASGRP1/HLA-DPA1/HLA-DPB1/ZAP70/IL18/CD40LG/IL6/RUNX3/HLA-DMB/CCL2/CD86/SYK/HAVCR2/NLRP3/CD70/EBI3/CD74/IL1B/GRAP2/IFNG/VCAM1/CD4/LGALS9/CD28/ANXA1/SOCS1/CD209/IL15/TGFB1/TNFSF9/CD1D/CD274/PYCARD/XCL1/HLA-G/FYN/IL12B/NOD2/IGF1/HLA-E/TNFRSF13C/LGALS1/LYN/EPO/IL4R/CAV…	82
GO:1990868	BP	GO:1990868	response to chemokine	60/866	97/18670	2.18319e-55	3.70608e-53	1.93959e-53	CCL19/CCL21/CXCR6/CXCL13/CCR5/CXCL6/CCL5/CCL22/CCR7/CCL18/SLIT2/CXCL9/CXCL12/CXCR3/CCL11/CXCL1/CCL4/CCL2/CMKLR1/CXCR5/CCR1/CCL13/CXCL11/CXCR4/CCR4/CCL3/CXCL10/XCL2/TREM2/CCL17/CCRL2/CXCL5/CCL3L1/CCL23/CCR8/CCL26/CCR6/CCL8/CXCL2/CXCL3/XCL1/CCL20/XCR1/EDN1/CXCR1/CCL24/PF4V1/CX3CR1/CCL14/ZC3H12A/HIF1A/PTK2B/CCL7/CCL3L3/CCR9/DUSP1/CX3CL1/PPBP/PF4/CCR10	60
GO:1990869	BP	GO:1990869	cellular response to chemokine	60/866	97/18670	2.18319e-55	3.70608e-53	1.93959e-53	CCL19/CCL21/CXCR6/CXCL13/CCR5/CXCL6/CCL5/CCL22/CCR7/CCL18/SLIT2/CXCL9/CXCL12/CXCR3/CCL11/CXCL1/CCL4/CCL2/CMKLR1/CXCR5/CCR1/CCL13/CXCL11/CXCR4/CCR4/CCL3/CXCL10/XCL2/TREM2/CCL17/CCRL2/CXCL5/CCL3L1/CCL23/CCR8/CCL26/CCR6/CCL8/CXCL2/CXCL3/XCL1/CCL20/XCR1/EDN1/CXCR1/CCL24/PF4V1/CX3CR1/CCL14/ZC3H12A/HIF1A/PTK2B/CCL7/CCL3L3/CCR9/DUSP1/CX3CL1/PPBP/PF4/CCR10	60
GO:0022407	BP	GO:0022407	regulation of cell-cell adhesion	110/866	403/18670	1.8128e-54	3.01043e-52	1.57552e-52	CCL19/CCL21/IL7R/CD27/CD3E/LCK/CXCL13/IL2RA/CCL5/PDCD1/VAV1/FCGR2B/PTPRC/TNFSF13B/JAK3/ICOS/CCR7/NCKAP1L/CTLA4/CXCL12/IL12RB1/PDCD1LG2/KLRK1/PRKCQ/CARD11/RASGRP1/HLA-DPA1/HLA-DPB1/ZAP70/IL18/CD40LG/IL6/RUNX3/HLA-DMB/ITGB2/CCL2/CD86/SYK/HAVCR2/PTAFR/NLRP3/CD70/IDO1/EBI3/CD300A/CD74/IL1B/GRAP2/TNFAIP8L2/IFNG/VCAM1/CD4/IL10/LGALS9/CD28/ANXA1/TNF/SOCS1/CD209/IL15/TGFB1/NR4A3/LGALS3/TNFSF9/ETS1/CD1D/C…	110
GO:0050663	BP	GO:0050663	cytokine secretion	87/866	240/18670	1.90568e-54	3.09733e-52	1.621e-52	CCL19/CRP/TLR8/AIM2/SAA1/CLEC4E/FCGR2B/FCN1/CCR7/CARD11/RASGRP1/SYK/LCP2/HAVCR2/CSF1R/NLRP3/PTGER4/MMP12/OSM/TLR2/IL1B/LILRA2/TLR10/CLEC9A/FGR/IFNG/CCL3/NLRP2/IL10/CD244/IL1RL1/LGALS9/CARD16/ANXA1/TNF/SOCS1/CASP1/F2R/IL33/CD200/F2RL1/NLRC4/CD274/TLR4/PYCARD/NLRP1/TNFRSF1B/GAS6/FFAR2/IL27RA/TSLP/NLRP12/TNFRSF4/NOD2/TLR6/TLR1/GHRL/ANGPT1/TLR9/LYN/BTN3A2/S100A12/ISG15/CD14/PML/ORM1/TRIM6/TLR5/IL4R/Z…	87
GO:0018212	BP	GO:0018212	peptidyl-tyrosine modification	105/866	366/18670	2.75931e-54	4.39132e-52	2.29821e-52	PDGFRA/FCGR1A/CD3E/LCK/ITK/CCL5/HGF/PTPRC/JAK3/ZAP70/IL18/BTK/HCK/IL6/ITGB2/FLT3/SYK/GREM1/CSF1R/OSM/CD300A/CD74/TNFRSF18/AXL/LIF/SOCS3/SEMA4D/FGR/IFNG/FGFR2/TEK/CD4/FGF7/TREM2/TNF/SOCS1/NTF3/BMX/IL15/TGFB1/CRLF1/FGFR1/ICAM1/AREG/IGF1R/TGFA/GAS6/FYN/TSLP/IL12B/CTF1/HBEGF/IL24/IGF1/CD40/JAK2/TIE1/GHRL/FLT4/PDGFRB/TXK/ANGPT1/EREG/KDR/NRG1/LYN/TPST1/BMP6/EPO/BDNF/CAV1/NOX4/CLCF1/MST1R/TYRO3/IL7/PTPN…	105
GO:0002683	BP	GO:0002683	negative regulation of immune system process	117/866	463/18670	4.56201e-54	7.11208e-52	3.72213e-52	CCL21/IL7R/IRF4/IL2RA/HLA-DOA/PDCD1/FCGR2B/PTPRC/JAK3/SLAMF8/SLIT2/CTLA4/CXCL12/PDCD1LG2/KLRK1/BTK/RUNX3/CCL2/LTF/C1QC/CD86/GREM1/HAVCR2/PTGER4/HLA-DOB/MMP12/LST1/IDO1/CD300LF/TNFRSF13B/CD300A/CD74/AXL/CD22/TYROBP/LILRA2/FCER1G/TNFAIP8L2/LILRB3/BMP5/CCL3/INPP5D/IL10/LILRA4/IRAK3/IL1RL1/IFI16/NLRC3/LGALS9/ANXA1/TNF/SOCS1/LY96/IL33/TGFB1/LGALS3/THBS1/TGFB3/CD200/F2RL1/NLRC5/CD274/TLR4/HLA-F/HMOX1/S…	117
GO:0018108	BP	GO:0018108	peptidyl-tyrosine phosphorylation	104/866	363/18670	1.05785e-53	1.61619e-51	8.45837e-52	PDGFRA/FCGR1A/CD3E/LCK/ITK/CCL5/HGF/PTPRC/JAK3/ZAP70/IL18/BTK/HCK/IL6/ITGB2/FLT3/SYK/GREM1/CSF1R/OSM/CD300A/CD74/TNFRSF18/AXL/LIF/SOCS3/SEMA4D/FGR/IFNG/FGFR2/TEK/CD4/FGF7/TREM2/TNF/SOCS1/NTF3/BMX/IL15/TGFB1/CRLF1/FGFR1/ICAM1/AREG/IGF1R/TGFA/GAS6/FYN/TSLP/IL12B/CTF1/HBEGF/IL24/IGF1/CD40/JAK2/TIE1/GHRL/FLT4/PDGFRB/TXK/ANGPT1/EREG/KDR/NRG1/LYN/BMP6/EPO/BDNF/CAV1/NOX4/CLCF1/MST1R/TYRO3/IL7/PTPN6/TNFS…	104
GO:0051251	BP	GO:0051251	positive regulation of lymphocyte activation	100/866	334/18670	1.31693e-53	1.97255e-51	1.03234e-51	CCL19/CCL21/IL7R/CD27/CD3E/LCK/IL2RA/CCL5/PDCD1/VAV1/PTPRC/TNFSF13B/JAK3/ICOS/CCR7/NCKAP1L/CTLA4/IL12RB1/PDCD1LG2/KLRK1/PRKCQ/CARD11/RASGRP1/HLA-DPA1/HLA-DPB1/CLEC7A/ZAP70/IL18/BTK/CD40LG/IL6/RUNX3/HLA-DMB/CCL2/CD86/SYK/HAVCR2/NLRP3/CD70/EBI3/CD74/AXL/TYROBP/IL1B/GRAP2/IFNG/VCAM1/INPP5D/CD4/LGALS9/CD28/ANXA1/SOCS1/CD209/IL15/TGFB1/TNFSF9/CD1D/CD274/TLR4/HLA-F/BCL2/PYCARD/XCL1/GAS6/HLA-G/FLT3LG/FY…	100
GO:0071216	BP	GO:0071216	cellular response to biotic stimulus	85/866	236/18670	6.23865e-53	9.16481e-51	4.79643e-51	HAMP/CXCL13/CCR5/CXCL6/CCL5/FCGR2B/CXCL9/PDCD1LG2/KLRK1/CLEC7A/IL18/BTK/HCK/IL6/CXCL1/CCL2/LTF/CD180/LY86/CD86/SYK/HAVCR2/PTAFR/NLRP3/TLR2/GSTP1/AXL/CXCL11/IL1B/LILRA2/CCL3/IL10/CXCL10/TREM2/CARD16/TNF/CASP1/LCN2/LY96/IRF8/CXCL5/TGFB1/TNIP3/VIM/CD274/ICAM1/TLR4/CXCL2/PYCARD/LBP/CXCL3/TNFRSF1B/CTSG/SERPINE1/IL12B/PF4V1/IL24/NOD2/TLR6/CX3CR1/TLR1/LYN/CD14/BMP6/CEBPE/TXNIP/ZC3H12A/NLRP7/EDNRB/SIRPA/…	85
GO:0009615	BP	GO:0009615	response to virus	98/866	326/18670	1.03979e-52	1.49867e-50	7.84335e-51	CCL19/TLR8/IL2RA/AIM2/CCL5/PTPRC/CCL22/CXCL9/CXCL12/IL12RB1/CCL11/TLR7/APOBEC3C/FCN3/IL6/CCL4/NLRP3/MMP12/PRF1/DUOX2/APOBEC3G/CARD9/IL1B/TRIM22/CXCR4/FGR/IFNG/CXCL10/APOBEC3H/IRAK3/IFI16/IFI27/LGALS9/TNF/IFITM1/MX2/LCN2/IL15/IL33/OAS2/BIRC3/PMAIP1/F2RL1/NLRC5/IKBKE/CCL8/BCL2/PYCARD/BST2/XCL1/IL12B/ISG20/MX1/IRF1/RSAD2/HERC5/CD40/STAT1/PLSCR1/IFI6/APOBEC3A/RNASE2/IFITM2/TLR9/TLR3/IFIT3/ISG15/PML/T…	98
GO:0071219	BP	GO:0071219	cellular response to molecule of bacterial origin	80/866	212/18670	1.1667e-51	1.65045e-49	8.6377e-50	HAMP/CXCL13/CCR5/CXCL6/CCL5/FCGR2B/CXCL9/PDCD1LG2/KLRK1/IL18/HCK/IL6/CXCL1/CCL2/LTF/CD180/LY86/CD86/HAVCR2/PTAFR/NLRP3/TLR2/GSTP1/AXL/CXCL11/IL1B/LILRA2/CCL3/IL10/CXCL10/TREM2/CARD16/TNF/CASP1/LCN2/LY96/IRF8/CXCL5/TGFB1/TNIP3/VIM/CD274/ICAM1/TLR4/CXCL2/PYCARD/LBP/CXCL3/TNFRSF1B/CTSG/SERPINE1/IL12B/PF4V1/IL24/NOD2/TLR6/CX3CR1/TLR1/LYN/CD14/BMP6/CEBPE/ZC3H12A/NLRP7/EDNRB/SIRPA/IL1RN/AICDA/TNFAIP3/I…	80
GO:0002685	BP	GO:0002685	regulation of leukocyte migration	77/866	196/18670	2.79472e-51	3.88161e-49	2.03145e-49	CCL19/CCL21/CXCL14/CXCL13/CCL5/CCR7/NCKAP1L/SLAMF8/SLIT2/CXCL12/CXCR3/KLRK1/RAC2/IL6/CCL4/CCL2/CMKLR1/GREM1/PTAFR/PTGER4/RIPK3/CCR1/C3AR1/FPR2/CD300A/CD74/TNFRSF18/BMP5/CCL3/CXCL10/LGALS9/XCL2/TREM2/ANXA1/TNF/PTN/C5AR1/IL33/TGFB1/LGALS3/THBS1/CD200/F2RL1/ICAM1/CCR6/CCL8/HMOX1/PYCARD/PGF/LBP/APOD/VEGFC/XCL1/GAS6/CCL20/SERPINE1/CSF1/IL27RA/JAM3/EDN1/CCL24/LGMN/CX3CR1/LYN/VEGFB/TNFSF18/PTK2B/EDN2/CC…	77
GO:0070665	BP	GO:0070665	positive regulation of leukocyte proliferation	66/866	139/18670	1.40965e-50	1.92292e-48	1.00637e-48	CCL19/CD3E/IL2RA/CCL5/PTPRC/TNFSF13B/JAK3/NCKAP1L/IL12RB1/PDCD1LG2/PRKCQ/CARD11/HLA-DPA1/HLA-DPB1/ZAP70/IL18/CD40LG/IL6/HLA-DMB/CD86/SYK/HAVCR2/CD70/EBI3/CD74/IL1B/VCAM1/CD4/LGALS9/CD28/ANXA1/CD209/IL15/TNFSF9/CD1D/CD274/TLR4/BCL2/PYCARD/BST2/XCL1/CSF1/FLT3LG/IL12B/VAV3/TNFRSF4/IGF1/CD40/HLA-E/TNFRSF13C/TLR9/LYN/EPO/NFATC2/CLCF1/PELI1/IL7/NCK2/LEP/IL5RA/IL12A/TGFBR2/IL23A/RIPK2/CD81/IL2	66
GO:0042098	BP	GO:0042098	T cell proliferation	74/866	184/18670	3.56022e-50	4.77132e-48	2.49709e-48	CCL19/CD3E/IL2RA/CCL5/PTPRC/TNFSF13B/JAK3/NCKAP1L/CTLA4/IL12RB1/PDCD1LG2/PRKCQ/CARD11/HLA-DPA1/HLA-DPB1/ZAP70/IL18/RAC2/CD40LG/IL6/HLA-DMB/CD86/SYK/HAVCR2/TNFSF8/RIPK3/CD70/IDO1/EBI3/PIK3CG/IL1B/VCAM1/CD4/IL10/LGALS9/CD28/ANXA1/CD209/IL15/TGFB1/LGALS3/ELF4/TNFSF9/CD1D/CD274/PYCARD/TNFRSF1B/XCL1/HLA-G/FYN/IL12B/IRF1/TNFRSF4/IGF1/HLA-E/GJA1/TNFRSF13C/EPO/TNFRSF21/PELI1/SLC11A1/PTPN6/TNFSF18/NCK2/LE…	74
GO:0070371	BP	GO:0070371	ERK1 and ERK2 cascade	94/866	317/18670	5.70803e-50	7.45832e-48	3.90334e-48	CCL19/CCL21/MARCO/PLA2G2A/PDGFRA/CCL5/SLAMF1/PTPRC/CCL22/CCR7/CCL18/RASGRP1/CCL11/CCL4/FLT3/CCL2/SYK/HAVCR2/CSF1R/PTGER4/CCR1/CCL13/FPR2/CD74/GSTP1/LIF/IL1B/FGFR2/CCL3/TEK/CD4/LGALS9/XCL2/TREM2/TNF/CCL17/F2R/C5AR1/TGFB1/CCL3L1/CCL23/F2RL1/CCL26/ICAM1/TLR4/CCL8/PYCARD/XCL1/GAS6/CCL20/MAP3K12/NLRP12/FGF18/CCL24/NOD2/IGF1/TNFRSF11A/FLT4/PDGFRB/ANGPT1/SEMA6A/CCL14/KDR/LYN/EPO/ARRB1/NOD1/NOX4/SEMA7A/O…	94
GO:0001906	BP	GO:0001906	cell killing	71/866	168/18670	5.76045e-50	7.45832e-48	3.90334e-48	HAMP/IL7R/SLAMF7/C9/SLAMF6/CXCL6/SH2D1A/VAV1/FCGR2B/PTPRC/IL12RB1/KLRK1/CD5L/RASGRP1/CLEC7A/IL18/CD1C/LTF/SYK/CD1E/HAVCR2/NCR3/RIPK3/GZMM/PRF1/CCL13/GZMB/IL18RAP/TYROBP/IFNG/LGALS9/ITGAM/CD1B/HLA-B/GNLY/F2RL1/CD1D/ICAM1/HLA-F/CD1A/SERPINB9/LYZ/KIR2DL4/XCL1/HLA-G/CTSG/B2M/IL12B/HLA-A/HLA-E/HLA-H/ULBP3/HLA-C/S100A12/NCR1/KIR3DL1/PTPN6/MICB/LEP/ULBP2/IL12A/ARRB2/ELANE/IL23A/ULBP1/RAET1E/PF4/CFH/AZU1…	71
GO:0032946	BP	GO:0032946	positive regulation of mononuclear cell proliferation	63/866	131/18670	9.45345e-49	1.20358e-46	6.29898e-47	CCL19/CD3E/IL2RA/CCL5/PTPRC/TNFSF13B/JAK3/NCKAP1L/IL12RB1/PDCD1LG2/PRKCQ/CARD11/HLA-DPA1/HLA-DPB1/ZAP70/IL18/CD40LG/IL6/HLA-DMB/CD86/SYK/HAVCR2/CD70/EBI3/CD74/IL1B/VCAM1/CD4/LGALS9/CD28/ANXA1/CD209/IL15/TNFSF9/CD1D/CD274/TLR4/BCL2/PYCARD/XCL1/CSF1/FLT3LG/IL12B/VAV3/TNFRSF4/IGF1/CD40/HLA-E/TNFRSF13C/TLR9/EPO/NFATC2/CLCF1/PELI1/IL7/NCK2/LEP/IL12A/TGFBR2/IL23A/RIPK2/CD81/IL2	63
GO:1903555	BP	GO:1903555	regulation of tumor necrosis factor superfamily cytokine production	69/866	163/18670	1.23761e-48	1.54985e-46	8.1112e-47	CCL19/CYBB/SLAMF1/PTPRC/RASGRP1/CLEC7A/LTF/CD86/SYK/HAVCR2/PTAFR/TNFRSF8/TLR2/GSTP1/AXL/TYROBP/CARD9/LILRA2/FCER1G/IFNG/CCL3/IL10/LILRA4/IRAK3/NLRC3/LGALS9/TREM2/CYBA/LY96/THBS1/CD274/POMC/TLR4/PYCARD/LBP/GAS6/IL27RA/IL12B/NOD2/IGF1/CX3CR1/TLR1/HLA-E/JAK2/GHRL/ANGPT1/TLR9/TLR3/CD14/ORM1/ZC3H12A/NOD1/SIRPA/NFATC4/PTPN6/LEP/BCL3/TNFAIP3/LRRK2/ARRB2/BPI/DDX58/IL23A/CX3CL1/IFIH1/RIPK2/PF4/AZU1/MC1R	69
GO:0071222	BP	GO:0071222	cellular response to lipopolysaccharide	76/866	205/18670	1.96348e-48	2.4192e-46	1.26609e-46	HAMP/CXCL13/CCR5/CXCL6/CCL5/CXCL9/PDCD1LG2/KLRK1/IL18/HCK/IL6/CXCL1/CCL2/LTF/CD180/LY86/CD86/HAVCR2/PTAFR/NLRP3/TLR2/GSTP1/AXL/CXCL11/IL1B/LILRA2/CCL3/IL10/CXCL10/CARD16/TNF/CASP1/LCN2/LY96/IRF8/CXCL5/TGFB1/TNIP3/VIM/CD274/ICAM1/TLR4/CXCL2/PYCARD/LBP/CXCL3/TNFRSF1B/CTSG/SERPINE1/IL12B/PF4V1/IL24/NOD2/CX3CR1/LYN/CD14/BMP6/CEBPE/ZC3H12A/NLRP7/EDNRB/SIRPA/IL1RN/AICDA/TNFAIP3/IL12A/BPI/CX3CL1/NFKB1/S…	76
GO:0070372	BP	GO:0070372	regulation of ERK1 and ERK2 cascade	90/866	300/18670	2.55748e-48	3.10105e-46	1.62294e-46	CCL19/CCL21/MARCO/PLA2G2A/PDGFRA/CCL5/SLAMF1/PTPRC/CCL22/CCR7/CCL18/RASGRP1/CCL11/CCL4/FLT3/CCL2/SYK/HAVCR2/CSF1R/CCR1/CCL13/FPR2/CD74/GSTP1/LIF/IL1B/FGFR2/CCL3/TEK/CD4/LGALS9/XCL2/TREM2/TNF/CCL17/F2R/C5AR1/TGFB1/CCL3L1/CCL23/F2RL1/CCL26/ICAM1/TLR4/CCL8/PYCARD/XCL1/GAS6/CCL20/MAP3K12/NLRP12/FGF18/CCL24/NOD2/TNFRSF11A/FLT4/PDGFRB/ANGPT1/SEMA6A/CCL14/KDR/LYN/EPO/ARRB1/NOD1/NOX4/SEMA7A/SIRPA/PTPN6/F…	90
GO:0002706	BP	GO:0002706	regulation of lymphocyte mediated immunity	66/866	149/18670	4.09766e-48	4.89094e-46	2.55969e-46	IL7R/SLAMF6/SH2D1A/VAV1/FCGR2B/PTPRC/IL12RB1/KLRK1/RASGRP1/IL18/BTK/IL6/CD1C/CD1E/HAVCR2/NLRP3/NCR3/RIPK3/LTA/IL18RAP/IL1B/FCER1G/IL10/WAS/LGALS9/CD28/TNF/CD1B/HLA-B/TGFB1/CD1D/HLA-F/CD1A/SERPINB9/IL18R1/TNFRSF1B/KIR2DL4/XCL1/HLA-G/B2M/IL27RA/IL12B/RSAD2/HLA-A/CD40/HLA-E/TNFSF13/SH2D1B/HLA-H/ULBP3/HLA-C/NCR1/CLCF1/PTPN6/MICB/LEP/SMAD7/ULBP2/IL12A/ARRB2/IL23A/ULBP1/RAET1E/CD81/IL2/RAET1G	66
GO:0070374	BP	GO:0070374	positive regulation of ERK1 and ERK2 cascade	77/866	215/18670	9.07651e-48	1.0667e-45	5.5826e-46	CCL19/CCL21/MARCO/PLA2G2A/PDGFRA/CCL5/SLAMF1/PTPRC/CCL22/CCR7/CCL18/RASGRP1/CCL11/CCL4/FLT3/CCL2/HAVCR2/CSF1R/CCR1/CCL13/FPR2/CD74/FGFR2/CCL3/TEK/CD4/LGALS9/XCL2/TREM2/TNF/CCL17/F2R/C5AR1/TGFB1/CCL3L1/CCL23/F2RL1/CCL26/ICAM1/TLR4/CCL8/PYCARD/XCL1/GAS6/CCL20/MAP3K12/FGF18/CCL24/NOD2/TNFRSF11A/FLT4/PDGFRB/ANGPT1/CCL14/KDR/EPO/ARRB1/NOD1/NOX4/SEMA7A/FLT1/PTK2B/CCL7/NOTCH1/CCL3L3/FGA/NRP1/ARRB2/PDGFD…	77
GO:0050671	BP	GO:0050671	positive regulation of lymphocyte proliferation	62/866	130/18670	1.04927e-47	1.21445e-45	6.35588e-46	CCL19/CD3E/IL2RA/CCL5/PTPRC/TNFSF13B/JAK3/NCKAP1L/IL12RB1/PDCD1LG2/PRKCQ/CARD11/HLA-DPA1/HLA-DPB1/ZAP70/IL18/CD40LG/IL6/HLA-DMB/CD86/SYK/HAVCR2/CD70/EBI3/CD74/IL1B/VCAM1/CD4/LGALS9/CD28/ANXA1/CD209/IL15/TNFSF9/CD1D/CD274/TLR4/BCL2/PYCARD/XCL1/FLT3LG/IL12B/VAV3/TNFRSF4/IGF1/CD40/HLA-E/TNFRSF13C/TLR9/EPO/NFATC2/CLCF1/PELI1/IL7/NCK2/LEP/IL12A/TGFBR2/IL23A/RIPK2/CD81/IL2	62
GO:0071706	BP	GO:0071706	tumor necrosis factor superfamily cytokine production	69/866	168/18670	1.46323e-47	1.6683e-45	8.73108e-46	CCL19/CYBB/SLAMF1/PTPRC/RASGRP1/CLEC7A/LTF/CD86/SYK/HAVCR2/PTAFR/TNFRSF8/TLR2/GSTP1/AXL/TYROBP/CARD9/LILRA2/FCER1G/IFNG/CCL3/IL10/LILRA4/IRAK3/NLRC3/LGALS9/TREM2/CYBA/LY96/THBS1/CD274/POMC/TLR4/PYCARD/LBP/GAS6/IL27RA/IL12B/NOD2/IGF1/CX3CR1/TLR1/HLA-E/JAK2/GHRL/ANGPT1/TLR9/TLR3/CD14/ORM1/ZC3H12A/NOD1/SIRPA/NFATC4/PTPN6/LEP/BCL3/TNFAIP3/LRRK2/ARRB2/BPI/DDX58/IL23A/CX3CL1/IFIH1/RIPK2/PF4/AZU1/MC1R	69
GO:0050707	BP	GO:0050707	regulation of cytokine secretion	76/866	210/18670	1.53801e-47	1.72777e-45	9.04234e-46	CCL19/CRP/TLR8/AIM2/SAA1/CLEC4E/FCGR2B/FCN1/CCR7/RASGRP1/SYK/HAVCR2/CSF1R/NLRP3/PTGER4/MMP12/OSM/TLR2/IL1B/LILRA2/TLR10/CLEC9A/FGR/IFNG/CCL3/NLRP2/IL10/CD244/IL1RL1/LGALS9/CARD16/ANXA1/TNF/SOCS1/CASP1/F2R/IL33/CD200/F2RL1/CD274/TLR4/PYCARD/NLRP1/TNFRSF1B/GAS6/FFAR2/IL27RA/TSLP/NLRP12/TNFRSF4/NOD2/TLR6/TLR1/GHRL/ANGPT1/TLR9/LYN/CD14/PML/ORM1/TRIM6/TLR5/IL4R/ZC3H12A/TNFRSF21/NLRP7/CLEC6A/TNFAIP3/LR…	76
GO:0001909	BP	GO:0001909	leukocyte mediated cytotoxicity	57/866	107/18670	1.78265e-47	1.97357e-45	1.03287e-45	IL7R/SLAMF7/SLAMF6/CXCL6/SH2D1A/VAV1/FCGR2B/PTPRC/IL12RB1/KLRK1/RASGRP1/IL18/CD1C/CD1E/HAVCR2/NCR3/RIPK3/GZMM/PRF1/GZMB/IL18RAP/TYROBP/LGALS9/ITGAM/CD1B/HLA-B/F2RL1/CD1D/ICAM1/HLA-F/CD1A/SERPINB9/KIR2DL4/XCL1/HLA-G/CTSG/B2M/IL12B/HLA-A/HLA-E/HLA-H/ULBP3/HLA-C/NCR1/KIR3DL1/PTPN6/MICB/LEP/ULBP2/IL12A/ARRB2/ELANE/IL23A/ULBP1/RAET1E/AZU1/RAET1G	57
GO:0030217	BP	GO:0030217	T cell differentiation	80/866	240/18670	7.14407e-47	7.76708e-45	4.06493e-45	CCL19/IL7R/CD27/IRF4/CD8A/CD3E/CD3G/LCK/IL2RA/SLAMF6/CD3D/ITK/LY9/CLEC4E/HLA-DOA/VAV1/PTPRC/JAK3/CCR7/NCKAP1L/CTLA4/IL12RB1/CARD11/RASGRP1/ZAP70/IL18/IL6/RUNX3/CD86/SYK/PIK3CD/NLRP3/PTGER4/TNFSF8/RIPK3/CD74/TNFRSF18/SEMA4A/FCER1G/IFNG/CD4/LGALS9/CD28/ANXA1/SOCS1/IL15/TGFB1/TNFSF9/CD1D/CCR6/EGR1/BCL2/IL18R1/HLA-G/B2M/IL12B/IRF1/RSAD2/CLEC4D/JAG2/IL4R/ZC3H12A/NFATC2/MAFB/IL7/RELB/LEP/BCL3/SMAD7/TP5…	80
GO:0032680	BP	GO:0032680	regulation of tumor necrosis factor production	67/866	160/18670	7.21904e-47	7.76708e-45	4.06493e-45	CCL19/CYBB/SLAMF1/PTPRC/RASGRP1/CLEC7A/LTF/SYK/HAVCR2/PTAFR/TNFRSF8/TLR2/GSTP1/AXL/TYROBP/CARD9/LILRA2/FCER1G/IFNG/CCL3/IL10/LILRA4/IRAK3/NLRC3/LGALS9/TREM2/CYBA/LY96/THBS1/POMC/TLR4/PYCARD/LBP/GAS6/IL27RA/IL12B/NOD2/IGF1/CX3CR1/TLR1/HLA-E/JAK2/GHRL/ANGPT1/TLR9/TLR3/CD14/ORM1/ZC3H12A/NOD1/SIRPA/NFATC4/PTPN6/LEP/BCL3/TNFAIP3/LRRK2/ARRB2/BPI/DDX58/IL23A/CX3CL1/IFIH1/RIPK2/PF4/AZU1/MC1R	67
GO:0042129	BP	GO:0042129	regulation of T cell proliferation	66/866	156/18670	1.57474e-46	1.67076e-44	8.74396e-45	CCL19/CD3E/IL2RA/CCL5/PTPRC/TNFSF13B/JAK3/NCKAP1L/CTLA4/IL12RB1/PDCD1LG2/PRKCQ/CARD11/HLA-DPA1/HLA-DPB1/ZAP70/IL18/RAC2/CD40LG/IL6/HLA-DMB/CD86/SYK/HAVCR2/TNFSF8/RIPK3/CD70/IDO1/EBI3/IL1B/VCAM1/CD4/IL10/LGALS9/CD28/ANXA1/CD209/IL15/TGFB1/LGALS3/TNFSF9/CD1D/CD274/PYCARD/TNFRSF1B/XCL1/HLA-G/IL12B/IRF1/IGF1/HLA-E/TNFRSF13C/EPO/TNFRSF21/PELI1/PTPN6/TNFSF18/NCK2/LEP/IL12A/TGFBR2/IL23A/TNFRSF14/RIPK2/C…	66
GO:0032640	BP	GO:0032640	tumor necrosis factor production	67/866	163/18670	3.1428e-46	3.28875e-44	1.72118e-44	CCL19/CYBB/SLAMF1/PTPRC/RASGRP1/CLEC7A/LTF/SYK/HAVCR2/PTAFR/TNFRSF8/TLR2/GSTP1/AXL/TYROBP/CARD9/LILRA2/FCER1G/IFNG/CCL3/IL10/LILRA4/IRAK3/NLRC3/LGALS9/TREM2/CYBA/LY96/THBS1/POMC/TLR4/PYCARD/LBP/GAS6/IL27RA/IL12B/NOD2/IGF1/CX3CR1/TLR1/HLA-E/JAK2/GHRL/ANGPT1/TLR9/TLR3/CD14/ORM1/ZC3H12A/NOD1/SIRPA/NFATC4/PTPN6/LEP/BCL3/TNFAIP3/LRRK2/ARRB2/BPI/DDX58/IL23A/CX3CL1/IFIH1/RIPK2/PF4/AZU1/MC1R	67
GO:0071674	BP	GO:0071674	mononuclear cell migration	52/866	90/18670	6.70565e-46	6.92223e-44	3.62277e-44	CCL19/CCL21/CCL5/CCL22/CCL18/SLAMF8/SLIT2/CXCL12/CCL11/IL6/CCL4/CCL2/CMKLR1/GREM1/CCR1/C3AR1/CCL13/FPR2/BMP5/CCL3/CXCL10/XCL2/ANXA1/TNF/CCL17/C5AR1/TGFB1/CCL3L1/LGALS3/THBS1/CCL23/CCL26/CCL8/XCL1/CCL20/SERPINE1/CSF1/CCL24/TNFRSF11A/LGMN/CCL14/LYN/S100A12/SIRPA/FLT1/CCL7/CCL3L3/PDGFD/PDGFB/DUSP1/CX3CL1/S100A7	52
GO:0034612	BP	GO:0034612	response to tumor necrosis factor	89/866	312/18670	9.10189e-46	9.27058e-44	4.85178e-44	CCL19/CCL21/HAMP/CD27/AIM2/CCL5/TNFSF13B/TNFRSF17/CCL22/CCL18/CCL11/LTB/CD40LG/CCL4/CCL2/SYK/PTGS2/TNFSF8/TNFRSF8/CD70/LTA/CCL13/TNFRSF13B/TNFRSF18/GSTP1/VCAM1/CCL3/XCL2/CARD16/TNF/CYBA/CASP1/CCL17/TNFRSF11B/LCN2/TNFRSF9/CCL3L1/BIRC3/SPHK1/THBS1/CCL23/TNFSF9/F2RL1/CCL26/SELE/ICAM1/MAP3K5/CCL8/PYCARD/TNFRSF1B/UBD/XCL1/GAS6/CCL20/EDN1/CCL24/TNFRSF4/TNFRSF11A/CD40/STAT1/TNFSF12/TNFSF15/JAK2/TNFSF13/…	89
GO:0002819	BP	GO:0002819	regulation of adaptive immune response	66/866	160/18670	1.14118e-45	1.14703e-43	6.00304e-44	CCL19/IL7R/CD48/FCGR2B/PTPRC/TNFSF13B/JAK3/IL12RB1/PRKCQ/IL18/BTK/IL6/CD1C/CD1E/HAVCR2/NLRP3/RIPK3/LTA/IL1B/FCER1G/CD4/IL10/IL1RL1/WAS/CD28/ANXA1/TNF/CD1B/IL33/HLA-B/TGFB1/CD1D/CD274/HLA-F/PYCARD/CD1A/IL18R1/TNFRSF1B/XCL1/HLA-G/B2M/IL27RA/IL12B/IRF1/RSAD2/HLA-A/CD40/HLA-E/TNFSF13/TNFRSF13C/HLA-H/HLA-C/IL4R/ZC3H12A/CLCF1/SLC11A1/PTPN6/TNFAIP3/SMAD7/IL12A/IRF7/IL23A/TNFRSF14/RIPK2/CD81/IL2	66
GO:0051607	BP	GO:0051607	defense response to virus	78/866	238/18670	4.32354e-45	4.28929e-43	2.24481e-43	TLR8/IL2RA/AIM2/PTPRC/CXCL9/IL12RB1/TLR7/APOBEC3C/FCN3/IL6/NLRP3/MMP12/PRF1/APOBEC3G/CARD9/IL1B/TRIM22/IFNG/CXCL10/APOBEC3H/IFI16/IFI27/IFITM1/MX2/IL15/IL33/OAS2/BIRC3/PMAIP1/F2RL1/NLRC5/BCL2/PYCARD/BST2/IL12B/ISG20/MX1/IRF1/RSAD2/HERC5/CD40/STAT1/PLSCR1/IFI6/APOBEC3A/RNASE2/IFITM2/TLR9/TLR3/IFIT3/ISG15/PML/TRIM6/SAMHD1/ZC3H12A/OASL/APOBEC3F/AICDA/IRF9/MICB/TRAF3/OAS3/TNFAIP3/RNF125/OAS1/IRF7/IFI…	78
GO:0031341	BP	GO:0031341	regulation of cell killing	53/866	98/18670	1.13035e-44	1.10702e-42	5.79364e-43	IL7R/SLAMF6/CXCL6/SH2D1A/VAV1/FCGR2B/PTPRC/IL12RB1/KLRK1/CD5L/RASGRP1/CLEC7A/CD1C/SYK/CD1E/HAVCR2/NCR3/RIPK3/PRF1/IL18RAP/TYROBP/IFNG/LGALS9/ITGAM/CD1B/HLA-B/F2RL1/CD1D/ICAM1/HLA-F/CD1A/SERPINB9/KIR2DL4/XCL1/HLA-G/B2M/IL12B/HLA-A/HLA-E/HLA-H/ULBP3/HLA-C/NCR1/MICB/LEP/ULBP2/IL12A/ARRB2/IL23A/ULBP1/RAET1E/CFH/RAET1G	53
GO:0002705	BP	GO:0002705	positive regulation of leukocyte mediated immunity	60/866	133/18670	2.16066e-44	2.08927e-42	1.09343e-42	SLAMF6/SH2D1A/VAV1/PTPRC/IL12RB1/KLRK1/RASGRP1/IL18/BTK/IL6/CD1C/ITGB2/SYK/CD1E/PTAFR/NLRP3/NCR3/LTA/IL18RAP/IL1B/FCER1G/FGR/ITGAM/CD28/TNF/CD1B/HLA-B/TGFB1/F2RL1/CD1D/HLA-F/CD1A/IL18R1/KIR2DL4/XCL1/HLA-G/B2M/IL12B/RSAD2/HLA-A/NOD2/CD40/HLA-E/TNFSF13/SH2D1B/HLA-H/ULBP3/HLA-C/IL4R/CLCF1/MICB/ULBP2/IL12A/DDX58/IL23A/ULBP1/RAET1E/CD81/IL2/RAET1G	60
GO:0032609	BP	GO:0032609	interferon-gamma production	56/866	113/18670	2.34178e-44	2.23611e-42	1.17027e-42	CD3E/TLR8/SLAMF6/ITK/CCR7/IL12RB1/PDCD1LG2/KLRK1/RASGRP1/HLA-DPA1/HLA-DPB1/TLR7/CLEC7A/IL18/HAVCR2/RIPK3/LTA/EBI3/AXL/IL18RAP/IL1B/IL10/CD244/IL1RL1/LGALS9/TNF/IL33/IRF8/F2RL1/CD274/TLR4/PYCARD/IL18R1/XCL1/GAS6/IL27RA/IL12B/TNFRSF13C/TXK/INHBA/TLR9/BTN3A2/TLR3/ISG15/CD14/AVPR2/ZC3H12A/SIRPA/SLC11A1/BCL3/BTN3A1/IL12RB2/IL12A/IL23A/RIPK2/IL2	56
GO:0050921	BP	GO:0050921	positive regulation of chemotaxis	60/866	135/18670	6.45363e-44	6.08633e-42	3.1853e-42	CCL19/CCL21/CXCL14/CXCL13/CCL5/CCR7/NCKAP1L/SLIT2/CXCL12/RAC2/IL6/CCL4/CMKLR1/CCR1/C3AR1/FPR2/CD74/CXCR4/CCR4/CCL3/CXCL10/IL16/LGALS9/XCL2/TREM2/PTN/NTF3/SCG2/C5AR1/TGFB1/THBS1/FGFR1/F2RL1/CCL26/CCR6/PGF/LBP/VEGFC/XCL1/GAS6/SERPINE1/CSF1/EDN1/FGF18/LGMN/PDGFRB/SEMA5A/KDR/VEGFB/PTK2B/EDN2/CCL7/NRP1/S1PR1/IL12A/PDGFD/PDGFB/IL23A/S100A7/AZU1	60
GO:0071356	BP	GO:0071356	cellular response to tumor necrosis factor	84/866	291/18670	1.18123e-43	1.10042e-41	5.75909e-42	CCL19/CCL21/HAMP/CD27/AIM2/CCL5/TNFSF13B/TNFRSF17/CCL22/CCL18/CCL11/LTB/CD40LG/CCL4/CCL2/SYK/TNFSF8/TNFRSF8/CD70/LTA/CCL13/TNFRSF13B/TNFRSF18/GSTP1/VCAM1/CCL3/XCL2/CARD16/TNF/CYBA/CASP1/CCL17/TNFRSF11B/LCN2/TNFRSF9/CCL3L1/BIRC3/SPHK1/THBS1/CCL23/TNFSF9/F2RL1/CCL26/ICAM1/MAP3K5/CCL8/PYCARD/TNFRSF1B/XCL1/GAS6/CCL20/EDN1/CCL24/TNFRSF4/TNFRSF11A/CD40/STAT1/TNFSF12/TNFSF15/JAK2/TNFSF13/TNFRSF13C/PSMB8…	84
GO:0050730	BP	GO:0050730	regulation of peptidyl-tyrosine phosphorylation	79/866	256/18670	1.83016e-43	1.68441e-41	8.81539e-42	FCGR1A/CD3E/CCL5/HGF/PTPRC/IL18/IL6/ITGB2/FLT3/SYK/GREM1/CSF1R/OSM/CD300A/CD74/TNFRSF18/LIF/SOCS3/SEMA4D/IFNG/CD4/FGF7/TREM2/TNF/SOCS1/NTF3/IL15/TGFB1/CRLF1/ICAM1/AREG/TGFA/GAS6/FYN/TSLP/IL12B/CTF1/HBEGF/IL24/IGF1/CD40/JAK2/GHRL/ANGPT1/EREG/NRG1/LYN/BMP6/EPO/BDNF/CAV1/NOX4/CLCF1/IL7/PTPN6/TNFSF18/NCK2/PTK2B/LEP/IL22RA2/TP53/IL11/NRP1/IL12A/ARRB2/PDGFD/PDGFB/PDGFA/CBLB/CBL/IL23A/TNFRSF14/RIPK2/CD8…	79
GO:0002822	BP	GO:0002822	regulation of adaptive immune response based on somatic recombination of immune receptors built from immunoglobulin superfamily domains	61/866	145/18670	6.9486e-43	6.31909e-41	3.30712e-41	CCL19/IL7R/FCGR2B/PTPRC/TNFSF13B/JAK3/IL12RB1/PRKCQ/IL18/BTK/IL6/CD1C/CD1E/HAVCR2/NLRP3/RIPK3/LTA/IL1B/FCER1G/CD4/IL10/IL1RL1/WAS/CD28/ANXA1/TNF/CD1B/IL33/HLA-B/TGFB1/CD1D/CD274/HLA-F/CD1A/IL18R1/TNFRSF1B/XCL1/HLA-G/B2M/IL27RA/IL12B/RSAD2/HLA-A/CD40/HLA-E/TNFSF13/TNFRSF13C/HLA-H/HLA-C/IL4R/ZC3H12A/CLCF1/SLC11A1/PTPN6/TNFAIP3/SMAD7/IL12A/IL23A/RIPK2/CD81/IL2	61
GO:0050708	BP	GO:0050708	regulation of protein secretion	105/866	472/18670	7.25579e-43	6.52082e-41	3.41269e-41	CCL19/CRP/TLR8/AIM2/SAA1/CLEC4E/CCL5/FCGR2B/FCN1/CCR7/RASGRP1/CFTR/CD40LG/IL6/SYK/HAVCR2/CSF1R/NLRP3/PTGER4/MMP12/OSM/TLR2/CD22/IL1B/LILRA2/TLR10/CLEC9A/FGR/IFNG/CCL3/NLRP2/IL10/CD244/IL1RL1/LGALS9/TREM2/CARD16/ANXA1/TNF/SOCS1/CASP1/F2R/IL33/TGFB1/ITPR3/TGFB3/CD200/F2RL1/CD274/TLR4/PYCARD/NLRP1/TNFRSF1B/VEGFC/GAS6/FFAR2/ITPR1/TGFB2/IL27RA/TSLP/NLRP12/RSAD2/TNFRSF4/NOD2/IGF1/TLR6/CD40/TLR1/HLA-E/J…	105
GO:0001910	BP	GO:0001910	regulation of leukocyte mediated cytotoxicity	47/866	78/18670	8.43458e-43	7.49207e-41	3.921e-41	IL7R/SLAMF6/CXCL6/SH2D1A/VAV1/FCGR2B/PTPRC/IL12RB1/KLRK1/RASGRP1/CD1C/CD1E/HAVCR2/NCR3/RIPK3/IL18RAP/TYROBP/LGALS9/ITGAM/CD1B/HLA-B/F2RL1/CD1D/ICAM1/HLA-F/CD1A/SERPINB9/KIR2DL4/XCL1/HLA-G/B2M/IL12B/HLA-A/HLA-E/HLA-H/ULBP3/HLA-C/NCR1/MICB/LEP/ULBP2/IL12A/ARRB2/IL23A/ULBP1/RAET1E/RAET1G	47
GO:0002218	BP	GO:0002218	activation of innate immune response	86/866	319/18670	4.31281e-42	3.78684e-40	1.98186e-40	MARCO/IRF4/TLR8/AIM2/CLEC4E/FCN1/KLRK1/CARD11/TLR7/CLEC7A/BTK/HCK/ITGB2/LTF/SYK/HAVCR2/CD300LF/CD300A/TLR2/CARD9/LILRA2/TLR10/FCER1G/LILRA4/IRAK3/IFI16/ITGAM/CTSK/CYBA/CTSS/S100A9/CD209/LY96/TNIP3/BIRC3/F2RL1/NLRC4/MUC1/S100A8/TLR4/IKBKE/PYCARD/LBP/FFAR2/COLEC12/FYN/IRF1/RSAD2/ESR1/NOD2/TLR6/CLEC4D/LGMN/TLR1/RFTN1/ICAM2/PSMB8/TLR9/LYN/TLR3/CD14/TLR5/NOD1/CAV1/PELI1/TYRO3/RELB/TRAF3/FGA/CLEC6A/TNF…	86
GO:0002791	BP	GO:0002791	regulation of peptide secretion	107/866	500/18670	5.25038e-42	4.55769e-40	2.38528e-40	CCL19/CRP/TLR8/AIM2/SAA1/CLEC4E/CCL5/FCGR2B/FCN1/CCR7/RASGRP1/CFTR/CD40LG/IL6/SYK/HAVCR2/CSF1R/NLRP3/PTGER4/MMP12/OSM/TLR2/CD74/CD22/IL1B/LILRA2/TLR10/CLEC9A/FGR/IFNG/CCL3/NLRP2/IL10/CD244/IL1RL1/LGALS9/TREM2/CARD16/ANXA1/TNF/SOCS1/CASP1/F2R/IL33/TGFB1/ITPR3/TGFB3/CD200/F2RL1/CD274/S100A8/TLR4/PYCARD/NLRP1/TNFRSF1B/VEGFC/GAS6/FFAR2/ITPR1/TGFB2/IL27RA/TSLP/NLRP12/RSAD2/TNFRSF4/NOD2/IGF1/TLR6/CD40/…	107
GO:0032635	BP	GO:0032635	interleukin-6 production	63/866	161/18670	6.03161e-42	5.17702e-40	2.70941e-40	TLR8/HGF/SLAMF1/NCKAP1L/TLR7/CLEC7A/IL18/IL6/SYK/HAVCR2/PTAFR/TLR2/CD74/IL18RAP/TYROBP/CARD9/IL1B/LILRA2/FCER1G/INPP5D/IL10/IRAK3/NLRC3/LGALS9/TREM2/TNF/CYBA/F2R/IL33/CD200/F2RL1/TLR4/PYCARD/LBP/GAS6/IL17D/IL27RA/TSLP/NLRP12/NOD2/TLR6/TLR1/GHRL/EREG/TLR9/TLR3/ARRB1/ORM1/ZC3H12A/NOD1/SIRPA/IL1RN/PTPN6/LEP/TNFAIP3/ARRB2/BPI/DDX58/CX3CL1/IFIH1/RIPK2/STAT3/CSK	63
GO:0042107	BP	GO:0042107	cytokine metabolic process	56/866	124/18670	1.59559e-41	1.3543e-39	7.08778e-40	IRF4/CD3E/TLR8/CYBB/PTPRC/PRKCQ/CARD11/LTB/TLR7/CLEC7A/IL18/IL6/CD86/SYK/PTAFR/TNFRSF8/EBI3/CD74/TYROBP/CARD9/IL1B/IFNG/INPP5D/CD4/IL10/CD28/TNF/THBS1/TLR4/EGR1/HMOX1/LBP/NLRP12/IL12B/IRF1/TLR6/CX3CR1/TLR1/TNFSF15/JAK2/TNFRSF13C/GHRL/INHBA/EREG/TLR9/TLR3/CEBPE/NOD1/BCL3/IRF7/ELANE/CMA1/NFKB1/SIGIRR/AZU1/STAT3	56
GO:0042102	BP	GO:0042102	positive regulation of T cell proliferation	50/866	95/18670	2.06593e-41	1.73425e-39	9.07625e-40	CCL19/CD3E/IL2RA/CCL5/PTPRC/TNFSF13B/JAK3/NCKAP1L/IL12RB1/PDCD1LG2/PRKCQ/CARD11/HLA-DPA1/HLA-DPB1/ZAP70/IL18/CD40LG/IL6/HLA-DMB/CD86/SYK/HAVCR2/CD70/EBI3/IL1B/VCAM1/CD4/LGALS9/CD28/ANXA1/CD209/IL15/TNFSF9/CD1D/CD274/PYCARD/XCL1/IL12B/IGF1/HLA-E/TNFRSF13C/EPO/NCK2/LEP/IL12A/TGFBR2/IL23A/RIPK2/CD81/IL2	50
GO:0060333	BP	GO:0060333	interferon-gamma-mediated signaling pathway	49/866	91/18670	2.98925e-41	2.48206e-39	1.29899e-39	IRF4/FCGR1A/HLA-DQA1/HLA-DQB1/HLA-DQA2/HLA-DRB5/HLA-DPA1/HLA-DPB1/HLA-DRB1/HLA-DRA/HCK/PTAFR/CIITA/SOCS3/TRIM22/IFNG/VCAM1/SOCS1/HLA-B/IRF8/OAS2/NLRC5/ICAM1/HLA-F/HLA-G/B2M/IRF1/HLA-A/IFI30/STAT1/HLA-E/JAK2/HLA-H/TXK/HLA-C/PML/GBP2/OASL/IRF9/TRIM21/OAS3/TP53/OAS1/IRF7/TRIM38/IFNGR2/TRIM62/PTPN2/JAK1	49
GO:0002758	BP	GO:0002758	innate immune response-activating signal transduction	82/866	298/18670	6.94474e-41	5.7044e-39	2.98541e-39	MARCO/IRF4/TLR8/CLEC4E/FCN1/KLRK1/CARD11/TLR7/CLEC7A/BTK/HCK/ITGB2/LTF/SYK/HAVCR2/CD300LF/CD300A/TLR2/CARD9/LILRA2/TLR10/FCER1G/LILRA4/IRAK3/ITGAM/CTSK/CYBA/CTSS/S100A9/CD209/LY96/TNIP3/BIRC3/F2RL1/MUC1/S100A8/TLR4/IKBKE/LBP/FFAR2/COLEC12/FYN/IRF1/RSAD2/ESR1/NOD2/TLR6/CLEC4D/LGMN/TLR1/RFTN1/ICAM2/PSMB8/TLR9/LYN/TLR3/CD14/TLR5/NOD1/CAV1/PELI1/TYRO3/RELB/TRAF3/FGA/CLEC6A/TNFAIP3/RNF125/ARRB2/IRF7/P…	82
GO:0002687	BP	GO:0002687	positive regulation of leukocyte migration	56/866	128/18670	1.38857e-40	1.12844e-38	5.90571e-39	CCL19/CCL21/CXCL14/CXCL13/CCL5/CCR7/NCKAP1L/CXCL12/RAC2/IL6/CCL4/CMKLR1/PTAFR/CCR1/C3AR1/FPR2/CD74/TNFRSF18/CCL3/CXCL10/LGALS9/XCL2/TREM2/TNF/PTN/C5AR1/TGFB1/LGALS3/THBS1/F2RL1/ICAM1/CCR6/CCL8/PYCARD/PGF/LBP/VEGFC/XCL1/GAS6/CCL20/SERPINE1/CSF1/EDN1/CCL24/LGMN/VEGFB/TNFSF18/PTK2B/EDN2/CCL7/IL12A/PDGFD/ELANE/IL23A/TNFRSF14/S100A7	56
GO:0042089	BP	GO:0042089	cytokine biosynthetic process	55/866	123/18670	1.64974e-40	1.32657e-38	6.94264e-39	IRF4/CD3E/TLR8/CYBB/PTPRC/PRKCQ/CARD11/LTB/TLR7/CLEC7A/IL18/IL6/CD86/SYK/PTAFR/TNFRSF8/EBI3/CD74/TYROBP/CARD9/IL1B/IFNG/INPP5D/CD4/IL10/CD28/TNF/THBS1/TLR4/EGR1/HMOX1/LBP/NLRP12/IL12B/IRF1/TLR6/CX3CR1/TLR1/JAK2/TNFRSF13C/GHRL/INHBA/EREG/TLR9/TLR3/CEBPE/NOD1/BCL3/IRF7/ELANE/CMA1/NFKB1/SIGIRR/AZU1/STAT3	55
GO:0032675	BP	GO:0032675	regulation of interleukin-6 production	60/866	152/18670	2.98557e-40	2.37571e-38	1.24333e-38	TLR8/HGF/SLAMF1/NCKAP1L/TLR7/CLEC7A/IL6/SYK/HAVCR2/PTAFR/TLR2/CD74/TYROBP/CARD9/IL1B/LILRA2/FCER1G/INPP5D/IL10/IRAK3/NLRC3/LGALS9/TREM2/TNF/CYBA/F2R/IL33/CD200/F2RL1/TLR4/PYCARD/LBP/GAS6/IL17D/IL27RA/TSLP/NLRP12/NOD2/TLR6/TLR1/GHRL/EREG/TLR9/TLR3/ARRB1/ORM1/ZC3H12A/NOD1/SIRPA/IL1RN/PTPN6/TNFAIP3/ARRB2/BPI/DDX58/CX3CL1/IFIH1/RIPK2/STAT3/CSK	60
GO:0002548	BP	GO:0002548	monocyte chemotaxis	42/866	65/18670	3.04597e-40	2.39878e-38	1.25541e-38	CCL19/CCL21/CCL5/CCL22/CCL18/SLAMF8/SLIT2/CXCL12/CCL11/IL6/CCL4/CCL2/GREM1/CCR1/CCL13/FPR2/CCL3/CXCL10/XCL2/ANXA1/CCL17/CCL3L1/LGALS3/CCL23/CCL26/CCL8/XCL1/CCL20/SERPINE1/CCL24/TNFRSF11A/LGMN/CCL14/LYN/S100A12/FLT1/CCL7/CCL3L3/PDGFB/DUSP1/CX3CL1/S100A7	42
GO:0043900	BP	GO:0043900	regulation of multi-organism process	94/866	405/18670	5.23037e-40	4.07702e-38	2.13372e-38	IL2RA/AIM2/CXCL6/CCL5/FCN1/IL12RB1/APOBEC3C/CLEC7A/FCN3/CCL4/LTF/CD180/LY86/SYK/HAVCR2/PTAFR/CSF1R/MMP12/PRF1/CD74/APOBEC3G/IL1B/LILRA2/CXCR4/IFNG/CCL3/CD4/SLPI/APOBEC3H/IFI16/IFI27/LGALS9/SIGLEC11/CD28/CARD16/TNF/CYBA/IFITM1/LY96/IL15/BIRC3/PTX3/F2RL1/CCL8/BCL2/PYCARD/BST2/IL12B/ISG20/MX1/RSAD2/HERC5/IGF1/STAT1/PLSCR1/APOBEC3A/LGALS1/IFITM2/INHBA/ISG15/BMP6/PML/TRIM6/ZC3H12A/NOD1/CAV1/OASL/APOBE…	94
GO:0032612	BP	GO:0032612	interleukin-1 production	53/866	115/18670	6.32169e-40	4.87792e-38	2.55287e-38	CCL19/TLR8/AIM2/SAA1/CCR7/CLEC7A/HAVCR2/NLRP3/GSTP1/TYROBP/IL1B/LILRA2/IFNG/CCL3/NLRP2/IL10/IFI16/LGALS9/TREM2/CARD16/ANXA1/CASP1/F2R/SPHK1/F2RL1/NLRC4/TLR4/EGR1/PYCARD/NLRP1/MEFV/GAS6/NLRP12/NOD2/IGF1/TLR6/CX3CR1/JAK2/GHRL/PML/ORM1/ZC3H12A/NOD1/NLRP7/SIRPA/TNFAIP3/MR1/ARRB2/CMA1/CX3CL1/RIPK2/AZU1/S100A13	53
GO:0002708	BP	GO:0002708	positive regulation of lymphocyte mediated immunity	51/866	105/18670	6.49382e-40	4.96063e-38	2.59616e-38	SLAMF6/SH2D1A/VAV1/PTPRC/IL12RB1/KLRK1/RASGRP1/IL18/BTK/IL6/CD1C/CD1E/NLRP3/NCR3/LTA/IL18RAP/IL1B/FCER1G/CD28/TNF/CD1B/HLA-B/TGFB1/CD1D/HLA-F/CD1A/IL18R1/KIR2DL4/XCL1/HLA-G/B2M/IL12B/RSAD2/HLA-A/CD40/HLA-E/TNFSF13/SH2D1B/HLA-H/ULBP3/HLA-C/CLCF1/MICB/ULBP2/IL12A/IL23A/ULBP1/RAET1E/CD81/IL2/RAET1G	51
GO:0050731	BP	GO:0050731	positive regulation of peptidyl-tyrosine phosphorylation	66/866	192/18670	9.79422e-40	7.40773e-38	3.87686e-38	FCGR1A/CD3E/CCL5/HGF/PTPRC/IL18/IL6/FLT3/SYK/GREM1/CSF1R/OSM/CD74/TNFRSF18/LIF/SOCS3/SEMA4D/IFNG/CD4/FGF7/TREM2/TNF/NTF3/IL15/TGFB1/CRLF1/ICAM1/AREG/TGFA/GAS6/FYN/TSLP/IL12B/CTF1/HBEGF/IL24/IGF1/CD40/JAK2/GHRL/ANGPT1/EREG/NRG1/LYN/BMP6/EPO/BDNF/NOX4/CLCF1/TNFSF18/PTK2B/LEP/TP53/IL11/NRP1/IL12A/ARRB2/PDGFB/IL23A/TNFRSF14/RIPK2/CD81/CSF3/CSF2/IL2/STAT3	66
GO:0032649	BP	GO:0032649	regulation of interferon-gamma production	50/866	101/18670	1.11657e-39	8.3622e-38	4.37638e-38	CD3E/TLR8/SLAMF6/CCR7/IL12RB1/PDCD1LG2/KLRK1/RASGRP1/HLA-DPA1/HLA-DPB1/TLR7/CLEC7A/IL18/HAVCR2/RIPK3/LTA/EBI3/AXL/IL1B/IL10/CD244/IL1RL1/LGALS9/TNF/IL33/IRF8/CD274/TLR4/PYCARD/IL18R1/XCL1/GAS6/IL27RA/IL12B/TNFRSF13C/TXK/INHBA/TLR9/TLR3/ISG15/CD14/ZC3H12A/SIRPA/SLC11A1/BCL3/IL12RB2/IL12A/IL23A/RIPK2/IL2	50
GO:1902105	BP	GO:1902105	regulation of leukocyte differentiation	77/866	272/18670	2.19515e-39	1.62804e-37	8.52038e-38	CCL19/IL7R/CD27/IRF4/IL2RA/HLA-DOA/FCGR2B/PTPRC/JAK3/NCKAP1L/SLAMF8/CTLA4/IL12RB1/CARD11/RASGRP1/ZAP70/IL18/BTK/RUNX3/LTF/C1QC/CD86/SYK/NLRP3/CCR1/CD74/TNFRSF18/AXL/LIF/TYROBP/LILRB3/IFNG/IL34/CCL3/INPP5D/CD4/LGALS9/TREM2/CD28/ANXA1/FOS/TNF/SOCS1/IL15/TGFB1/TNFSF9/TLR4/GAS6/HLA-G/CSF1/FLT3LG/IL12B/IRF1/INHBA/TLR9/LYN/TLR3/IL4R/ZC3H12A/NFATC2/MAFB/IL7/PTPN6/APCS/SMAD7/IL12A/IRF7/TGFBR2/CYLD/IL23A/…	77
GO:1903706	BP	GO:1903706	regulation of hemopoiesis	101/866	475/18670	2.21652e-39	1.62808e-37	8.52061e-38	CCL19/IL7R/CD27/IRF4/IL2RA/HLA-DOA/FCGR2B/PTPRC/JAK3/PRKCB/NCKAP1L/SLAMF8/CTLA4/IL12RB1/PRKCQ/CARD11/RASGRP1/ZAP70/IL18/BTK/RUNX3/LTF/C1QC/CD86/SYK/NLRP3/CSF3R/CCR1/OSM/SPI1/CD74/TNFRSF18/AXL/LIF/TYROBP/LILRB3/IFNG/IL34/CCL3/INPP5D/CD4/LGALS9/TREM2/CD28/ANXA1/FOS/TNF/SOCS1/PTN/IL15/TGFB1/NR4A3/LGALS3/THBS1/TNFSF9/ETS1/TLR4/GAS6/HLA-G/B2M/IL17D/CSF1/FLT3LG/IL12B/IRF1/STAT1/TRIM58/JAG1/RARG/PSMB8/I…	101
GO:0007204	BP	GO:0007204	positive regulation of cytosolic calcium ion concentration	83/866	319/18670	2.33115e-39	1.69596e-37	8.87588e-38	CCL19/CCL21/PDGFRA/FPR1/LCK/CXCR6/CXCL13/CCR5/SAA1/PTPRC/CCR7/CXCL9/CXCR3/CD19/PTGER2/CMKLR1/PTGER4/CXCR5/F2RL2/CCR1/C3AR1/FPR2/FASLG/PIK3CG/APLNR/CXCL11/CXCR4/CCR4/CCL3/CD4/CXCL10/TRPM2/CYBA/SNCA/F2R/C5AR1/CCRL2/CYSLTR1/TGFB1/ITPR3/PTGDR/CCR8/PTH1R/F2RL3/F2RL1/BDKRB2/CCR6/EDNRA/BCL2/TACR1/PTGFR/PTGER3/XCL1/ITPR1/XCR1/EDN1/FYN/CXCR1/ESR1/CX3CR1/JAK2/GJA1/OPRL1/GHRL/LYN/PTGER1/EPO/PML/CAV1/OXTR/ED…	83
GO:0032102	BP	GO:0032102	negative regulation of response to external stimulus	88/866	365/18670	7.33786e-39	5.28811e-37	2.76755e-37	PDGFRA/CXCL13/SEMA3C/IL2RA/SAA1/HGF/FCGR2B/PTPRC/SLAMF8/SLIT2/KLRK1/SIGLEC10/CCL2/LTF/GREM1/HAVCR2/NLRP3/PTGER4/FPR2/GSTP1/PLAUR/SEMA4A/SOCS3/LILRA2/SEMA4D/TNFAIP8L2/TEK/SEMA3A/IL10/NLRC3/PLAU/SIGLEC11/CARD16/THBS1/SPP1/CD200/ETS1/PYCARD/MEFV/TNFRSF1B/APOD/SEMA3D/CALCRL/SEMA6D/SERPINE1/EDN1/NLRP12/IL12B/IGF1/GJA1/SEMA3E/GHRL/SEMA6A/SEMA5A/ZC3H12A/SEMA7A/NLRP7/SEMA6B/SEMA3G/SIRPA/TYRO3/APCS/ANXA2/…	88
GO:0002221	BP	GO:0002221	pattern recognition receptor signaling pathway	65/866	197/18670	6.8774e-38	4.90995e-36	2.56964e-36	MARCO/IRF4/TLR8/CLEC4E/FCN1/TLR7/CLEC7A/BTK/ITGB2/LTF/HAVCR2/CD300LF/CD300A/TLR2/LILRA2/TLR10/LILRA4/IRAK3/ITGAM/CTSK/CYBA/CTSS/S100A9/LY96/TNIP3/BIRC3/F2RL1/S100A8/TLR4/IKBKE/LBP/FFAR2/COLEC12/IRF1/RSAD2/ESR1/NOD2/TLR6/LGMN/TLR1/RFTN1/TLR9/LYN/TLR3/CD14/TLR5/NOD1/CAV1/PELI1/TYRO3/TRAF3/FGA/TNFAIP3/RNF125/ARRB2/IRF7/CTSB/CYLD/DDX58/TRIM15/IFIH1/RIPK2/PIK3AP1/SARM1/TICAM2	65
GO:0051047	BP	GO:0051047	positive regulation of secretion	94/866	428/18670	6.99421e-38	4.94711e-36	2.58909e-36	CCL19/TLR8/AIM2/SAA1/CLEC4E/FCN1/CXCL12/RASGRP1/CFTR/IL6/ITGB2/SYK/HAVCR2/PTAFR/CSF1R/NLRP3/PTGER4/MMP12/OSM/TLR2/IL1B/LILRA2/FCER1G/CLEC9A/FGR/IFNG/CCL3/NLRP2/IL10/CD244/IL1RL1/LGALS9/ITGAM/TREM2/TNF/CYBA/CASP1/SNCA/F2R/IL33/TGFB1/TGFB3/SPP1/FGFR1/F2RL1/CD274/S100A8/TLR4/HLA-F/PYCARD/NLRP1/VEGFC/FFAR2/TGFB2/EDN1/TSLP/NLRP12/TNFRSF4/NOD2/IGF1/TNFRSF11A/TLR1/HLA-E/JAK2/GJA1/OPRL1/ACHE/GHRL/INHBA/A…	94
GO:0042108	BP	GO:0042108	positive regulation of cytokine biosynthetic process	41/866	67/18670	7.16684e-38	5.02271e-36	2.62865e-36	IRF4/CD3E/TLR8/CYBB/PTPRC/PRKCQ/CARD11/LTB/TLR7/CLEC7A/IL6/CD86/SYK/PTAFR/TNFRSF8/EBI3/CD74/TYROBP/IL1B/IFNG/CD4/CD28/TNF/THBS1/TLR4/EGR1/HMOX1/LBP/IL12B/IRF1/TLR6/TLR1/JAK2/TNFRSF13C/EREG/TLR9/TLR3/BCL3/ELANE/AZU1/STAT3	41
GO:0006874	BP	GO:0006874	cellular calcium ion homeostasis	97/866	458/18670	1.14484e-37	7.95039e-36	4.16086e-36	CCL19/CCL21/PDGFRA/FPR1/LCK/CXCR6/CXCL13/CCR5/SAA1/CCL5/PTPRC/PRKCB/CCR7/CXCL9/CXCL12/CXCR3/CCL11/CD19/PTGER2/CMKLR1/PTGER4/CXCR5/F2RL2/CCR1/C3AR1/CCL13/FPR2/FASLG/PIK3CG/APLNR/CXCL11/CXCR4/CCR4/CCL3/CD4/CXCL10/TRPM2/CYBA/SNCA/F2R/C5AR1/CCRL2/CYSLTR1/TGFB1/ITPR3/PTGDR/CCL23/CCR8/PTH1R/F2RL3/F2RL1/BDKRB2/CCR6/CCL8/EDNRA/BCL2/TACR1/PTGFR/PTGER3/XCL1/ITPR1/XCR1/VDR/EDN1/FYN/CXCR1/ESR1/CX3CR1/CD40/JA…	97
GO:0055074	BP	GO:0055074	calcium ion homeostasis	98/866	471/18670	2.313e-37	1.59181e-35	8.33076e-36	CCL19/CCL21/PDGFRA/FPR1/LCK/CXCR6/CXCL13/CCR5/SAA1/CCL5/PTPRC/PRKCB/CCR7/CXCL9/CXCL12/CXCR3/CCL11/CD19/PTGER2/CMKLR1/PTGER4/CXCR5/F2RL2/CCR1/C3AR1/CCL13/FPR2/FASLG/PIK3CG/APLNR/CXCL11/CXCR4/CCR4/CCL3/CD4/CXCL10/TRPM2/CYBA/SNCA/F2R/C5AR1/CCRL2/CYSLTR1/TGFB1/ITPR3/PTGDR/CCL23/CCR8/PTH1R/F2RL3/F2RL1/BDKRB2/CCR6/CCL8/EDNRA/BCL2/TACR1/PTGFR/PTGER3/XCL1/ITPR1/XCR1/VDR/EDN1/FYN/CXCR1/ESR1/CX3CR1/CD40/JA…	98
GO:0072503	BP	GO:0072503	cellular divalent inorganic cation homeostasis	100/866	493/18670	4.06784e-37	2.77449e-35	1.45204e-35	CCL19/CCL21/PDGFRA/FPR1/LCK/CXCR6/CXCL13/CCR5/SAA1/CCL5/PTPRC/PRKCB/CCR7/CXCL9/CXCL12/CXCR3/CCL11/CD19/PTGER2/CMKLR1/PTGER4/CXCR5/F2RL2/CCR1/C3AR1/CCL13/FPR2/FASLG/PIK3CG/APLNR/CXCL11/CXCR4/CCR4/CCL3/CD4/CXCL10/TRPM2/CYBA/S100A9/SNCA/F2R/C5AR1/CCRL2/CYSLTR1/TGFB1/ITPR3/PTGDR/CCL23/CCR8/PTH1R/F2RL3/F2RL1/S100A8/BDKRB2/CCR6/CCL8/EDNRA/BCL2/TACR1/PTGFR/PTGER3/XCL1/ITPR1/XCR1/VDR/EDN1/FYN/CXCR1/ESR1/…	100
GO:0002456	BP	GO:0002456	T cell mediated immunity	49/866	106/18670	4.53963e-37	3.06887e-35	1.6061e-35	IL7R/CD8A/FCGR2B/PTPRC/IL12RB1/IL18/IL6/CD1C/CD1E/NLRP3/RIPK3/CD70/GZMM/PRF1/IL18RAP/IL1B/WAS/CD1B/HLA-B/CD1D/ICAM1/HLA-F/CD1A/IL18R1/TNFRSF1B/XCL1/HLA-G/B2M/IL12B/RSAD2/HLA-A/RFTN1/HLA-E/HLA-H/ULBP3/JAG1/BTN3A3/HLA-C/BTN3A2/SLC11A1/MICB/SMAD7/ULBP2/IL12A/IL23A/ULBP1/RAET1E/CD81/RAET1G	49
GO:0002700	BP	GO:0002700	regulation of production of molecular mediator of immune response	55/866	139/18670	4.84471e-37	3.24638e-35	1.699e-35	FCGR2B/PTPRC/JAK3/IL18/BTK/CD40LG/IL6/NLRP3/CD74/CD22/IL1B/FCER1G/IL10/CD244/IRAK3/CD28/TNF/IL33/TGFB1/NR4A3/TGFB3/F2RL1/TLR4/HLA-F/HMOX1/IL18R1/TNFRSF1B/BST2/KIR2DL4/XCL1/HLA-G/FFAR2/B2M/TGFB2/IL27RA/IL13RA2/RSAD2/TNFRSF4/NOD2/CD40/HLA-E/TNFSF13/ANGPT1/TLR9/TLR3/TRIM6/IL4R/SEMA7A/CLCF1/SMAD7/DDX58/TNFRSF14/CD81/IL2/RAET1G	55
GO:0042035	BP	GO:0042035	regulation of cytokine biosynthetic process	50/866	114/18670	2.07872e-36	1.38081e-34	7.22651e-35	IRF4/CD3E/TLR8/CYBB/PTPRC/PRKCQ/CARD11/LTB/TLR7/CLEC7A/IL6/CD86/SYK/PTAFR/TNFRSF8/EBI3/CD74/TYROBP/CARD9/IL1B/IFNG/INPP5D/CD4/IL10/CD28/TNF/THBS1/TLR4/EGR1/HMOX1/LBP/NLRP12/IL12B/IRF1/TLR6/CX3CR1/TLR1/JAK2/TNFRSF13C/GHRL/INHBA/EREG/TLR9/TLR3/BCL3/ELANE/NFKB1/SIGIRR/AZU1/STAT3	50
GO:0051480	BP	GO:0051480	regulation of cytosolic calcium ion concentration	84/866	357/18670	2.94151e-36	1.93708e-34	1.01378e-34	CCL19/CCL21/PDGFRA/FPR1/LCK/CXCR6/CXCL13/CCR5/SAA1/PTPRC/CCR7/CXCL9/CXCR3/CD19/PTGER2/CMKLR1/PTGER4/CXCR5/F2RL2/CCR1/C3AR1/FPR2/FASLG/PIK3CG/APLNR/CXCL11/CXCR4/CCR4/CCL3/CD4/CXCL10/TRPM2/CYBA/SNCA/F2R/C5AR1/CCRL2/CYSLTR1/TGFB1/ITPR3/PTGDR/CCR8/PTH1R/F2RL3/F2RL1/BDKRB2/CCR6/EDNRA/BCL2/TACR1/PTGFR/PTGER3/XCL1/ITPR1/XCR1/EDN1/FYN/CXCR1/ESR1/CX3CR1/JAK2/GJA1/OPRL1/GHRL/LYN/PTGER1/EPO/PML/CAV1/OXTR/ED…	84
GO:0007249	BP	GO:0007249	I-kappaB kinase/NF-kappaB signaling	73/866	269/18670	5.15033e-36	3.36268e-34	1.75987e-34	CCL19/CCL21/TLR8/PRKCB/CCR7/CARD11/TLR7/BTK/LTF/S100B/RIPK3/FASLG/TLR2/CD74/GSTP1/CARD9/IL1B/TRIM22/CD4/NLRC3/LGALS9/PELI2/CARD16/TNF/CASP1/F2R/LY96/TNIP3/BIRC3/F2RL1/TLR4/IKBKE/HMOX1/PYCARD/BST2/UBD/FYN/NLRP12/ESR1/NOD2/TLR6/CX3CR1/CD40/STAT1/GJA1/ANGPT1/LGALS1/TLR9/TLR3/S100A12/CD14/AVPR2/TRAF5/ZC3H12A/NOD1/SIRPA/IL1RN/PELI1/RELB/CLEC6A/BCL3/TNFAIP3/SECTM1/TNFSF10/CX3CL1/RIPK2/CASP10/TRIM38/TRI…	73
GO:0031343	BP	GO:0031343	positive regulation of cell killing	40/866	68/18670	5.45279e-36	3.52999e-34	1.84743e-34	SLAMF6/SH2D1A/VAV1/PTPRC/IL12RB1/KLRK1/CD5L/RASGRP1/CLEC7A/CD1C/SYK/CD1E/NCR3/PRF1/IL18RAP/TYROBP/IFNG/ITGAM/CD1B/HLA-B/F2RL1/CD1D/HLA-F/CD1A/XCL1/HLA-G/B2M/IL12B/HLA-A/HLA-E/HLA-H/ULBP3/HLA-C/MICB/ULBP2/IL12A/IL23A/ULBP1/RAET1E/RAET1G	40
GO:0032611	BP	GO:0032611	interleukin-1 beta production	47/866	101/18670	9.07411e-36	5.82497e-34	3.04851e-34	CCL19/TLR8/AIM2/CCR7/CLEC7A/NLRP3/GSTP1/TYROBP/IL1B/LILRA2/IFNG/CCL3/NLRP2/IFI16/LGALS9/TREM2/CARD16/CASP1/F2R/SPHK1/F2RL1/NLRC4/TLR4/EGR1/PYCARD/NLRP1/MEFV/NLRP12/NOD2/IGF1/TLR6/CX3CR1/JAK2/GHRL/PML/ORM1/ZC3H12A/NOD1/NLRP7/SIRPA/TNFAIP3/MR1/ARRB2/CMA1/CX3CL1/RIPK2/AZU1	47
GO:0050729	BP	GO:0050729	positive regulation of inflammatory response	56/866	153/18670	1.53718e-35	9.7854e-34	5.12122e-34	PLA2G2A/CCR7/CCL18/TLR7/CLEC7A/IL18/BTK/IL6/PTGER4/PTGS2/LTA/IDO1/OSM/TLR2/PIK3CG/IL1B/TLR10/FCER1G/CCL3/IL1RL1/TREM2/CD28/TNF/S100A9/SNCA/IL15/IL33/CCL3L1/ETS1/OSMR/S100A8/TLR4/LBP/PTGER3/FFAR2/SERPINE1/IL17D/TSLP/NLRP12/IL12B/CCL24/NOD2/TNFRSF11A/TLR6/HLA-E/JAK2/CCL14/TLR9/TLR3/S100A12/CCL3L3/LRRK2/IL23A/CX3CL1/CD81/IL2	56
GO:0050714	BP	GO:0050714	positive regulation of protein secretion	72/866	268/18670	3.24583e-35	2.04916e-33	1.07244e-33	CCL19/TLR8/AIM2/SAA1/CLEC4E/FCN1/RASGRP1/CFTR/IL6/SYK/HAVCR2/CSF1R/NLRP3/PTGER4/MMP12/OSM/TLR2/IL1B/LILRA2/CLEC9A/FGR/IFNG/CCL3/NLRP2/IL10/CD244/IL1RL1/LGALS9/TREM2/TNF/CASP1/F2R/IL33/TGFB1/TGFB3/F2RL1/CD274/TLR4/PYCARD/NLRP1/VEGFC/FFAR2/TGFB2/TSLP/NLRP12/TNFRSF4/NOD2/IGF1/TLR1/HLA-E/JAK2/GJA1/ACHE/GHRL/ABCG1/CD14/BMP6/ARRB1/ORM1/TRIM6/IL4R/NLRP7/HIF1A/FGA/CLEC6A/LRRK2/DDX58/IFIH1/TNFRSF14/RIPK2/…	72
GO:0002688	BP	GO:0002688	regulation of leukocyte chemotaxis	49/866	114/18670	3.47993e-35	2.17895e-33	1.14036e-33	CCL19/CCL21/CXCL14/CXCL13/CCL5/CCR7/NCKAP1L/SLAMF8/SLIT2/CXCL12/KLRK1/RAC2/IL6/CCL4/CCL2/CMKLR1/GREM1/CCR1/C3AR1/FPR2/CD74/CCL3/CXCL10/LGALS9/XCL2/PTN/C5AR1/THBS1/F2RL1/CCR6/PGF/LBP/VEGFC/XCL1/GAS6/SERPINE1/CSF1/JAM3/EDN1/LGMN/LYN/VEGFB/PTK2B/EDN2/CCL7/IL12A/DUSP1/IL23A/S100A7	49
GO:0002285	BP	GO:0002285	lymphocyte activation involved in immune response	60/866	181/18670	3.57999e-35	2.22338e-33	1.16361e-33	CCL19/IRF4/SLAMF6/LY9/CLEC4E/FCGR2B/PTPRC/JAK3/IL12RB1/IL18/CD19/CD40LG/IL6/CD1C/HLA-DMB/CD180/CD86/HAVCR2/NLRP3/PTGER4/SEMA4A/FCER1G/IFNG/IL10/CD244/LGALS9/CD28/ANXA1/TGFB1/LGALS3/F2RL1/ICAM1/CCR6/TLR4/HLA-F/IL18R1/ITGAL/IL27RA/IL12B/CLEC4D/CD40/TNFSF13/LGALS1/IL4R/ZC3H12A/CLCF1/AICDA/RELB/SLC11A1/TNFSF18/PTK2B/BCL3/SMAD7/TP53/PLCG2/IL23A/RIPK2/CD81/IL2/STAT3	60
GO:1903532	BP	GO:1903532	positive regulation of secretion by cell	87/866	399/18670	7.92927e-35	4.88481e-33	2.55648e-33	CCL19/TLR8/AIM2/SAA1/CLEC4E/FCN1/CXCL12/RASGRP1/CFTR/IL6/ITGB2/SYK/HAVCR2/PTAFR/CSF1R/NLRP3/PTGER4/MMP12/OSM/TLR2/IL1B/LILRA2/FCER1G/CLEC9A/FGR/IFNG/CCL3/NLRP2/IL10/CD244/IL1RL1/LGALS9/ITGAM/TREM2/TNF/CASP1/SNCA/F2R/IL33/TGFB1/TGFB3/SPP1/FGFR1/F2RL1/CD274/TLR4/HLA-F/PYCARD/NLRP1/VEGFC/FFAR2/TGFB2/EDN1/TSLP/NLRP12/TNFRSF4/NOD2/IGF1/TLR1/HLA-E/JAK2/GJA1/ACHE/GHRL/INHBA/ABCG1/CD14/BMP6/ARRB1/ORM1/TR…	87
GO:0002821	BP	GO:0002821	positive regulation of adaptive immune response	47/866	105/18670	8.57052e-35	5.23762e-33	2.74112e-33	CCL19/PTPRC/TNFSF13B/IL12RB1/PRKCQ/IL18/BTK/IL6/CD1C/CD1E/NLRP3/LTA/IL1B/FCER1G/CD4/CD28/ANXA1/TNF/CD1B/HLA-B/TGFB1/CD1D/CD274/HLA-F/PYCARD/CD1A/IL18R1/XCL1/HLA-G/B2M/IL27RA/IL12B/RSAD2/HLA-A/CD40/HLA-E/TNFSF13/TNFRSF13C/HLA-H/HLA-C/CLCF1/SLC11A1/IL12A/IL23A/RIPK2/CD81/IL2	47
GO:0002824	BP	GO:0002824	positive regulation of adaptive immune response based on somatic recombination of immune receptors built from immunoglobulin superfamily domains	46/866	100/18670	9.57439e-35	5.80467e-33	3.03789e-33	CCL19/PTPRC/TNFSF13B/IL12RB1/PRKCQ/IL18/BTK/IL6/CD1C/CD1E/NLRP3/LTA/IL1B/FCER1G/CD4/CD28/ANXA1/TNF/CD1B/HLA-B/TGFB1/CD1D/CD274/HLA-F/CD1A/IL18R1/XCL1/HLA-G/B2M/IL27RA/IL12B/RSAD2/HLA-A/CD40/HLA-E/TNFSF13/TNFRSF13C/HLA-H/HLA-C/CLCF1/SLC11A1/IL12A/IL23A/RIPK2/CD81/IL2	46
GO:0060337	BP	GO:0060337	type I interferon signaling pathway	45/866	95/18670	9.9989e-35	5.96731e-33	3.12301e-33	IRF4/ZBP1/MMP12/IFI27/IFITM1/MX2/HLA-B/IRF8/OAS2/NLRC5/IKBKE/HLA-F/EGR1/BST2/HLA-G/ISG20/MX1/IRF1/RSAD2/HLA-A/STAT1/HLA-E/IFI6/HLA-H/HLA-C/PSMB8/IFITM2/IFIT3/ISG15/TRIM6/SAMHD1/GBP2/OASL/PTPN6/IRF9/OAS3/OAS1/IRF7/IFIT2/RNASEL/IFITM3/PTPN2/IFNAR2/JAK1/STAT2	45
GO:0071357	BP	GO:0071357	cellular response to type I interferon	45/866	95/18670	9.9989e-35	5.96731e-33	3.12301e-33	IRF4/ZBP1/MMP12/IFI27/IFITM1/MX2/HLA-B/IRF8/OAS2/NLRC5/IKBKE/HLA-F/EGR1/BST2/HLA-G/ISG20/MX1/IRF1/RSAD2/HLA-A/STAT1/HLA-E/IFI6/HLA-H/HLA-C/PSMB8/IFITM2/IFIT3/ISG15/TRIM6/SAMHD1/GBP2/OASL/PTPN6/IRF9/OAS3/OAS1/IRF7/IFIT2/RNASEL/IFITM3/PTPN2/IFNAR2/JAK1/STAT2	45
GO:0006959	BP	GO:0006959	humoral immune response	82/866	356/18670	1.10211e-34	6.52639e-33	3.4156e-33	PLA2G2A/C7/CRP/C9/CXCL13/CXCL6/SH2D1A/HLA-DQB1/PDCD1/FCGR2B/PTPRC/FCN1/CCR7/CXCL9/C1QB/CD5L/C1QA/FCN3/CD19/COLEC10/IL6/CFP/CXCL1/CCL2/LTF/C1QC/LTA/EBI3/C3AR1/CCL13/CXCL11/IL1B/IFNG/CXCL10/SLPI/TREM2/CD28/TNF/CR2/S100A9/LCN2/C5AR1/CXCL5/GNLY/S100A8/CCR6/CXCL2/PI3/BCL2/TREM1/CXCL3/DEFB1/LYZ/CTSG/A2M/PF4V1/FCN2/HLA-E/C1R/S100A12/TNFRSF21/C1S/IL7/SLC11A1/PTPN6/APCS/NOTCH1/FGA/BCL3/ELANE/BPI/BLNK/PPBP…	82
GO:0072676	BP	GO:0072676	lymphocyte migration	48/866	111/18670	1.21981e-34	7.16782e-33	3.7513e-33	CCL19/CCL21/CXCL14/CXCL13/SAA1/CCL5/CCL22/CCR7/CCL18/CXCL12/CXCR3/KLRK1/CCL11/ZAP70/CCL4/CCL2/PIK3CD/RIPK3/CCL13/PIK3CG/CXCL11/CCL3/CXCL10/XCL2/CCL17/CCL3L1/CCL23/CD200/CCL26/ICAM1/CCR6/CCL8/PYCARD/APOD/XCL1/GAS6/CCL20/IL27RA/CCL24/CCL14/CXCL16/PTK2B/CCL7/CCL3L3/S1PR1/CX3CL1/TNFRSF14/S100A7	48
GO:0002367	BP	GO:0002367	cytokine production involved in immune response	46/866	102/18670	2.93194e-34	1.7097e-32	8.94779e-33	JAK3/IL18/BTK/IL6/NLRP3/TLR2/CD74/IL18RAP/IL1B/FCER1G/IL10/IRAK3/TNF/TGFB1/NR4A3/TGFB3/F2RL1/TLR4/HLA-F/HMOX1/IL18R1/TNFRSF1B/BST2/KIR2DL4/XCL1/GAS6/HLA-G/FFAR2/B2M/TGFB2/IL12B/RSAD2/NOD2/HLA-E/ANGPT1/TLR3/TRIM6/SEMA7A/SLC11A1/MR1/SMAD7/IL12A/DDX58/TNFRSF14/CD81/RAET1G	46
GO:0032652	BP	GO:0032652	regulation of interleukin-1 production	46/866	103/18670	5.06937e-34	2.93371e-32	1.53536e-32	CCL19/TLR8/AIM2/SAA1/CCR7/CLEC7A/HAVCR2/NLRP3/GSTP1/TYROBP/LILRA2/IFNG/CCL3/NLRP2/IL10/IFI16/LGALS9/TREM2/CARD16/ANXA1/CASP1/F2R/SPHK1/TLR4/EGR1/PYCARD/NLRP1/MEFV/GAS6/NLRP12/NOD2/IGF1/CX3CR1/JAK2/GHRL/PML/ORM1/ZC3H12A/NOD1/NLRP7/SIRPA/TNFAIP3/ARRB2/CX3CL1/RIPK2/AZU1	46
GO:1903557	BP	GO:1903557	positive regulation of tumor necrosis factor superfamily cytokine production	43/866	88/18670	5.7652e-34	3.3113e-32	1.73298e-32	CCL19/CYBB/PTPRC/RASGRP1/CLEC7A/CD86/SYK/HAVCR2/PTAFR/TNFRSF8/TLR2/TYROBP/CARD9/LILRA2/FCER1G/IFNG/CCL3/LGALS9/CYBA/LY96/THBS1/TLR4/PYCARD/LBP/IL12B/NOD2/TLR1/HLA-E/JAK2/TLR9/TLR3/CD14/ORM1/NOD1/NFATC4/LEP/LRRK2/DDX58/IL23A/IFIH1/RIPK2/PF4/AZU1	43
GO:0002793	BP	GO:0002793	positive regulation of peptide secretion	73/866	288/18670	7.21547e-34	4.11336e-32	2.15274e-32	CCL19/TLR8/AIM2/SAA1/CLEC4E/FCN1/RASGRP1/CFTR/IL6/SYK/HAVCR2/CSF1R/NLRP3/PTGER4/MMP12/OSM/TLR2/IL1B/LILRA2/CLEC9A/FGR/IFNG/CCL3/NLRP2/IL10/CD244/IL1RL1/LGALS9/TREM2/TNF/CASP1/F2R/IL33/TGFB1/TGFB3/F2RL1/CD274/S100A8/TLR4/PYCARD/NLRP1/VEGFC/FFAR2/TGFB2/TSLP/NLRP12/TNFRSF4/NOD2/IGF1/TLR1/HLA-E/JAK2/GJA1/ACHE/GHRL/ABCG1/CD14/BMP6/ARRB1/ORM1/TRIM6/IL4R/NLRP7/HIF1A/FGA/CLEC6A/LRRK2/DDX58/IFIH1/TNFRSF14…	73
GO:0042742	BP	GO:0042742	defense response to bacterium	78/866	330/18670	7.48888e-34	4.2376e-32	2.21776e-32	PLA2G2A/HAMP/CRP/CXCL13/CXCL6/CLEC4E/SLAMF8/KLRK1/STAB2/IL6/CFP/LTF/SYK/HAVCR2/NLRP3/TNFSF8/LTA/FPR2/TLR2/CARD9/FCER1G/FGR/CD4/IL10/SLPI/SIGLEC11/TREM2/TNF/CYBA/S100A9/LCN2/C5AR1/IRF8/GNLY/F2RL1/NLRC4/S100A8/TLR4/PYCARD/NLRP1/LBP/DEFB1/LYZ/CTSG/CCL20/SERPINE1/IL27RA/IL12B/NOD2/TLR6/CLEC4D/FCN2/HLA-E/MPO/TLR9/TLR3/S100A12/ISG15/CEBPE/TLR5/GBP2/NOD1/HP/AICDA/SLC11A1/FGA/BCL3/MR1/IL12A/ELANE/BPI/IL2…	78
GO:0034340	BP	GO:0034340	response to type I interferon	45/866	99/18670	9.97511e-34	5.60293e-32	2.93231e-32	IRF4/ZBP1/MMP12/IFI27/IFITM1/MX2/HLA-B/IRF8/OAS2/NLRC5/IKBKE/HLA-F/EGR1/BST2/HLA-G/ISG20/MX1/IRF1/RSAD2/HLA-A/STAT1/HLA-E/IFI6/HLA-H/HLA-C/PSMB8/IFITM2/IFIT3/ISG15/TRIM6/SAMHD1/GBP2/OASL/PTPN6/IRF9/OAS3/OAS1/IRF7/IFIT2/RNASEL/IFITM3/PTPN2/IFNAR2/JAK1/STAT2	45
GO:0050715	BP	GO:0050715	positive regulation of cytokine secretion	52/866	139/18670	1.25043e-33	6.97229e-32	3.64897e-32	CCL19/TLR8/AIM2/SAA1/CLEC4E/FCN1/RASGRP1/SYK/HAVCR2/CSF1R/NLRP3/PTGER4/MMP12/OSM/TLR2/IL1B/LILRA2/CLEC9A/FGR/IFNG/CCL3/NLRP2/IL10/CD244/IL1RL1/LGALS9/TNF/CASP1/F2R/IL33/F2RL1/CD274/TLR4/PYCARD/NLRP1/FFAR2/TSLP/NLRP12/NOD2/TLR1/CD14/ORM1/TRIM6/IL4R/NLRP7/CLEC6A/LRRK2/DDX58/IFIH1/TNFRSF14/RIPK2/IL26	52
GO:0002224	BP	GO:0002224	toll-like receptor signaling pathway	53/866	146/18670	1.76976e-33	9.79654e-32	5.12705e-32	IRF4/TLR8/TLR7/BTK/ITGB2/LTF/HAVCR2/CD300LF/CD300A/TLR2/LILRA2/TLR10/LILRA4/IRAK3/ITGAM/CTSK/CYBA/CTSS/S100A9/LY96/TNIP3/BIRC3/F2RL1/S100A8/TLR4/IKBKE/LBP/COLEC12/IRF1/RSAD2/ESR1/TLR6/LGMN/TLR1/RFTN1/TLR9/LYN/TLR3/CD14/TLR5/CAV1/PELI1/TYRO3/TRAF3/FGA/TNFAIP3/ARRB2/IRF7/CTSB/RIPK2/PIK3AP1/SARM1/TICAM2	53
GO:0002429	BP	GO:0002429	immune response-activating cell surface receptor signaling pathway	93/866	473/18670	2.13842e-33	1.17521e-31	6.15048e-32	CD79A/FPR1/FCGR1A/CD3E/CD3G/LCK/CD3D/HLA-DQA1/ITK/HLA-DQB1/CLEC4E/VAV1/FCGR2B/PTPRC/FCN1/HLA-DQA2/TRAT1/PRKCB/CCR7/NCKAP1L/CTLA4/HLA-DRB5/KLRK1/PRKCQ/CARD11/HLA-DPA1/HLA-DPB1/HLA-DRB1/ZAP70/HLA-DRA/CD19/BTK/HCK/CMKLR1/SYK/PIK3CD/LCP2/CD247/NCR3/FCGR3A/C3AR1/FPR2/CD300A/CD22/CARD9/LILRA2/GRAP2/FCER1G/FGR/INPP5D/CD4/WAS/FCGR2A/CD28/CR2/CD209/C5AR1/BMX/LAT/CD79B/NR4A3/LGALS3/MUC1/CMTM3/BCL2/FFAR2/FY…	93
GO:0032760	BP	GO:0032760	positive regulation of tumor necrosis factor production	42/866	86/18670	3.43885e-33	1.87638e-31	9.82011e-32	CCL19/CYBB/PTPRC/RASGRP1/CLEC7A/SYK/HAVCR2/PTAFR/TNFRSF8/TLR2/TYROBP/CARD9/LILRA2/FCER1G/IFNG/CCL3/LGALS9/CYBA/LY96/THBS1/TLR4/PYCARD/LBP/IL12B/NOD2/TLR1/HLA-E/JAK2/TLR9/TLR3/CD14/ORM1/NOD1/NFATC4/LEP/LRRK2/DDX58/IL23A/IFIH1/RIPK2/PF4/AZU1	42
GO:0001912	BP	GO:0001912	positive regulation of leukocyte mediated cytotoxicity	35/866	56/18670	5.74757e-33	3.11388e-31	1.62966e-31	SLAMF6/SH2D1A/VAV1/PTPRC/IL12RB1/KLRK1/RASGRP1/CD1C/CD1E/NCR3/IL18RAP/TYROBP/ITGAM/CD1B/HLA-B/F2RL1/CD1D/HLA-F/CD1A/XCL1/HLA-G/B2M/IL12B/HLA-A/HLA-E/HLA-H/ULBP3/HLA-C/MICB/ULBP2/IL12A/IL23A/ULBP1/RAET1E/RAET1G	35
GO:0051897	BP	GO:0051897	positive regulation of protein kinase B signaling	57/866	176/18670	7.64215e-33	4.11116e-31	2.15159e-31	CCL19/CCL21/PDGFRA/LCK/HGF/VAV1/TRAT1/ICOS/CCR7/IL18/RAC2/CD19/CD86/PIK3CD/PIK3R5/OSM/PIK3CG/AXL/FGFR2/CCL3/TEK/FGF7/CD28/TNF/TGFB1/ENG/THBS1/FGFR1/FGF1/AREG/IGF1R/TGFA/GAS6/FYN/FGF18/HBEGF/ESR1/CX3CR1/PDGFRB/ANGPT1/SEMA5A/EREG/NRG1/NOX4/MST1R/LEP/ARRB2/PDGFB/PDGFA/CX3CL1/FGF23/FGF5/PIK3AP1/CSF3/KL/MC1R/IL26	57
GO:0051090	BP	GO:0051090	regulation of DNA-binding transcription factor activity	88/866	432/18670	7.75038e-33	4.14022e-31	2.1668e-31	AIM2/PRKCB/PRKCQ/CARD11/IL18/BTK/CD40LG/HCK/IL6/ITGB2/LTF/CMKLR1/SYK/HAVCR2/NLRP3/RIPK3/TLR2/IL18RAP/IL1B/TRIM22/NLRP2/IL10/IRAK3/NLRC3/LGALS9/CARD16/FOS/TNF/S100A9/TGFB1/SPHK1/CD200/NLRC4/NLRC5/S100A8/ICAM1/TLR4/HMOX1/PYCARD/IL18R1/XCL1/GAS6/EDN1/NLRP12/ESR1/TNFRSF4/NOD2/TNFRSF11A/TLR6/CX3CR1/CD40/JAK2/FZD1/TLR9/NDP/TLR3/S100A12/ARRB1/TRAF1/TRAF5/ZC3H12A/NOD1/CAV1/NFKBIE/PELI1/TNFSF18/TRIM21/TRA…	88
GO:0060759	BP	GO:0060759	regulation of response to cytokine stimulus	59/866	190/18670	8.09327e-33	4.29337e-31	2.24695e-31	ZBP1/CCL5/PTPRC/SLIT2/IL6/SYK/MMP12/CD300LF/TLR2/CD74/GSTP1/AXL/SOCS3/CXCR4/IFNG/IRAK3/TREM2/CARD16/TNF/SOCS1/CASP1/BIRC3/SPHK1/F2RL1/NLRC5/TLR4/IKBKE/PYCARD/GAS6/LIFR/CSF1/EDN1/TSLP/STAT1/JAK2/TXK/ANGPT1/CASP4/TRIM6/TRAF1/SAMHD1/CAV1/IL1RN/IL7/HIF1A/PTPN6/TNFAIP3/IRF7/CYLD/DDX58/IFIH1/SIGIRR/RIPK2/RNASEL/IFNGR2/PTPN2/IFNAR2/JAK1/TICAM2	59
GO:0050777	BP	GO:0050777	negative regulation of immune response	53/866	150/18670	8.67984e-33	4.57278e-31	2.39318e-31	IL7R/IL2RA/PDCD1/FCGR2B/PTPRC/JAK3/SLAMF8/CTLA4/HAVCR2/MMP12/CD300A/INPP5D/IL10/IRAK3/IL1RL1/IFI16/NLRC3/LGALS9/ANXA1/TNF/IL33/TGFB1/LGALS3/TGFB3/NLRC5/HLA-F/HMOX1/SERPINB9/BST2/KIR2DL4/XCL1/HLA-G/A2M/TGFB2/IL27RA/IL12B/IL13RA2/HLA-E/ANGPT1/LYN/SAMHD1/IL4R/ZC3H12A/TYRO3/PTPN6/TNFAIP3/SMAD7/ARRB2/TNFRSF14/SERPING1/TRAFD1/PTPN2/IL2	53
GO:0046631	BP	GO:0046631	alpha-beta T cell activation	51/866	138/18670	1.06545e-32	5.57465e-31	2.91751e-31	CCL19/IRF4/CD3E/SLAMF6/ITK/LY9/PTPRC/JAK3/NCKAP1L/IL12RB1/PRKCQ/ZAP70/IL18/IL6/RUNX3/CD86/SYK/NLRP3/PTGER4/TNFSF8/EBI3/CD300A/SEMA4A/IFNG/LGALS9/CD28/ANXA1/SOCS1/IL15/ELF4/CD274/BCL2/IL18R1/XCL1/IL12B/IRF1/RSAD2/HLA-E/IL4R/ZC3H12A/RELB/BCL3/SMAD7/IL12A/TGFBR2/IL23A/TNFRSF14/RIPK2/CD81/IL2/STAT3	51
GO:1903708	BP	GO:1903708	positive regulation of hemopoiesis	58/866	185/18670	1.5617e-32	8.11554e-31	4.24729e-31	CCL19/IL7R/CD27/IL2RA/PTPRC/NCKAP1L/IL12RB1/RASGRP1/ZAP70/IL18/BTK/RUNX3/CD86/SYK/NLRP3/CCR1/CD74/AXL/LIF/TYROBP/IFNG/IL34/INPP5D/CD4/LGALS9/TREM2/ANXA1/FOS/TNF/SOCS1/IL15/TGFB1/TNFSF9/ETS1/GAS6/HLA-G/CSF1/FLT3LG/IL12B/STAT1/TRIM58/JAG1/INHBA/ISG15/IL4R/IL7/HIF1A/IL12A/TGFBR2/CYLD/IL23A/RIPK2/PF4/PPARGC1B/CSF3/IL2/STAT3/RB1	58
GO:0032637	BP	GO:0032637	interleukin-8 production	40/866	82/18670	1.22057e-31	6.29993e-30	3.29709e-30	CRP/TLR8/PTPRC/FCN1/TLR7/CLEC7A/SYK/TLR2/CD74/IL1B/LILRA2/IL10/CD244/GDF2/LGALS9/ANXA1/TNF/F2R/F2RL1/TLR4/PYCARD/LBP/FFAR2/SERPINE1/IL17D/NOD2/TLR6/TLR1/TLR9/TLR3/CD14/ARRB1/TLR5/NOD1/LEP/BCL3/ELANE/BPI/DDX58/ANXA4	40
GO:0002690	BP	GO:0002690	positive regulation of leukocyte chemotaxis	41/866	87/18670	1.25322e-31	6.42508e-30	3.36259e-30	CCL19/CCL21/CXCL14/CXCL13/CCL5/CCR7/NCKAP1L/CXCL12/RAC2/IL6/CCL4/CMKLR1/CCR1/C3AR1/FPR2/CD74/CCL3/CXCL10/LGALS9/XCL2/PTN/C5AR1/THBS1/F2RL1/CCR6/PGF/LBP/VEGFC/XCL1/GAS6/SERPINE1/CSF1/EDN1/LGMN/VEGFB/PTK2B/EDN2/CCL7/IL12A/IL23A/S100A7	41
GO:0042119	BP	GO:0042119	neutrophil activation	93/866	498/18670	1.48454e-31	7.56026e-30	3.95668e-30	CHIT1/FPR1/MMP9/CXCL6/CCL5/CYBB/FCGR2B/PTPRC/FCN1/NCKAP1L/CD53/IL18/CFP/CXCL1/ITGB2/LTF/SYK/SIGLEC9/LAIR1/PTAFR/SIGLEC5/C3AR1/FPR2/CD300A/TLR2/GSTP1/PLAUR/IL18RAP/TYROBP/LILRA2/FCER1G/FGR/LILRB3/ITGAX/SLPI/TRPM2/ITGAM/PLAU/FCGR2A/DOK3/GMFG/CYBA/CTSS/S100A9/LCN2/C5AR1/IL15/OLR1/S100P/S100A11/PTX3/LGALS3/F2RL1/S100A8/PYCARD/FABP5/FCGR3B/TNFRSF1B/BST2/LYZ/ITGAL/CTSG/B2M/CXCR1/SERPINA3/CLEC4D/MPO/HLA…	93
GO:0048247	BP	GO:0048247	lymphocyte chemotaxis	36/866	64/18670	1.56171e-31	7.90061e-30	4.13481e-30	CCL19/CCL21/CXCL14/CXCL13/SAA1/CCL5/CCL22/CCL18/CXCR3/KLRK1/CCL11/CCL4/CCL2/PIK3CD/CCL13/PIK3CG/CXCL11/CCL3/CXCL10/XCL2/CCL17/CCL3L1/CCL23/CCL26/CCL8/XCL1/GAS6/CCL20/CCL24/CCL14/CXCL16/PTK2B/CCL7/CCL3L3/CX3CL1/S100A7	36
GO:0002440	BP	GO:0002440	production of molecular mediator of immune response	70/866	286/18670	1.79795e-31	9.03589e-30	4.72896e-30	IL7R/HLA-DQB1/FCGR2B/PTPRC/TNFSF13B/JAK3/CARD11/IL18/BTK/CD40LG/IL6/NLRP3/TLR2/CD74/CD22/IL18RAP/IL1B/FCER1G/IL10/CD244/IRAK3/CD28/TNF/IL33/TGFB1/NR4A3/TGFB3/F2RL1/CCR6/TLR4/HLA-F/HMOX1/IL18R1/TNFRSF1B/BST2/KIR2DL4/XCL1/GAS6/HLA-G/FFAR2/B2M/TGFB2/IL27RA/IL12B/IL13RA2/RSAD2/TNFRSF4/NOD2/CD40/HLA-E/TNFSF13/ANGPT1/TLR9/TLR3/TRIM6/SAMHD1/IL4R/SEMA7A/CLCF1/AICDA/SLC11A1/MR1/SMAD7/IL12A/ELANE/DDX58/TNF…	70
GO:0032729	BP	GO:0032729	positive regulation of interferon-gamma production	36/866	65/18670	3.34861e-31	1.6719e-29	8.74994e-30	CD3E/TLR8/SLAMF6/IL12RB1/KLRK1/RASGRP1/HLA-DPA1/HLA-DPB1/TLR7/CLEC7A/IL18/HAVCR2/LTA/EBI3/IL1B/CD244/LGALS9/TNF/IRF8/TLR4/PYCARD/IL18R1/IL27RA/IL12B/TNFRSF13C/TXK/TLR9/TLR3/CD14/SLC11A1/BCL3/IL12RB2/IL12A/IL23A/RIPK2/IL2	36
GO:0032602	BP	GO:0032602	chemokine production	41/866	89/18670	3.98226e-31	1.97536e-29	1.03381e-29	CXCL6/TLR7/CLEC7A/IL18/IL6/SYK/HAVCR2/CSF1R/TLR2/CD74/GSTP1/IL1B/IFNG/IL10/IL1RL1/LGALS9/TREM2/TNF/S100A9/IL33/F2RL1/S100A8/TLR4/EGR1/HMOX1/PYCARD/LBP/MEFV/APOD/FFAR2/TSLP/TLR9/TLR3/IL4R/SIRPA/IL7/HIF1A/ELANE/SIGIRR/RIPK2/AZU1	41
GO:0042116	BP	GO:0042116	macrophage activation	42/866	95/18670	6.12388e-31	3.01808e-29	1.57952e-29	TLR8/FCGR2B/PTPRC/TLR7/C1QA/IL6/ITGB2/SYK/HAVCR2/FPR2/TLR2/CD74/TYROBP/IFNG/CCL3/IL10/IL1RL1/ITGAM/TREM2/TNF/SNCA/C5AR1/IL33/SPHK1/THBS1/CD200/TLR4/LBP/TLR6/TLR1/JAK2/TLR3/IL4R/ZC3H12A/NAMPT/SLC11A1/EDN2/LRRK2/BPI/CX3CL1/AZU1/CSF2	42
GO:0032651	BP	GO:0032651	regulation of interleukin-1 beta production	41/866	90/18670	6.99776e-31	3.42666e-29	1.79335e-29	CCL19/TLR8/AIM2/CCR7/CLEC7A/NLRP3/GSTP1/TYROBP/LILRA2/IFNG/CCL3/NLRP2/IFI16/LGALS9/TREM2/CARD16/CASP1/F2R/SPHK1/TLR4/EGR1/PYCARD/NLRP1/MEFV/NLRP12/NOD2/IGF1/CX3CR1/JAK2/GHRL/PML/ORM1/ZC3H12A/NOD1/NLRP7/SIRPA/TNFAIP3/ARRB2/CX3CL1/RIPK2/AZU1	41
GO:0045619	BP	GO:0045619	regulation of lymphocyte differentiation	54/866	169/18670	7.84781e-31	3.81843e-29	1.99839e-29	CCL19/IL7R/CD27/IRF4/IL2RA/HLA-DOA/PTPRC/JAK3/NCKAP1L/SLAMF8/CTLA4/IL12RB1/CARD11/RASGRP1/ZAP70/IL18/BTK/RUNX3/CD86/SYK/NLRP3/CD74/TNFRSF18/AXL/IFNG/INPP5D/LGALS9/CD28/ANXA1/SOCS1/IL15/TGFB1/TNFSF9/GAS6/HLA-G/FLT3LG/IL12B/IRF1/INHBA/TLR9/IL4R/ZC3H12A/NFATC2/IL7/PTPN6/SMAD7/IL12A/TGFBR2/CYLD/IL23A/RIPK2/PTPN2/IL2/HMGB3	54
GO:0001959	BP	GO:0001959	regulation of cytokine-mediated signaling pathway	55/866	177/18670	1.11693e-30	5.40016e-29	2.82619e-29	ZBP1/CCL5/PTPRC/SLIT2/IL6/SYK/MMP12/CD300LF/CD74/GSTP1/AXL/SOCS3/CXCR4/IFNG/IRAK3/TREM2/CARD16/TNF/SOCS1/CASP1/BIRC3/SPHK1/F2RL1/NLRC5/IKBKE/PYCARD/GAS6/LIFR/CSF1/EDN1/TSLP/STAT1/JAK2/TXK/ANGPT1/CASP4/TRIM6/TRAF1/SAMHD1/CAV1/IL1RN/IL7/HIF1A/PTPN6/TNFAIP3/IRF7/CYLD/SIGIRR/RIPK2/RNASEL/IFNGR2/PTPN2/IFNAR2/JAK1/TICAM2	55
GO:0043122	BP	GO:0043122	regulation of I-kappaB kinase/NF-kappaB signaling	63/866	237/18670	1.25845e-30	6.04609e-29	3.16424e-29	CCL19/CCL21/PRKCB/CCR7/CARD11/LTF/S100B/FASLG/CD74/GSTP1/CARD9/IL1B/TRIM22/CD4/NLRC3/LGALS9/PELI2/CARD16/TNF/CASP1/F2R/TNIP3/BIRC3/F2RL1/TLR4/IKBKE/HMOX1/PYCARD/BST2/UBD/FYN/NLRP12/ESR1/NOD2/TLR6/CX3CR1/CD40/STAT1/GJA1/ANGPT1/LGALS1/TLR9/TLR3/S100A12/TRAF5/ZC3H12A/NOD1/SIRPA/IL1RN/PELI1/CLEC6A/TNFAIP3/SECTM1/TNFSF10/CX3CL1/RIPK2/CASP10/TRIM38/TRIM62/REL/S100A13/TICAM2/MAP3K14	63
GO:0014068	BP	GO:0014068	positive regulation of phosphatidylinositol 3-kinase signaling	40/866	87/18670	2.35636e-30	1.12501e-28	5.88779e-29	DCN/PDGFRA/CCL5/HGF/IL18/FLT3/PIK3CD/PIK3R5/OSM/PIK3CG/HCST/SEMA4D/FGR/TEK/CD28/TNF/NTF3/F2R/FGFR1/F2RL1/IGF1R/TGFB2/FYN/IGF1/JAK2/FLT4/PDGFRB/ANGPT1/KDR/LYN/EPO/PTPN6/FLT1/LEP/PDGFD/PDGFB/PDGFA/CBL/PIK3AP1/CSF3	40
GO:1904951	BP	GO:1904951	positive regulation of establishment of protein localization	87/866	456/18670	2.95219e-30	1.40073e-28	7.33078e-29	CCL19/TLR8/AIM2/SAA1/CLEC4E/FCN1/RASGRP1/CFTR/RAC2/IL6/ITGB2/SYK/HAVCR2/CSF1R/NLRP3/PTGER4/PTGS2/MMP12/OSM/TLR2/GZMB/IL1B/LILRA2/CLEC9A/FGR/IFNG/CCL3/NLRP2/IL10/CD244/IL1RL1/LGALS9/ITGAM/TREM2/TNF/CASP1/F2R/IL33/TGFB1/PMAIP1/TGFB3/F2RL1/CD274/TLR4/BCL2/PYCARD/NLRP1/VEGFC/GAS6/FFAR2/TGFB2/FYN/TSLP/NLRP12/TNFRSF4/NOD2/IGF1/TLR1/HLA-E/JAK2/GJA1/ACHE/GHRL/ABCG1/CD14/BMP6/ARRB1/ORM1/TRIM6/IL4R/ZC3H12A…	87
GO:0032677	BP	GO:0032677	regulation of interleukin-8 production	37/866	74/18670	7.2898e-30	3.43746e-28	1.799e-28	CRP/TLR8/PTPRC/FCN1/TLR7/CLEC7A/SYK/TLR2/CD74/IL1B/IL10/CD244/GDF2/LGALS9/ANXA1/TNF/F2R/F2RL1/TLR4/PYCARD/LBP/FFAR2/SERPINE1/IL17D/NOD2/TLR6/TLR1/TLR9/TLR3/CD14/ARRB1/TLR5/BCL3/ELANE/BPI/DDX58/ANXA4	37
GO:0002718	BP	GO:0002718	regulation of cytokine production involved in immune response	39/866	84/18670	7.87882e-30	3.69241e-28	1.93244e-28	JAK3/IL18/BTK/IL6/NLRP3/CD74/IL1B/FCER1G/IL10/IRAK3/TNF/TGFB1/NR4A3/TGFB3/F2RL1/TLR4/HLA-F/HMOX1/IL18R1/TNFRSF1B/BST2/KIR2DL4/XCL1/HLA-G/FFAR2/B2M/TGFB2/RSAD2/NOD2/HLA-E/ANGPT1/TLR3/TRIM6/SEMA7A/SMAD7/DDX58/TNFRSF14/CD81/RAET1G	39
GO:0043491	BP	GO:0043491	protein kinase B signaling	66/866	269/18670	8.66133e-30	4.03439e-28	2.11141e-28	CCL19/CCL21/PDGFRA/LCK/CCL5/HGF/VAV1/TRAT1/ICOS/CCR7/IL18/RAC2/CD19/CCL2/CD86/PIK3CD/PIK3R5/OSM/PIK3CG/AXL/IL1B/FGFR2/CCL3/TEK/FGF7/CD28/TNF/TGFB1/ENG/THBS1/FGFR1/FGF1/AREG/IGF1R/TGFA/GAS6/HLA-G/FYN/FGF18/HBEGF/ESR1/IGF1/CX3CR1/CD40/PDGFRB/ANGPT1/SEMA5A/EREG/KDR/NRG1/PIK3R3/NOX4/MST1R/TYRO3/LEP/ARRB2/PDGFB/PDGFA/CX3CL1/FGF23/FGF5/PIK3AP1/CSF3/KL/MC1R/IL26	66
GO:0051092	BP	GO:0051092	positive regulation of NF-kappaB transcription factor activity	50/866	149/18670	9.06076e-30	4.19486e-28	2.19539e-28	AIM2/PRKCB/PRKCQ/CARD11/IL18/BTK/CD40LG/ITGB2/LTF/NLRP3/RIPK3/TLR2/IL18RAP/IL1B/TRIM22/IRAK3/LGALS9/CARD16/TNF/S100A9/TGFB1/SPHK1/NLRC4/S100A8/ICAM1/TLR4/PYCARD/IL18R1/NOD2/TNFRSF11A/TLR6/CX3CR1/CD40/TLR9/TLR3/S100A12/TRAF1/TRAF5/NOD1/CAV1/TNFSF18/CX3CL1/TRIM15/NFKB1/RIPK2/TRIM38/TRIM14/TRIM62/STAT3/NFKB2	50
GO:0007259	BP	GO:0007259	JAK-STAT cascade	51/866	156/18670	1.01533e-29	4.67233e-28	2.44528e-28	CCL5/PTPRC/JAK3/IL18/IL6/FLT3/CCL2/CSF1R/IL10RA/OSM/CD300A/TNFRSF18/LIF/SOCS3/IFNG/IL10/TNF/SOCS1/F2R/STAT4/IL15/CRLF1/FYN/TSLP/IL12B/CTF1/IL24/IGF1/CD40/STAT1/JAK2/STAT5A/LYN/EPO/CAV1/CLCF1/TNFSF18/NOTCH1/LEP/BCL3/IL22RA2/SOCS2/IL12A/IL23A/PTPN2/CSF2/IL2/STAT3/IFNAR2/IL26/STAT2	51
GO:1902107	BP	GO:1902107	positive regulation of leukocyte differentiation	49/866	144/18670	1.61628e-29	7.39325e-28	3.86928e-28	CCL19/IL7R/CD27/IL2RA/PTPRC/NCKAP1L/IL12RB1/RASGRP1/ZAP70/IL18/BTK/RUNX3/CD86/SYK/NLRP3/CCR1/CD74/AXL/LIF/TYROBP/IFNG/IL34/INPP5D/CD4/LGALS9/TREM2/ANXA1/FOS/TNF/SOCS1/IL15/TGFB1/TNFSF9/GAS6/HLA-G/CSF1/FLT3LG/IL12B/IL4R/IL7/IL12A/TGFBR2/CYLD/IL23A/RIPK2/PF4/PPARGC1B/IL2/RB1	49
GO:0051222	BP	GO:0051222	positive regulation of protein transport	82/866	418/18670	1.99268e-29	9.06075e-28	4.74197e-28	CCL19/TLR8/AIM2/SAA1/CLEC4E/FCN1/RASGRP1/CFTR/RAC2/IL6/ITGB2/SYK/HAVCR2/CSF1R/NLRP3/PTGER4/PTGS2/MMP12/OSM/TLR2/IL1B/LILRA2/CLEC9A/FGR/IFNG/CCL3/NLRP2/IL10/CD244/IL1RL1/LGALS9/ITGAM/TREM2/TNF/CASP1/F2R/IL33/TGFB1/TGFB3/F2RL1/CD274/TLR4/PYCARD/NLRP1/VEGFC/GAS6/FFAR2/TGFB2/FYN/TSLP/NLRP12/TNFRSF4/NOD2/IGF1/TLR1/HLA-E/JAK2/GJA1/ACHE/GHRL/ABCG1/CD14/BMP6/ARRB1/ORM1/TRIM6/IL4R/ZC3H12A/NLRP7/HIF1A/LEP/…	82
GO:0097696	BP	GO:0097696	STAT cascade	52/866	166/18670	2.95743e-29	1.33679e-27	6.99615e-28	IL7R/CCL5/PTPRC/JAK3/IL18/IL6/FLT3/CCL2/CSF1R/IL10RA/OSM/CD300A/TNFRSF18/LIF/SOCS3/IFNG/IL10/TNF/SOCS1/F2R/STAT4/IL15/CRLF1/FYN/TSLP/IL12B/CTF1/IL24/IGF1/CD40/STAT1/JAK2/STAT5A/LYN/EPO/CAV1/CLCF1/TNFSF18/NOTCH1/LEP/BCL3/IL22RA2/SOCS2/IL12A/IL23A/PTPN2/CSF2/IL2/STAT3/IFNAR2/IL26/STAT2	52
GO:1904894	BP	GO:1904894	positive regulation of STAT cascade	40/866	92/18670	3.5733e-29	1.60567e-27	8.40333e-28	IL7R/CCL5/IL18/IL6/FLT3/CSF1R/IL10RA/OSM/CD300A/TNFRSF18/LIF/SOCS3/IFNG/IL10/TNF/SOCS1/F2R/IL15/CRLF1/FYN/TSLP/IL12B/CTF1/IL24/IGF1/CD40/JAK2/LYN/EPO/CLCF1/TNFSF18/PTK2B/NOTCH1/LEP/IL12A/IL23A/CSF2/IL2/STAT3/IL26	40
GO:0042113	BP	GO:0042113	B cell activation	70/866	310/18670	3.87545e-29	1.73126e-27	9.0606e-28	CD79A/IL7R/CD27/FCGR2B/PTPRC/TNFSF13B/JAK3/PRKCB/NCKAP1L/SLAMF8/CTLA4/CARD11/ZAP70/CD19/BTK/CD40LG/IL6/FLT3/CD180/SYK/PIK3CD/CXCR5/CD70/TNFRSF13B/CD300A/CD74/CD22/TYROBP/VCAM1/INPP5D/IL10/CD28/CR2/TGFB1/CD79B/CCR6/TLR4/BCL2/BST2/IL27RA/VAV3/TNFRSF4/CMTM7/NOD2/CD40/TNFSF13/TNFRSF13C/LGALS1/INHBA/TLR9/LYN/TNFRSF21/NFATC2/CLCF1/PELI1/IL7/AICDA/PTPN6/PTK2B/BCL3/TNFAIP3/TP53/IL11/PLCG2/BLNK/CYLD/CD81/…	70
GO:0032642	BP	GO:0032642	regulation of chemokine production	38/866	82/18670	4.66062e-29	2.06991e-27	1.0833e-27	CXCL6/TLR7/CLEC7A/IL6/SYK/HAVCR2/CSF1R/TLR2/CD74/GSTP1/IL1B/IFNG/IL10/IL1RL1/LGALS9/TREM2/TNF/IL33/F2RL1/TLR4/EGR1/HMOX1/PYCARD/LBP/MEFV/APOD/FFAR2/TSLP/TLR9/TLR3/IL4R/SIRPA/IL7/HIF1A/ELANE/SIGIRR/RIPK2/AZU1	38
GO:0046427	BP	GO:0046427	positive regulation of JAK-STAT cascade	39/866	89/18670	1.23689e-28	5.46162e-27	2.85836e-27	CCL5/IL18/IL6/FLT3/CSF1R/IL10RA/OSM/CD300A/TNFRSF18/LIF/SOCS3/IFNG/IL10/TNF/SOCS1/F2R/IL15/CRLF1/FYN/TSLP/IL12B/CTF1/IL24/IGF1/CD40/JAK2/LYN/EPO/CLCF1/TNFSF18/PTK2B/NOTCH1/LEP/IL12A/IL23A/CSF2/IL2/STAT3/IL26	39
GO:0043901	BP	GO:0043901	negative regulation of multi-organism process	52/866	171/18670	1.49245e-28	6.5522e-27	3.42912e-27	IL2RA/CCL5/FCN1/APOBEC3C/FCN3/CCL4/LTF/HAVCR2/APOBEC3G/LILRA2/CCL3/SLPI/APOBEC3H/IFI16/SIGLEC11/CARD16/TNF/IFITM1/PTX3/CCL8/BST2/ISG20/MX1/RSAD2/IGF1/STAT1/PLSCR1/APOBEC3A/IFITM2/ISG15/PML/TRIM6/ZC3H12A/OASL/APOBEC3F/AICDA/APCS/ANXA2/ITGAV/TRIM21/MICB/OAS3/TNFAIP3/RNF125/OAS1/TRIM15/SIGIRR/RNASEL/TRIM38/TRIM14/TRIM62/IFITM3	52
GO:0019882	BP	GO:0019882	antigen processing and presentation	59/866	226/18670	2.767e-28	1.20784e-26	6.32125e-27	CCL19/CCL21/CD8A/FCGR1A/HLA-DQA1/HLA-DQB1/HLA-DOA/CYBB/FCGR2B/HLA-DQA2/CCR7/HLA-DRB5/HLA-DPA1/HLA-DPB1/HLA-DRB1/HLA-DRA/CD1C/HLA-DMB/CD1E/HLA-DOB/CD74/FCER1G/HLA-DMA/WAS/TREM2/CYBA/CTSS/CD1B/CD209/HLA-B/CLEC4M/THBS1/CD1D/ICAM1/HLA-F/PYCARD/CD1A/HLA-G/B2M/TAP1/HLA-A/IFI30/NOD2/LGMN/RFTN1/HLA-E/HLA-H/HLA-C/PSMB8/CTSE/TAP2/NOD1/RELB/SLC11A1/ITGAV/MR1/TAPBPL/TAPBP/ERAP1	59
GO:0030099	BP	GO:0030099	myeloid cell differentiation	80/866	416/18670	4.12511e-28	1.79044e-26	9.37031e-27	CCL19/IRF4/MMP9/JAK3/PRKCB/CCR7/NCKAP1L/PRKCQ/LTF/C1QC/PIK3CD/CSF1R/CSF3R/CCR1/TLR2/SPI1/CD74/LIF/TYROBP/FCER1G/LILRB3/IFNG/IL34/CCL3/INPP5D/CD4/IFI16/TREM2/FOS/TNF/CLEC1B/IL15/IRF8/TGFB1/FLI1/NR4A3/LGALS3/THBS1/ETS1/F2RL1/TLR4/PRKX/UBD/B2M/CSF1/IL12B/TNFRSF11A/STAT1/JAK2/TRIM58/JAG1/RARG/INHBA/LYN/TLR3/ISG15/EPO/CEBPE/PML/MAFB/HIF1A/RELB/PTPN6/APCS/ANXA2/PTK2B/IL11/IRF7/TGFBR2/IL23A/PF4/PPARGC1B…	80
GO:0051091	BP	GO:0051091	positive regulation of DNA-binding transcription factor activity	63/866	261/18670	4.79129e-28	2.06784e-26	1.08221e-26	AIM2/PRKCB/PRKCQ/CARD11/IL18/BTK/CD40LG/IL6/ITGB2/LTF/NLRP3/RIPK3/TLR2/IL18RAP/IL1B/TRIM22/IL10/IRAK3/LGALS9/CARD16/TNF/S100A9/TGFB1/SPHK1/CD200/NLRC4/S100A8/ICAM1/TLR4/PYCARD/IL18R1/EDN1/ESR1/NOD2/TNFRSF11A/TLR6/CX3CR1/CD40/JAK2/FZD1/TLR9/NDP/TLR3/S100A12/TRAF1/TRAF5/NOD1/CAV1/TNFSF18/TRIM21/ESR2/DDX58/CX3CL1/TRIM15/NFKB1/RIPK2/TRIM38/TRIM14/PPARGC1B/TRIM62/CSF3/STAT3/NFKB2	63
GO:0001913	BP	GO:0001913	T cell mediated cytotoxicity	30/866	49/18670	4.89609e-28	2.10119e-26	1.09967e-26	IL7R/FCGR2B/PTPRC/IL12RB1/CD1C/CD1E/RIPK3/GZMM/PRF1/CD1B/HLA-B/CD1D/HLA-F/CD1A/XCL1/HLA-G/B2M/IL12B/HLA-A/HLA-E/HLA-H/ULBP3/HLA-C/MICB/ULBP2/IL12A/IL23A/ULBP1/RAET1E/RAET1G	30
GO:0002446	BP	GO:0002446	neutrophil mediated immunity	88/866	499/18670	5.49156e-28	2.34358e-26	1.22652e-26	CHIT1/FPR1/MMP9/CXCL6/CYBB/PTPRC/FCN1/NCKAP1L/CD53/IL6/CFP/CXCL1/ITGB2/LTF/SYK/SIGLEC9/LAIR1/PTAFR/SIGLEC5/C3AR1/FPR2/CD300A/TLR2/GSTP1/PLAUR/TYROBP/FCER1G/FGR/LILRB3/ITGAX/SLPI/TRPM2/ITGAM/PLAU/FCGR2A/DOK3/GMFG/CYBA/CTSS/S100A9/LCN2/C5AR1/OLR1/S100P/S100A11/PTX3/LGALS3/F2RL1/S100A8/PYCARD/FABP5/FCGR3B/TNFRSF1B/BST2/LYZ/ITGAL/CTSG/B2M/CXCR1/SERPINA3/CLEC4D/MPO/HLA-H/RNASE2/HSPA6/OLFM4/S100A12/CD1…	88
GO:0031348	BP	GO:0031348	negative regulation of defense response	60/866	239/18670	9.54238e-28	4.04968e-26	2.11941e-26	IL2RA/SAA1/HGF/FCGR2B/PTPRC/SLAMF8/SIGLEC10/HAVCR2/NLRP3/PTGER4/MMP12/FPR2/GSTP1/SOCS3/TNFAIP8L2/TEK/IL10/IRAK3/IFI16/NLRC3/LGALS9/SIGLEC11/CD200/ETS1/NLRC5/HLA-F/PYCARD/SERPINB9/MEFV/TNFRSF1B/APOD/CALCRL/KIR2DL4/HLA-G/A2M/NLRP12/IL12B/IGF1/HLA-E/GHRL/SAMHD1/ZC3H12A/NLRP7/SIRPA/TYRO3/APCS/MICB/TNFAIP3/IL22RA2/RNF125/ARRB2/ELANE/CX3CL1/NFKB1/TRIM38/SERPING1/TRAFD1/PTPN2/IL2/RB1	60
GO:0046425	BP	GO:0046425	regulation of JAK-STAT cascade	46/866	137/18670	1.71447e-27	7.23581e-26	3.78688e-26	CCL5/PTPRC/JAK3/IL18/IL6/FLT3/CSF1R/IL10RA/OSM/CD300A/TNFRSF18/LIF/SOCS3/IFNG/IL10/TNF/SOCS1/F2R/IL15/CRLF1/FYN/TSLP/IL12B/CTF1/IL24/IGF1/CD40/JAK2/LYN/EPO/CAV1/CLCF1/TNFSF18/PTK2B/NOTCH1/LEP/BCL3/IL22RA2/SOCS2/IL12A/IL23A/PTPN2/CSF2/IL2/STAT3/IL26	46
GO:0002286	BP	GO:0002286	T cell activation involved in immune response	41/866	106/18670	1.96134e-27	8.23225e-26	4.30837e-26	CCL19/IRF4/SLAMF6/LY9/CLEC4E/FCGR2B/JAK3/IL12RB1/IL18/IL6/CD1C/HLA-DMB/CD86/HAVCR2/NLRP3/PTGER4/SEMA4A/FCER1G/IFNG/LGALS9/ANXA1/LGALS3/F2RL1/ICAM1/IL18R1/ITGAL/IL12B/CLEC4D/IL4R/ZC3H12A/RELB/SLC11A1/TNFSF18/BCL3/SMAD7/TP53/IL23A/RIPK2/CD81/IL2/STAT3	41
GO:0002283	BP	GO:0002283	neutrophil activation involved in immune response	86/866	488/18670	2.43207e-27	1.01199e-25	5.29627e-26	CHIT1/FPR1/MMP9/CYBB/PTPRC/FCN1/NCKAP1L/CD53/CFP/CXCL1/ITGB2/LTF/SYK/SIGLEC9/LAIR1/PTAFR/SIGLEC5/C3AR1/FPR2/CD300A/TLR2/GSTP1/PLAUR/TYROBP/LILRA2/FCER1G/FGR/LILRB3/ITGAX/SLPI/TRPM2/ITGAM/PLAU/FCGR2A/DOK3/GMFG/CYBA/CTSS/S100A9/LCN2/C5AR1/OLR1/S100P/S100A11/PTX3/LGALS3/S100A8/PYCARD/FABP5/FCGR3B/TNFRSF1B/BST2/LYZ/ITGAL/CTSG/B2M/CXCR1/SERPINA3/CLEC4D/MPO/HLA-H/RNASE2/HSPA6/OLFM4/S100A12/CD14/ORM1/HP…	86
GO:0002228	BP	GO:0002228	natural killer cell mediated immunity	33/866	64/18670	2.43757e-27	1.01199e-25	5.29627e-26	SLAMF7/SLAMF6/SH2D1A/VAV1/KLRK1/RASGRP1/IL18/HAVCR2/NCR3/KLRD1/GZMB/IL18RAP/LGALS9/HLA-F/SERPINB9/KLRC2/KIR2DL4/HLA-G/IL12B/HLA-E/SH2D1B/ULBP3/NCR1/KIR3DL1/PTPN6/MICB/LEP/ULBP2/IL12A/ARRB2/ULBP1/RAET1E/RAET1G	33
GO:1904892	BP	GO:1904892	regulation of STAT cascade	47/866	146/18670	3.84149e-27	1.58622e-25	8.30155e-26	IL7R/CCL5/PTPRC/JAK3/IL18/IL6/FLT3/CSF1R/IL10RA/OSM/CD300A/TNFRSF18/LIF/SOCS3/IFNG/IL10/TNF/SOCS1/F2R/IL15/CRLF1/FYN/TSLP/IL12B/CTF1/IL24/IGF1/CD40/JAK2/LYN/EPO/CAV1/CLCF1/TNFSF18/PTK2B/NOTCH1/LEP/BCL3/IL22RA2/SOCS2/IL12A/IL23A/PTPN2/CSF2/IL2/STAT3/IL26	47
GO:0032615	BP	GO:0032615	interleukin-12 production	31/866	56/18670	4.97575e-27	2.04354e-25	1.06949e-25	CCL19/TLR8/SLAMF1/JAK3/CCR7/LTB/CLEC7A/CD40LG/CMKLR1/SYK/IDO1/TLR2/IFNG/IL10/IRAK3/LGALS9/IRF8/THBS1/TLR4/MEFV/HLA-G/IL12B/IRF1/CD40/TLR9/TLR3/LEP/ARRB2/IL23A/NFKB1/RIPK2	31
GO:0043123	BP	GO:0043123	positive regulation of I-kappaB kinase/NF-kappaB signaling	52/866	183/18670	5.64982e-27	2.30797e-25	1.20788e-25	CCL19/CCL21/PRKCB/CCR7/CARD11/LTF/S100B/FASLG/CD74/CARD9/IL1B/TRIM22/CD4/LGALS9/PELI2/CARD16/TNF/CASP1/F2R/BIRC3/F2RL1/TLR4/IKBKE/HMOX1/BST2/UBD/FYN/NOD2/TLR6/CX3CR1/CD40/GJA1/LGALS1/TLR9/TLR3/S100A12/TRAF5/NOD1/IL1RN/PELI1/CLEC6A/SECTM1/TNFSF10/CX3CL1/RIPK2/CASP10/TRIM38/TRIM62/REL/S100A13/TICAM2/MAP3K14	52
GO:1901342	BP	GO:1901342	regulation of vasculature development	79/866	422/18670	5.88179e-27	2.38994e-25	1.25078e-25	DCN/CXCL13/HGF/CYBB/PRKCB/CCL11/IL6/ITGB2/NGFR/PTGS2/C3AR1/FASLG/APLNR/SEMA4A/IL1B/CXCR4/ITGAX/TEK/IL10/CXCL10/GDF2/ANXA1/PTN/C5AR1/NFATC1/ENG/SPHK1/THBS1/FGF1/ETS1/EGR1/HMOX1/PGF/VEGFC/AKT3/HLA-G/ACVRL1/SERPINE1/TGFB2/FGF18/CCL24/CX3CR1/CD40/STAT1/TNFSF12/SEMA3E/TIE1/GHRL/SEMA6A/SEMA5A/KDR/PLXND1/TLR3/PML/ZC3H12A/NFATC2/VEGFB/HIF1A/FLT1/PTK2B/NPR1/RLN2/NOTCH1/LEP/TNFAIP3/NRP1/PDGFD/PROK2/PDGFB/T…	79
GO:0043312	BP	GO:0043312	neutrophil degranulation	85/866	485/18670	7.43487e-27	3.00502e-25	1.57269e-25	CHIT1/FPR1/MMP9/CYBB/PTPRC/FCN1/NCKAP1L/CD53/CFP/CXCL1/ITGB2/LTF/SYK/SIGLEC9/LAIR1/PTAFR/SIGLEC5/C3AR1/FPR2/CD300A/TLR2/GSTP1/PLAUR/TYROBP/FCER1G/FGR/LILRB3/ITGAX/SLPI/TRPM2/ITGAM/PLAU/FCGR2A/DOK3/GMFG/CYBA/CTSS/S100A9/LCN2/C5AR1/OLR1/S100P/S100A11/PTX3/LGALS3/S100A8/PYCARD/FABP5/FCGR3B/TNFRSF1B/BST2/LYZ/ITGAL/CTSG/B2M/CXCR1/SERPINA3/CLEC4D/MPO/HLA-H/RNASE2/HSPA6/OLFM4/S100A12/CD14/ORM1/HP/SIRPA/…	85
GO:0048525	BP	GO:0048525	negative regulation of viral process	39/866	99/18670	1.64119e-26	6.59843e-25	3.45331e-25	CCL5/FCN1/APOBEC3C/FCN3/CCL4/LTF/APOBEC3G/CCL3/SLPI/APOBEC3H/IFI16/TNF/IFITM1/PTX3/CCL8/BST2/ISG20/MX1/RSAD2/STAT1/PLSCR1/APOBEC3A/IFITM2/ISG15/PML/TRIM6/ZC3H12A/OASL/APOBEC3F/AICDA/APCS/TRIM21/OAS3/OAS1/TRIM15/RNASEL/TRIM14/TRIM62/IFITM3	39
GO:0032655	BP	GO:0032655	regulation of interleukin-12 production	30/866	54/18670	2.91803e-26	1.16706e-24	6.10784e-25	CCL19/TLR8/SLAMF1/JAK3/CCR7/LTB/CLEC7A/CD40LG/CMKLR1/SYK/IDO1/TLR2/IFNG/IL10/IRAK3/LGALS9/IRF8/THBS1/TLR4/MEFV/HLA-G/IL12B/IRF1/CD40/TLR9/TLR3/ARRB2/IL23A/NFKB1/RIPK2	30
GO:0045765	BP	GO:0045765	regulation of angiogenesis	74/866	383/18670	3.43353e-26	1.36608e-24	7.14942e-25	DCN/CXCL13/HGF/CYBB/PRKCB/CCL11/IL6/ITGB2/NGFR/PTGS2/C3AR1/FASLG/APLNR/SEMA4A/IL1B/CXCR4/ITGAX/TEK/IL10/CXCL10/GDF2/ANXA1/PTN/C5AR1/ENG/SPHK1/THBS1/FGF1/ETS1/HMOX1/PGF/VEGFC/AKT3/HLA-G/ACVRL1/SERPINE1/TGFB2/FGF18/CCL24/CX3CR1/CD40/STAT1/TNFSF12/SEMA3E/TIE1/GHRL/SEMA6A/SEMA5A/KDR/PLXND1/TLR3/PML/ZC3H12A/VEGFB/HIF1A/FLT1/PTK2B/NPR1/RLN2/NOTCH1/LEP/TNFAIP3/NRP1/PROK2/TGFBR2/CMA1/CX3CL1/PF4/GATA6/STA…	74
GO:0033209	BP	GO:0033209	tumor necrosis factor-mediated signaling pathway	49/866	167/18670	3.50112e-26	1.38576e-24	7.25239e-25	CD27/AIM2/TNFSF13B/TNFRSF17/LTB/CD40LG/SYK/TNFSF8/TNFRSF8/CD70/LTA/TNFRSF13B/TNFRSF18/GSTP1/CARD16/TNF/CASP1/TNFRSF11B/TNFRSF9/BIRC3/SPHK1/TNFSF9/F2RL1/PYCARD/TNFRSF1B/GAS6/TNFRSF4/TNFRSF11A/CD40/STAT1/TNFSF12/TNFSF15/JAK2/TNFSF13/TNFRSF13C/PSMB8/TNFRSF25/CASP4/TRAF1/TNFSF18/PTK2B/TNFRSF6B/TRAF3/TNFAIP3/CYLD/TNFRSF14/PTPN2/TNFRSF12A/MAP3K14	49
GO:0002695	BP	GO:0002695	negative regulation of leukocyte activation	50/866	175/18670	4.21464e-26	1.65957e-24	8.68541e-25	IL2RA/FCGR2B/PTPRC/JAK3/CTLA4/PDCD1LG2/BTK/RUNX3/CD86/HAVCR2/LST1/IDO1/CD300LF/TNFRSF13B/CD300A/CD74/AXL/TYROBP/TNFAIP8L2/INPP5D/IL10/LGALS9/ANXA1/SOCS1/TGFB1/LGALS3/CD200/CD274/HLA-F/HMOX1/XCL1/HLA-G/IL13RA2/IRF1/INHBA/LYN/IL4R/ZC3H12A/TNFRSF21/PELI1/TYRO3/PTPN6/TNFAIP3/SMAD7/BPI/CX3CL1/TNFRSF14/PTPN2/IL2/HMGB3	50
GO:0050866	BP	GO:0050866	negative regulation of cell activation	53/866	199/18670	5.67856e-26	2.22454e-24	1.16422e-24	PDGFRA/IL2RA/FCGR2B/PTPRC/JAK3/CTLA4/PDCD1LG2/BTK/RUNX3/CD86/HAVCR2/LST1/IDO1/CD300LF/TNFRSF13B/CD300A/CD74/AXL/TYROBP/TNFAIP8L2/INPP5D/IL10/LGALS9/ANXA1/SOCS1/TGFB1/LGALS3/CD200/CD274/HLA-F/HMOX1/XCL1/HLA-G/IL13RA2/IRF1/INHBA/LYN/IL4R/ZC3H12A/TNFRSF21/PELI1/TYRO3/PTPN6/TNFAIP3/SMAD7/PDGFB/BPI/PDGFA/CX3CL1/TNFRSF14/PTPN2/IL2/HMGB3	53
GO:0097191	BP	GO:0097191	extrinsic apoptotic signaling pathway	56/866	224/18670	7.22589e-26	2.81625e-24	1.4739e-24	CD27/HGF/PTPRC/BCL2A1/CD70/FASLG/GSTP1/BMPR1B/IL1B/BMP5/IFNG/IFI27/TNF/SCG2/LCN2/IL33/TGFB1/LGALS3/PMAIP1/THBS1/FGFR1/ICAM1/HMOX1/BCL2/PYCARD/TNFRSF1B/SERPINE1/TGFB2/FYN/IGF1/NGF/TNFSF12/JAK2/IFI6/INHBA/TLR3/PML/TRAF1/CAV1/FAS/IL7/ITGAV/FGA/TNFAIP3/NRP1/IL12A/TNFSF10/CYLD/ATF3/CX3CL1/TNFRSF10C/PF4/TNFRSF10A/CSF2/IL2/TNFRSF12A	56
GO:0019932	BP	GO:0019932	second-messenger-mediated signaling	79/866	439/18670	8.79529e-26	3.41052e-24	1.78491e-24	FPR1/CD3E/CXCR6/CCR5/PTPRC/TRAT1/CCR7/CXCL9/CXCR3/ZAP70/BTK/PTGER2/CCL4/CMKLR1/SYK/PTGER4/CXCR5/CCR1/FPR2/APLNR/CXCL11/CD22/CXCR4/CCR4/VCAM1/CCL3/CD4/CXCL10/RGS2/TRPM2/TREM2/TNF/CCRL2/LAT/ITPR3/NFATC1/SPHK1/THBS1/CCR8/PTH1R/SELE/CCR6/DEFB1/CALCRL/PTGFR/PTGER3/ITPR1/SCTR/CCL20/XCR1/EDN1/PTHLH/CXCR1/IGF1/CX3CR1/OPRL1/KDR/NRG1/PTGER1/TSHR/NFATC2/EDNRB/VIP/NFATC4/PTK2B/EDN2/NPR1/LRRK2/PLCG2/CCR9/PPP3…	79
GO:0007260	BP	GO:0007260	tyrosine phosphorylation of STAT protein	36/866	86/18670	1.12705e-25	4.34826e-24	2.27568e-24	CCL5/JAK3/IL18/IL6/FLT3/CSF1R/OSM/TNFRSF18/LIF/SOCS3/IFNG/TNF/SOCS1/IL15/CRLF1/FYN/TSLP/IL12B/CTF1/IL24/IGF1/CD40/JAK2/LYN/EPO/CAV1/CLCF1/TNFSF18/LEP/IL22RA2/IL12A/IL23A/PTPN2/CSF2/IL2/STAT3	36
GO:0019722	BP	GO:0019722	calcium-mediated signaling	55/866	218/18670	1.22776e-25	4.713e-24	2.46656e-24	CD3E/CXCR6/CCR5/PTPRC/TRAT1/CCR7/CXCR3/ZAP70/BTK/CCL4/CMKLR1/SYK/CXCR5/CCR1/FPR2/CD22/CXCR4/CCR4/VCAM1/CCL3/CD4/TRPM2/TREM2/TNF/CCRL2/LAT/NFATC1/SPHK1/CCR8/SELE/CCR6/DEFB1/PTGFR/ITPR1/CCL20/XCR1/EDN1/CXCR1/IGF1/CX3CR1/KDR/NRG1/NFATC2/EDNRB/NFATC4/PTK2B/EDN2/LRRK2/PLCG2/CCR9/PPP3CC/RCAN1/AZU1/CALM1/CCR10	55
GO:0051896	BP	GO:0051896	regulation of protein kinase B signaling	58/866	244/18670	1.57221e-25	6.00506e-24	3.14277e-24	CCL19/CCL21/PDGFRA/LCK/HGF/VAV1/TRAT1/ICOS/CCR7/IL18/RAC2/CD19/CD86/PIK3CD/PIK3R5/OSM/PIK3CG/AXL/FGFR2/CCL3/TEK/FGF7/CD28/TNF/TGFB1/ENG/THBS1/FGFR1/FGF1/AREG/IGF1R/TGFA/GAS6/HLA-G/FYN/FGF18/HBEGF/ESR1/CX3CR1/PDGFRB/ANGPT1/SEMA5A/EREG/NRG1/NOX4/MST1R/LEP/ARRB2/PDGFB/PDGFA/CX3CL1/FGF23/FGF5/PIK3AP1/CSF3/KL/MC1R/IL26	58
GO:0002526	BP	GO:0002526	acute inflammatory response	55/866	220/18670	2.00187e-25	7.60812e-24	3.98173e-24	HAMP/C7/CRP/C9/SAA2/SAA1/FCGR2B/CCR7/C1QB/CD5L/C1QA/CD19/BTK/IL6/CFP/C1QC/NLRP3/PTGS2/C3AR1/OSM/PIK3CG/GSTP1/IL1B/FCER1G/PTGES/VCAM1/TNF/CR2/C5AR1/OSMR/S100A8/ICAM1/TREM1/LBP/PTGER3/FFAR2/A2M/SERPINA3/TNFRSF11A/HLA-E/PLSCR1/C1R/EPO/ORM1/EDNRB/HP/C1S/APCS/ELANE/SIGIRR/CFH/SERPING1/CD81/C4A/STAT3	55
GO:0014066	BP	GO:0014066	regulation of phosphatidylinositol 3-kinase signaling	42/866	124/18670	2.22552e-25	8.41621e-24	4.40465e-24	DCN/PDGFRA/CCL5/HGF/RASGRP1/IL18/FLT3/PIK3CD/PIK3R5/OSM/PIK3CG/HCST/SEMA4D/FGR/TEK/NLRC3/CD28/TNF/NTF3/F2R/FGFR1/F2RL1/IGF1R/TGFB2/FYN/IGF1/JAK2/FLT4/PDGFRB/ANGPT1/KDR/LYN/EPO/PTPN6/FLT1/LEP/PDGFD/PDGFB/PDGFA/CBL/PIK3AP1/CSF3	42
GO:0043405	BP	GO:0043405	regulation of MAP kinase activity	68/866	337/18670	2.80237e-25	1.05455e-23	5.519e-24	CCL19/FPR1/SAA1/HGF/PTPRC/RASGRP1/CD40LG/FLT3/SYK/PIK3R5/CD300A/PIK3CG/CD74/GSTP1/IL1B/CXCR4/UCHL1/IRAK3/RGS2/TNF/NTF3/F2R/C5AR1/TGFB1/THBS1/TGFB3/FGFR1/FGF1/MAP3K5/TLR4/IGF1R/TGFA/MAP3K12/EDN1/FGF18/NOD2/IGF1/NGF/TNFRSF11A/TLR6/CD40/S1PR2/JAK2/GHRL/PDGFRB/TLR9/NRG1/LYN/S100A12/ARRB1/NOD1/CAV1/NOX4/MST1R/PTPN6/FLT1/PTK2B/LRRK2/PDGFD/PROK2/ELANE/PDGFB/PDGFA/DUSP1/RIPK2/CD81/CSK/MAP3K14	68
GO:0043903	BP	GO:0043903	regulation of symbiosis, encompassing mutualism through parasitism	55/866	222/18670	3.24443e-25	1.21491e-23	6.35828e-24	CXCL6/CCL5/FCN1/APOBEC3C/FCN3/CCL4/LTF/CSF1R/CD74/APOBEC3G/CXCR4/CCL3/CD4/SLPI/APOBEC3H/IFI16/IFI27/LGALS9/CD28/TNF/IFITM1/PTX3/F2RL1/CCL8/BCL2/BST2/ISG20/MX1/RSAD2/STAT1/PLSCR1/APOBEC3A/LGALS1/IFITM2/ISG15/PML/TRIM6/ZC3H12A/CAV1/OASL/APOBEC3F/AICDA/APCS/ANXA2/ITGAV/TRIM21/NOTCH1/OAS3/OAS1/TRIM15/RNASEL/TRIM38/TRIM14/TRIM62/IFITM3	55
GO:0045621	BP	GO:0045621	positive regulation of lymphocyte differentiation	37/866	94/18670	3.35366e-25	1.24969e-23	6.54027e-24	CCL19/IL7R/CD27/IL2RA/PTPRC/NCKAP1L/IL12RB1/RASGRP1/ZAP70/IL18/BTK/RUNX3/CD86/SYK/NLRP3/CD74/AXL/IFNG/INPP5D/LGALS9/ANXA1/SOCS1/IL15/TGFB1/TNFSF9/GAS6/HLA-G/FLT3LG/IL12B/IL4R/IL7/IL12A/TGFBR2/CYLD/IL23A/RIPK2/IL2	37
GO:0045580	BP	GO:0045580	regulation of T cell differentiation	44/866	139/18670	3.81754e-25	1.41564e-23	7.4088e-24	CCL19/IL7R/CD27/IRF4/IL2RA/HLA-DOA/PTPRC/JAK3/NCKAP1L/CTLA4/IL12RB1/CARD11/RASGRP1/ZAP70/IL18/RUNX3/CD86/SYK/NLRP3/CD74/TNFRSF18/IFNG/LGALS9/CD28/ANXA1/SOCS1/IL15/TGFB1/TNFSF9/HLA-G/IL12B/IRF1/IL4R/ZC3H12A/NFATC2/IL7/SMAD7/IL12A/TGFBR2/CYLD/IL23A/RIPK2/PTPN2/IL2	44
GO:0042509	BP	GO:0042509	regulation of tyrosine phosphorylation of STAT protein	35/866	83/18670	3.96413e-25	1.4629e-23	7.65612e-24	CCL5/IL18/IL6/FLT3/CSF1R/OSM/TNFRSF18/LIF/SOCS3/IFNG/TNF/SOCS1/IL15/CRLF1/FYN/TSLP/IL12B/CTF1/IL24/IGF1/CD40/JAK2/LYN/EPO/CAV1/CLCF1/TNFSF18/LEP/IL22RA2/IL12A/IL23A/PTPN2/CSF2/IL2/STAT3	35
GO:0050678	BP	GO:0050678	regulation of epithelial cell proliferation	72/866	378/18670	4.11497e-25	1.51126e-23	7.90923e-24	CCL5/CXCL12/CCL11/RUNX3/CCL2/NGFR/MMP12/APLNR/BMP5/FGFR2/TEK/PGR/IL10/GDF2/NLRC3/FGF7/TNF/CYBA/PTN/SCG2/C5AR1/NRP2/TGFB1/NR4A3/THBS1/FGFR1/FGF1/CCL26/HMOX1/AREG/PGF/GLI1/TGFA/VEGFC/AKT3/B2M/ACVRL1/TGFB2/VDR/CCL24/NOD2/IGF1/STAT1/TNFSF12/GJA1/GHRL/FLT4/STAT5A/SEMA5A/EREG/KDR/BMP6/NR4A1/PLXNB3/CAV1/GDF5/EDNRB/TP63/VEGFB/VIP/HIF1A/FLT1/NOTCH1/LEP/TNFAIP3/NRP1/PDGFB/STAT3/RB1/DLL4/IL26/NR2F2	72
GO:0070555	BP	GO:0070555	response to interleukin-1	53/866	207/18670	4.46296e-25	1.63122e-23	8.53705e-24	CCL19/CCL21/CCL5/CCL22/CCL18/CCL11/IL6/CCL4/CCL2/CCL13/IL1B/CCL3/IRAK3/LGALS9/XCL2/PELI2/ANXA1/CYBA/CCL17/SNCA/LCN2/CCL3L1/CCL23/ETS1/CCL26/SELE/ICAM1/CCL8/EGR1/PYCARD/XCL1/CCL20/EDN1/CCL24/NOD2/TNFRSF11A/PSMB8/CCL14/EPO/ZC3H12A/GBP2/NOD1/NLRP7/SIRPA/IL1RN/PELI1/HIF1A/CCL7/CCL3L3/CX3CL1/NFKB1/RIPK2/TRIM63	53
GO:0032757	BP	GO:0032757	positive regulation of interleukin-8 production	28/866	49/18670	4.59837e-25	1.67271e-23	8.75419e-24	TLR8/FCN1/TLR7/CLEC7A/SYK/TLR2/CD74/IL1B/CD244/GDF2/LGALS9/TNF/F2R/F2RL1/TLR4/PYCARD/LBP/FFAR2/SERPINE1/IL17D/NOD2/TLR1/TLR9/TLR3/CD14/TLR5/ELANE/DDX58	28
GO:0002702	BP	GO:0002702	positive regulation of production of molecular mediator of immune response	37/866	95/18670	5.25484e-25	1.90245e-23	9.95655e-24	PTPRC/IL18/IL6/NLRP3/CD74/IL1B/FCER1G/CD244/CD28/IL33/TGFB1/NR4A3/F2RL1/TLR4/HLA-F/IL18R1/KIR2DL4/XCL1/HLA-G/FFAR2/B2M/RSAD2/TNFRSF4/NOD2/CD40/HLA-E/TNFSF13/TLR9/TRIM6/IL4R/SEMA7A/CLCF1/DDX58/TNFRSF14/CD81/IL2/RAET1G	37
GO:1903900	BP	GO:1903900	regulation of viral life cycle	45/866	149/18670	1.00185e-24	3.60995e-23	1.88928e-23	CCL5/FCN1/APOBEC3C/FCN3/LTF/CD74/APOBEC3G/CD4/SLPI/APOBEC3H/IFI16/IFI27/LGALS9/CD28/TNF/IFITM1/PTX3/CCL8/BCL2/BST2/ISG20/MX1/RSAD2/PLSCR1/APOBEC3A/LGALS1/IFITM2/ISG15/PML/TRIM6/ZC3H12A/OASL/APOBEC3F/AICDA/APCS/ANXA2/TRIM21/NOTCH1/OAS3/OAS1/TRIM15/RNASEL/TRIM38/TRIM62/IFITM3	45
GO:0002573	BP	GO:0002573	myeloid leukocyte differentiation	52/866	204/18670	1.58422e-24	5.68162e-23	2.9735e-23	CCL19/IRF4/MMP9/CCR7/LTF/C1QC/PIK3CD/CSF1R/CCR1/TLR2/SPI1/CD74/LIF/TYROBP/FCER1G/LILRB3/IFNG/IL34/CCL3/INPP5D/CD4/IFI16/TREM2/FOS/TNF/IL15/TGFB1/F2RL1/TLR4/UBD/CSF1/IL12B/TNFRSF11A/INHBA/LYN/TLR3/CEBPE/MAFB/RELB/APCS/ANXA2/IRF7/TGFBR2/IL23A/PF4/PPARGC1B/CD81/CSF3/PTPN2/CSF2/RB1/PRTN3	52
GO:0042267	BP	GO:0042267	natural killer cell mediated cytotoxicity	30/866	60/18670	1.8852e-24	6.72946e-23	3.52188e-23	SLAMF7/SLAMF6/SH2D1A/VAV1/KLRK1/RASGRP1/IL18/HAVCR2/NCR3/GZMB/IL18RAP/LGALS9/HLA-F/SERPINB9/KIR2DL4/HLA-G/IL12B/HLA-E/ULBP3/NCR1/KIR3DL1/PTPN6/MICB/LEP/ULBP2/IL12A/ARRB2/ULBP1/RAET1E/RAET1G	30
GO:0035710	BP	GO:0035710	CD4-positive, alpha-beta T cell activation	36/866	92/18670	1.89697e-24	6.73996e-23	3.52738e-23	CCL19/IRF4/SLAMF6/LY9/JAK3/NCKAP1L/IL12RB1/PRKCQ/IL18/IL6/RUNX3/CD86/NLRP3/PTGER4/SEMA4A/IFNG/LGALS9/ANXA1/SOCS1/CD274/IL18R1/XCL1/IL12B/RSAD2/IL4R/ZC3H12A/RELB/BCL3/SMAD7/IL12A/TGFBR2/IL23A/RIPK2/CD81/IL2/STAT3	36
GO:0048015	BP	GO:0048015	phosphatidylinositol-mediated signaling	49/866	181/18670	1.91216e-24	6.76251e-23	3.53918e-23	DCN/PDGFRA/CCL5/HGF/RASGRP1/IL18/FLT3/PIK3CD/PTAFR/CSF1R/PIK3R5/OSM/PIK3CG/HCST/SEMA4D/FGR/TEK/NLRC3/CD28/TNF/NTF3/F2R/FGFR1/F2RL1/IGF1R/TGFB2/EDN1/FYN/IGF1/NGF/JAK2/FLT4/PDGFRB/ANGPT1/KDR/LYN/EPO/NPR3/TYRO3/PTPN6/FLT1/LEP/PDGFD/PLCG2/PDGFB/PDGFA/CBL/PIK3AP1/CSF3	49
GO:0002709	BP	GO:0002709	regulation of T cell mediated immunity	32/866	70/18670	1.95514e-24	6.85107e-23	3.58553e-23	IL7R/FCGR2B/PTPRC/IL12RB1/IL18/IL6/CD1C/CD1E/NLRP3/RIPK3/IL1B/WAS/CD1B/HLA-B/CD1D/HLA-F/CD1A/IL18R1/TNFRSF1B/XCL1/HLA-G/B2M/IL12B/RSAD2/HLA-A/HLA-E/HLA-H/HLA-C/SMAD7/IL12A/IL23A/CD81	32
GO:0034121	BP	GO:0034121	regulation of toll-like receptor signaling pathway	32/866	70/18670	1.95514e-24	6.85107e-23	3.58553e-23	IRF4/LTF/CD300LF/CD300A/TLR2/LILRA2/LILRA4/IRAK3/CYBA/LY96/BIRC3/F2RL1/TLR4/LBP/IRF1/RSAD2/ESR1/TLR6/TLR1/TLR9/LYN/TLR3/CD14/TLR5/CAV1/PELI1/TYRO3/TNFAIP3/ARRB2/IRF7/SARM1/TICAM2	32
GO:0070997	BP	GO:0070997	neuron death	68/866	348/18670	1.9698e-24	6.8709e-23	3.59591e-23	CCL5/FCGR2B/C1QA/ITGB2/CCL2/NGFR/FASLG/AXL/TYROBP/IFNG/CCL3/IL10/ITGAM/FOS/TNF/NTF3/SNCA/F2R/C5AR1/NR4A3/TGFB3/CRLF1/CD200/MAP3K5/TLR4/HLA-F/EGR1/HMOX1/BCL2/NLRP1/TNFRSF1B/MAP3K12/CSF1/TGFB2/FYN/NGF/TLR6/LGMN/CX3CR1/JAK2/ANGPT1/FZD1/KIR3DL2/EPO/ARRB1/BDNF/TNFRSF21/NR4A2/GDF5/CLCF1/TP63/TYRO3/HIF1A/NFATC4/NAMPT/NAIP/PTK2B/TP53/NRP1/LRRK2/ARRB2/CBL/CX3CL1/CSF3/SARM1/STAT3/REL/RB1	68
GO:1904018	BP	GO:1904018	positive regulation of vasculature development	55/866	230/18670	2.11252e-24	7.33524e-23	3.83892e-23	HGF/CYBB/PRKCB/CCL11/ITGB2/PTGS2/C3AR1/APLNR/IL1B/CXCR4/ITGAX/TEK/IL10/GDF2/ANXA1/C5AR1/ENG/SPHK1/THBS1/FGF1/ETS1/EGR1/HMOX1/PGF/VEGFC/AKT3/ACVRL1/SERPINE1/FGF18/CCL24/CX3CR1/CD40/TNFSF12/TIE1/GHRL/SEMA5A/KDR/TLR3/ZC3H12A/VEGFB/HIF1A/FLT1/PTK2B/RLN2/NOTCH1/NRP1/PDGFD/PDGFB/TGFBR2/CMA1/CX3CL1/GATA6/STAT3/ERAP1/JAK1	55
GO:0006909	BP	GO:0006909	phagocytosis	70/866	369/18670	2.49136e-24	8.61155e-23	4.50688e-23	MARCO/CRP/FCGR1A/CD3G/IL2RG/SLAMF1/VAV1/FCGR2B/PTPRC/FCN1/NCKAP1L/CLEC7A/FCN3/IL2RB/HCK/ITGB2/CCL2/SYK/CD247/FCGR3A/CD300LF/FPR2/CD300A/TLR2/AXL/TYROBP/IL1B/FCER1G/MSR1/FGR/IFNG/WAS/ITGAM/FCGR2A/TREM2/ANXA1/TNF/CYBA/IL15/IRF8/TGFB1/PTX3/SPHK1/THBS1/F2RL1/TLR4/PYCARD/LBP/ITGAL/GAS6/COLEC12/FYN/VAV3/IL15RA/FCN2/LYN/CD14/CEBPE/SIRPA/TYRO3/SLC11A1/ITGAV/LEP/ELANE/PLCG2/C4A/AZU1/PRTN3/CSK/TICAM2	70
GO:0046634	BP	GO:0046634	regulation of alpha-beta T cell activation	36/866	93/18670	2.96079e-24	1.0188e-22	5.33195e-23	CCL19/IRF4/CD3E/PTPRC/JAK3/NCKAP1L/IL12RB1/PRKCQ/ZAP70/IL18/RUNX3/CD86/SYK/NLRP3/EBI3/CD300A/IFNG/LGALS9/CD28/ANXA1/SOCS1/CD274/XCL1/IL12B/IRF1/HLA-E/IL4R/ZC3H12A/SMAD7/IL12A/TGFBR2/IL23A/TNFRSF14/RIPK2/CD81/IL2	36
GO:0043406	BP	GO:0043406	positive regulation of MAP kinase activity	58/866	258/18670	3.34105e-24	1.1445e-22	5.98976e-23	CCL19/FPR1/SAA1/HGF/PTPRC/RASGRP1/CD40LG/FLT3/SYK/PIK3R5/PIK3CG/CD74/IL1B/CXCR4/TNF/NTF3/F2R/C5AR1/TGFB1/THBS1/TGFB3/FGFR1/FGF1/MAP3K5/TLR4/TGFA/MAP3K12/EDN1/FGF18/NOD2/IGF1/NGF/TNFRSF11A/TLR6/CD40/S1PR2/JAK2/GHRL/PDGFRB/TLR9/NRG1/S100A12/ARRB1/NOD1/NOX4/MST1R/FLT1/PTK2B/LRRK2/PDGFD/PROK2/ELANE/PDGFB/PDGFA/RIPK2/CD81/CSK/MAP3K14	58
GO:0045807	BP	GO:0045807	positive regulation of endocytosis	45/866	153/18670	3.43786e-24	1.1724e-22	6.13581e-23	CCL19/CCL21/IL2RG/FCGR2B/PTPRC/NCKAP1L/CLEC7A/IL2RB/CCL2/SYK/GREM1/CD300LF/FPR2/AXL/IL1B/FCER1G/IFNG/TREM2/TNF/CYBA/NTF3/SNCA/IL15/PTX3/F2RL1/SELE/PYCARD/GAS6/B2M/SERPINE1/IL15RA/ANGPT1/CD14/ARRB1/SIRPA/SLC11A1/ANXA2/ITGAV/LRRK2/ARRB2/PLCG2/PPP3CC/CBL/C4A/AZU1	45
GO:0048017	BP	GO:0048017	inositol lipid-mediated signaling	49/866	184/18670	4.26641e-24	1.44849e-22	7.58073e-23	DCN/PDGFRA/CCL5/HGF/RASGRP1/IL18/FLT3/PIK3CD/PTAFR/CSF1R/PIK3R5/OSM/PIK3CG/HCST/SEMA4D/FGR/TEK/NLRC3/CD28/TNF/NTF3/F2R/FGFR1/F2RL1/IGF1R/TGFB2/EDN1/FYN/IGF1/NGF/JAK2/FLT4/PDGFRB/ANGPT1/KDR/LYN/EPO/NPR3/TYRO3/PTPN6/FLT1/LEP/PDGFD/PLCG2/PDGFB/PDGFA/CBL/PIK3AP1/CSF3	49
GO:0002698	BP	GO:0002698	negative regulation of immune effector process	40/866	120/18670	6.26702e-24	2.11831e-22	1.10862e-22	IL7R/IL2RA/FCGR2B/PTPRC/JAK3/SLAMF8/HAVCR2/CD300A/CD22/IL10/IRAK3/LGALS9/ANXA1/TNF/IL33/TGFB1/LGALS3/TGFB3/HLA-F/HMOX1/SERPINB9/BST2/KIR2DL4/XCL1/HLA-G/A2M/TGFB2/IL13RA2/HLA-E/ANGPT1/IL4R/ZC3H12A/PTPN6/MICB/SMAD7/RNF125/ARRB2/TRIM38/SERPING1/IL2	40
GO:0046632	BP	GO:0046632	alpha-beta T cell differentiation	37/866	101/18670	6.80782e-24	2.29048e-22	1.19873e-22	CCL19/IRF4/SLAMF6/ITK/LY9/JAK3/NCKAP1L/IL12RB1/ZAP70/IL18/IL6/RUNX3/CD86/SYK/NLRP3/PTGER4/TNFSF8/SEMA4A/IFNG/LGALS9/ANXA1/SOCS1/BCL2/IL18R1/IL12B/IRF1/RSAD2/IL4R/ZC3H12A/RELB/BCL3/SMAD7/TGFBR2/IL23A/RIPK2/IL2/STAT3	37
GO:0014065	BP	GO:0014065	phosphatidylinositol 3-kinase signaling	44/866	148/18670	6.83637e-24	2.29048e-22	1.19873e-22	DCN/PDGFRA/CCL5/HGF/RASGRP1/IL18/FLT3/PIK3CD/PIK3R5/OSM/PIK3CG/HCST/SEMA4D/FGR/TEK/NLRC3/CD28/TNF/NTF3/F2R/FGFR1/F2RL1/IGF1R/TGFB2/EDN1/FYN/IGF1/JAK2/FLT4/PDGFRB/ANGPT1/KDR/LYN/EPO/TYRO3/PTPN6/FLT1/LEP/PDGFD/PDGFB/PDGFA/CBL/PIK3AP1/CSF3	44
GO:0042100	BP	GO:0042100	B cell proliferation	36/866	95/18670	7.07063e-24	2.35862e-22	1.23439e-22	CD79A/IL7R/FCGR2B/PTPRC/TNFSF13B/NCKAP1L/CTLA4/CARD11/CD19/BTK/CD40LG/CD180/CD70/TNFRSF13B/CD300A/CD74/CD22/TYROBP/INPP5D/IL10/CR2/TLR4/BCL2/VAV3/TNFRSF4/CD40/TNFRSF13C/TLR9/LYN/TNFRSF21/NFATC2/CLCF1/PELI1/IL7/CD81/IL2	36
GO:0019058	BP	GO:0019058	viral life cycle	65/866	328/18670	9.48886e-24	3.15154e-22	1.64937e-22	CXCR6/CCR5/CCL5/SLAMF1/FCN1/APOBEC3C/FCN3/CCL2/LTF/CD86/CD74/APOBEC3G/AXL/CXCR4/CD4/SLPI/APOBEC3H/IFI16/IFI27/LGALS9/CD28/TNF/CR2/IFITM1/CD209/CLEC4M/PTX3/ICAM1/CCL8/BCL2/BST2/GAS6/ISG20/MX1/RSAD2/TNFRSF4/PLSCR1/APOBEC3A/LGALS1/IFITM2/ISG15/PML/TRIM6/ZC3H12A/CAV1/OASL/APOBEC3F/TYRO3/AICDA/APCS/ANXA2/ITGAV/TRIM21/NOTCH1/OAS3/OAS1/FURIN/CTSB/TRIM15/TNFRSF14/RNASEL/TRIM38/TRIM62/CD81/IFITM3	65
GO:0032755	BP	GO:0032755	positive regulation of interleukin-6 production	36/866	96/18670	1.08222e-23	3.57883e-22	1.87299e-22	TLR8/TLR7/CLEC7A/IL6/SYK/PTAFR/TLR2/CD74/TYROBP/CARD9/IL1B/LILRA2/FCER1G/LGALS9/TNF/CYBA/F2R/IL33/F2RL1/TLR4/PYCARD/LBP/IL17D/TSLP/NOD2/TLR6/TLR1/EREG/TLR9/TLR3/NOD1/IL1RN/DDX58/IFIH1/RIPK2/STAT3	36
GO:0045766	BP	GO:0045766	positive regulation of angiogenesis	51/866	204/18670	1.17099e-23	3.85567e-22	2.01788e-22	HGF/CYBB/PRKCB/CCL11/ITGB2/PTGS2/C3AR1/APLNR/IL1B/CXCR4/ITGAX/TEK/IL10/GDF2/ANXA1/C5AR1/ENG/SPHK1/THBS1/FGF1/ETS1/HMOX1/PGF/VEGFC/AKT3/ACVRL1/SERPINE1/FGF18/CCL24/CX3CR1/CD40/TNFSF12/TIE1/GHRL/SEMA5A/KDR/TLR3/ZC3H12A/VEGFB/HIF1A/FLT1/PTK2B/RLN2/NRP1/TGFBR2/CMA1/CX3CL1/GATA6/STAT3/ERAP1/JAK1	51
GO:1903901	BP	GO:1903901	negative regulation of viral life cycle	34/866	85/18670	1.5536e-23	5.09353e-22	2.66572e-22	CCL5/FCN1/APOBEC3C/FCN3/LTF/APOBEC3G/SLPI/APOBEC3H/IFI16/TNF/IFITM1/PTX3/CCL8/BST2/ISG20/MX1/RSAD2/PLSCR1/APOBEC3A/IFITM2/ISG15/PML/TRIM6/ZC3H12A/OASL/APOBEC3F/AICDA/APCS/TRIM21/OAS3/OAS1/TRIM15/RNASEL/IFITM3	34
GO:0033002	BP	GO:0033002	muscle cell proliferation	55/866	239/18670	1.56696e-23	5.1154e-22	2.67716e-22	OGN/MMP9/CCL5/IL18/IL6/PTAFR/PTGS2/ELN/GSTP1/IFNG/FGFR2/IL10/ZFPM2/TNF/CYBA/IL15/NR4A3/THBS1/TGFB3/FGFR1/MAP3K5/HMOX1/GLI1/APOD/CALCRL/TGFB2/EDN1/IL12B/HBEGF/IGF1/STAT1/JAK2/GJA1/VIPR2/PDGFRB/ANGPT1/EREG/ABCC4/BMP10/NPR3/VIP/NAMPT/NPR1/NOTCH1/TNFAIP3/S1PR1/IL12A/PDGFD/ELANE/PDGFB/TGFBR2/CX3CL1/GATA6/STAT3/GNAI2	55
GO:0050673	BP	GO:0050673	epithelial cell proliferation	75/866	434/18670	2.1605e-23	7.0005e-22	3.66373e-22	CCL5/HGF/CXCL12/CCL11/RUNX3/CCL2/NGFR/MMP12/APLNR/BMP5/FGFR2/TEK/PGR/IL10/GDF2/NLRC3/FGF7/TNF/CYBA/PTN/SCG2/C5AR1/NRP2/TGFB1/NR4A3/THBS1/FGFR1/FGF1/CCL26/HMOX1/AREG/PGF/PRKX/GLI1/TGFA/VEGFC/AKT3/B2M/ACVRL1/TGFB2/VDR/CCL24/ESR1/NOD2/IGF1/STAT1/TNFSF12/GJA1/GHRL/FLT4/STAT5A/SEMA5A/EREG/KDR/BMP6/NR4A1/PLXNB3/CAV1/GDF5/EDNRB/TP63/VEGFB/VIP/HIF1A/FLT1/NOTCH1/LEP/TNFAIP3/NRP1/PDGFB/STAT3/RB1/DLL4/IL26/…	75
GO:0050922	BP	GO:0050922	negative regulation of chemotaxis	30/866	64/18670	2.16274e-23	7.0005e-22	3.66373e-22	CXCL13/SEMA3C/SLAMF8/SLIT2/KLRK1/CCL2/GREM1/GSTP1/SEMA4A/SEMA4D/SEMA3A/THBS1/SEMA3D/SEMA6D/SEMA3E/SEMA6A/SEMA5A/SEMA7A/SEMA6B/SEMA3G/NOTCH1/NRP1/PLXNA3/SEMA4F/ELANE/DUSP1/SEMA4B/SEMA5B/PTPN2/SEMA3F	30
GO:0071887	BP	GO:0071887	leukocyte apoptotic process	37/866	104/18670	2.26556e-23	7.30238e-22	3.82172e-22	CCL19/CCL21/IL7R/CD27/CD3G/IL2RA/CCR5/CCL5/PDCD1/JAK3/CCR7/CXCL12/PRKCQ/BTK/IL6/PIK3CD/RIPK3/IDO1/FASLG/CD74/AXL/FCER1G/IL10/LGALS9/ANXA1/NR4A3/LGALS3/CD274/GAS6/NOD2/LYN/TNFRSF21/TSC22D3/HIF1A/TP53/IRF7/IL2	37
GO:0150076	BP	GO:0150076	neuroinflammatory response	32/866	75/18670	2.80801e-23	9.01278e-22	4.71687e-22	TLR8/MMP9/PTPRC/TLR7/IL18/C1QA/IL6/ITGB2/PTGS2/FPR2/TLR2/TYROBP/IL1B/IFNG/CCL3/ITGAM/TREM2/TNF/SNCA/C5AR1/IL33/SPHK1/CD200/TNFRSF1B/IGF1/TLR6/JAK2/TLR3/NAMPT/LRRK2/CX3CL1/AZU1	32
GO:0050792	BP	GO:0050792	regulation of viral process	51/866	208/18670	3.0528e-23	9.75746e-22	5.1066e-22	CCL5/FCN1/APOBEC3C/FCN3/CCL4/LTF/CSF1R/CD74/APOBEC3G/CXCR4/CCL3/CD4/SLPI/APOBEC3H/IFI16/IFI27/LGALS9/CD28/TNF/IFITM1/PTX3/CCL8/BCL2/BST2/ISG20/MX1/RSAD2/STAT1/PLSCR1/APOBEC3A/LGALS1/IFITM2/ISG15/PML/TRIM6/ZC3H12A/OASL/APOBEC3F/AICDA/APCS/ANXA2/TRIM21/NOTCH1/OAS3/OAS1/TRIM15/RNASEL/TRIM38/TRIM14/TRIM62/IFITM3	51
GO:0050851	BP	GO:0050851	antigen receptor-mediated signaling pathway	63/866	316/18670	3.39163e-23	1.07078e-21	5.60399e-22	CD79A/CD3E/CD3G/LCK/CD3D/HLA-DQA1/ITK/HLA-DQB1/FCGR2B/PTPRC/HLA-DQA2/TRAT1/PRKCB/CCR7/NCKAP1L/CTLA4/HLA-DRB5/PRKCQ/CARD11/HLA-DPA1/HLA-DPB1/HLA-DRB1/ZAP70/HLA-DRA/CD19/BTK/SYK/PIK3CD/LCP2/CD247/CD300A/CD22/GRAP2/INPP5D/CD4/WAS/CD28/BMX/LAT/CD79B/LGALS3/CMTM3/BCL2/FYN/VAV3/RFTN1/TXK/BTN3A3/PSMB8/LYN/BTN3A2/ZC3H12A/TNFRSF21/NFATC2/PTPN6/BTN3A1/PLCG2/CYLD/NFKB1/RIPK2/CD81/PTPN2/CSK	63
GO:0051250	BP	GO:0051250	negative regulation of lymphocyte activation	43/866	146/18670	3.3924e-23	1.07078e-21	5.60399e-22	IL2RA/FCGR2B/JAK3/CTLA4/PDCD1LG2/BTK/RUNX3/CD86/HAVCR2/LST1/IDO1/TNFRSF13B/CD300A/CD74/AXL/TYROBP/TNFAIP8L2/INPP5D/IL10/LGALS9/ANXA1/SOCS1/TGFB1/LGALS3/CD274/HLA-F/XCL1/HLA-G/IRF1/INHBA/LYN/IL4R/ZC3H12A/TNFRSF21/PELI1/TYRO3/PTPN6/TNFAIP3/SMAD7/TNFRSF14/PTPN2/IL2/HMGB3	43
GO:0002715	BP	GO:0002715	regulation of natural killer cell mediated immunity	26/866	46/18670	3.40621e-23	1.07078e-21	5.60399e-22	SLAMF6/SH2D1A/VAV1/KLRK1/RASGRP1/HAVCR2/NCR3/IL18RAP/LGALS9/HLA-F/SERPINB9/KIR2DL4/HLA-G/IL12B/HLA-E/SH2D1B/ULBP3/NCR1/MICB/LEP/ULBP2/IL12A/ARRB2/ULBP1/RAET1E/RAET1G	26
GO:0050919	BP	GO:0050919	negative chemotaxis	26/866	46/18670	3.40621e-23	1.07078e-21	5.60399e-22	SEMA3C/SLIT2/SEMA4A/SEMA4D/PLXNA4/SEMA3A/NRP2/LGR6/SEMA3D/SEMA6D/SEMA3E/SEMA6A/SEMA5A/NRG1/SEMA7A/SEMA6B/NRG3/SEMA3G/ITGAV/PLXNA3/SEMA4F/PDGFA/SEMA4B/SEMA5B/SEMA3F/SLIT1	26
GO:0032613	BP	GO:0032613	interleukin-10 production	28/866	55/18670	3.45087e-23	1.08038e-21	5.65419e-22	IRF4/HGF/FCGR2B/JAK3/PDCD1LG2/CLEC7A/CD40LG/SYK/IDO1/TLR2/TYROBP/FCER1G/LGALS9/TREM2/CD28/F2RL1/CD274/TLR4/PYCARD/XCL1/TSLP/IL12B/NOD2/TLR9/ISG15/TNFRSF21/BCL3/IL23A	28
GO:0007162	BP	GO:0007162	negative regulation of cell adhesion	60/866	289/18670	4.31697e-23	1.34601e-21	7.0444e-22	CCL21/IL2RA/FCGR2B/PTPRC/JAK3/CTLA4/CXCL12/PDCD1LG2/RUNX3/CD86/HAVCR2/TNC/MMP12/IDO1/CD300A/CD74/SEMA4D/TNFAIP8L2/PLXNA4/IL10/LGALS9/ANXA1/SOCS1/TGFB1/LGALS3/THBS1/CD274/MUC1/AKNA/APOD/XCL1/HLA-G/ACVRL1/SERPINE1/IRF1/JAK2/SEMA3E/JAG1/ANGPT1/SEMA6A/LGALS1/SEMA5A/PLXND1/BMP6/PLXNB3/IL4R/ZC3H12A/TNFRSF21/IL1RN/PELI1/PTPN6/NOTCH1/PLXNA1/SMAD7/PLXNA3/DUSP1/CX3CL1/TNFRSF14/PTPN2/IL2	60
GO:0032479	BP	GO:0032479	regulation of type I interferon production	40/866	126/18670	5.03261e-23	1.56277e-21	8.17881e-22	TLR8/ZBP1/TLR7/SYK/HAVCR2/MMP12/TLR2/IL10/LILRA4/IFI16/NLRC3/NLRC5/TLR4/IKBKE/PYCARD/RNF135/IRF1/HERC5/STAT1/TLR9/TLR3/ISG15/CD14/SIRPA/RELB/TRIM21/TRAF3/TNFAIP3/RNF125/IRF7/PLCG2/CYLD/DDX58/TRIM15/IFIH1/NFKB1/RIPK2/TRIM38/REL/NFKB2	40
GO:0042531	BP	GO:0042531	positive regulation of tyrosine phosphorylation of STAT protein	31/866	71/18670	5.81523e-23	1.79848e-21	9.41241e-22	CCL5/IL18/IL6/FLT3/CSF1R/OSM/TNFRSF18/LIF/SOCS3/IFNG/TNF/IL15/CRLF1/FYN/TSLP/IL12B/CTF1/IL24/IGF1/CD40/JAK2/LYN/EPO/CLCF1/TNFSF18/LEP/IL12A/IL23A/CSF2/IL2/STAT3	31
GO:0030888	BP	GO:0030888	regulation of B cell proliferation	29/866	61/18670	7.08777e-23	2.18321e-21	1.14259e-21	FCGR2B/PTPRC/TNFSF13B/NCKAP1L/CTLA4/CARD11/BTK/TNFRSF13B/CD300A/CD74/CD22/TYROBP/INPP5D/IL10/TLR4/BCL2/VAV3/TNFRSF4/CD40/TNFRSF13C/TLR9/LYN/TNFRSF21/NFATC2/CLCF1/PELI1/IL7/CD81/IL2	29
GO:0051048	BP	GO:0051048	negative regulation of secretion	54/866	238/18670	8.21349e-23	2.51979e-21	1.31874e-21	TLR8/FCGR2B/NLRP3/PTGER4/OSM/CD300A/CD74/CD22/LIF/IL1B/IL10/LGALS9/CARD16/ANXA1/TNF/SNCA/F2R/IL33/CD200/F2RL1/HLA-F/HMOX1/TNFRSF1B/PTGER3/GAS6/IL27RA/EDN1/NLRP12/IL13RA2/RSAD2/TNFRSF4/TLR6/GHRL/ANGPT1/INHBA/NRG1/TRIM9/PML/AVPR2/ZC3H12A/TNFRSF21/NLRP7/OXTR/NOTCH1/LEP/TNFAIP3/FAM3D/IL11/BMP8A/CX3CL1/RHBDF2/FGF23/ANXA4/GNAI2	54
GO:2000106	BP	GO:2000106	regulation of leukocyte apoptotic process	33/866	83/18670	8.82001e-23	2.69504e-21	1.41046e-21	CCL19/CCL21/IL7R/CD27/CD3G/CCR5/CCL5/PDCD1/JAK3/CCR7/CXCL12/PRKCQ/BTK/PIK3CD/RIPK3/IDO1/CD74/AXL/FCER1G/IL10/LGALS9/ANXA1/NR4A3/LGALS3/CD274/GAS6/NOD2/LYN/TSC22D3/HIF1A/TP53/IRF7/IL2	33
GO:0032606	BP	GO:0032606	type I interferon production	40/866	128/18670	9.77958e-23	2.97634e-21	1.55768e-21	TLR8/ZBP1/TLR7/SYK/HAVCR2/MMP12/TLR2/IL10/LILRA4/IFI16/NLRC3/NLRC5/TLR4/IKBKE/PYCARD/RNF135/IRF1/HERC5/STAT1/TLR9/TLR3/ISG15/CD14/SIRPA/RELB/TRIM21/TRAF3/TNFAIP3/RNF125/IRF7/PLCG2/CYLD/DDX58/TRIM15/IFIH1/NFKB1/RIPK2/TRIM38/REL/NFKB2	40
GO:1901214	BP	GO:1901214	regulation of neuron death	62/866	313/18670	1.09041e-22	3.30541e-21	1.7299e-21	CCL5/FCGR2B/C1QA/ITGB2/CCL2/FASLG/AXL/TYROBP/IFNG/CCL3/IL10/ITGAM/FOS/TNF/NTF3/SNCA/F2R/C5AR1/NR4A3/TGFB3/CRLF1/CD200/MAP3K5/TLR4/HLA-F/EGR1/HMOX1/BCL2/TNFRSF1B/MAP3K12/CSF1/TGFB2/FYN/NGF/TLR6/LGMN/CX3CR1/JAK2/ANGPT1/FZD1/KIR3DL2/EPO/ARRB1/BDNF/NR4A2/GDF5/CLCF1/TYRO3/HIF1A/NFATC4/NAIP/PTK2B/TP53/NRP1/LRRK2/ARRB2/CBL/CX3CL1/CSF3/SARM1/STAT3/REL	62
GO:0002711	BP	GO:0002711	positive regulation of T cell mediated immunity	26/866	48/18670	1.52213e-22	4.59588e-21	2.40527e-21	PTPRC/IL12RB1/IL18/IL6/CD1C/CD1E/NLRP3/IL1B/CD1B/HLA-B/CD1D/HLA-F/CD1A/IL18R1/XCL1/HLA-G/B2M/IL12B/RSAD2/HLA-A/HLA-E/HLA-H/HLA-C/IL12A/IL23A/CD81	26
GO:2001233	BP	GO:2001233	regulation of apoptotic signaling pathway	71/866	406/18670	1.68162e-22	5.05743e-21	2.64682e-21	LCK/MMP9/HGF/PTPRC/CXCL12/BCL2A1/PTGS2/RIPK3/FASLG/CD74/GSTP1/GZMB/PLAUR/BMPR1B/IL1B/BMP5/LGALS9/TNF/S100A9/SCG2/LGALS3/PMAIP1/THBS1/FGFR1/MUC1/S100A8/ICAM1/BDKRB2/HMOX1/BCL2/PYCARD/SERPINE1/FYN/IGF1/CX3CR1/TNFSF12/JAK2/IFI6/INHBA/EPO/PML/BDNF/TRAF1/CAV1/NR4A2/IL20RA/TP63/FAS/IL7/HIF1A/NFATC4/NCK2/ITGAV/FGA/TNFAIP3/TP53/NRP1/LRRK2/ARRB2/TNFSF10/CYLD/PPP3CC/ATF3/CX3CL1/PF4/TNFRSF10A/PTPN2/CSF2/RB1…	71
GO:0042269	BP	GO:0042269	regulation of natural killer cell mediated cytotoxicity	25/866	44/18670	1.9837e-22	5.94254e-21	3.11005e-21	SLAMF6/SH2D1A/VAV1/KLRK1/RASGRP1/HAVCR2/NCR3/IL18RAP/LGALS9/HLA-F/SERPINB9/KIR2DL4/HLA-G/IL12B/HLA-E/ULBP3/NCR1/MICB/LEP/ULBP2/IL12A/ARRB2/ULBP1/RAET1E/RAET1G	25
GO:0032722	BP	GO:0032722	positive regulation of chemokine production	28/866	58/18670	2.29582e-22	6.8507e-21	3.58533e-21	TLR7/CLEC7A/IL6/SYK/HAVCR2/CSF1R/TLR2/CD74/IL1B/IFNG/IL1RL1/LGALS9/TNF/IL33/TLR4/EGR1/HMOX1/PYCARD/LBP/FFAR2/TSLP/TLR9/TLR3/IL4R/IL7/HIF1A/RIPK2/AZU1	28
GO:0050764	BP	GO:0050764	regulation of phagocytosis	35/866	98/18670	3.04866e-22	9.06176e-21	4.7425e-21	IL2RG/FCGR2B/PTPRC/NCKAP1L/CLEC7A/IL2RB/HCK/CCL2/SYK/CD300LF/FPR2/CD300A/TLR2/IL1B/FCER1G/FGR/IFNG/TREM2/TNF/CYBA/IL15/TGFB1/PTX3/SPHK1/F2RL1/PYCARD/GAS6/IL15RA/SIRPA/SLC11A1/ITGAV/C4A/AZU1/PRTN3/CSK	35
GO:0048660	BP	GO:0048660	regulation of smooth muscle cell proliferation	45/866	169/18670	3.17044e-22	9.38719e-21	4.91282e-21	OGN/MMP9/CCL5/IL18/IL6/PTAFR/PTGS2/ELN/GSTP1/IFNG/FGFR2/IL10/TNF/CYBA/IL15/NR4A3/THBS1/TGFB3/MAP3K5/HMOX1/APOD/CALCRL/EDN1/IL12B/HBEGF/IGF1/STAT1/JAK2/VIPR2/PDGFRB/EREG/ABCC4/NPR3/VIP/NAMPT/NPR1/TNFAIP3/S1PR1/IL12A/PDGFD/ELANE/PDGFB/TGFBR2/CX3CL1/GNAI2	45
GO:0002831	BP	GO:0002831	regulation of response to biotic stimulus	41/866	139/18670	3.33855e-22	9.84679e-21	5.15335e-21	IL2RA/AIM2/CXCL6/IL12RB1/LTF/CD180/LY86/HAVCR2/MMP12/APOBEC3G/IL1B/LILRA2/SIGLEC11/CARD16/CYBA/LY96/IL15/BIRC3/F2RL1/CD274/PYCARD/IL12B/HERC5/STAT1/BMP6/TRIM6/ZC3H12A/NOD1/APOBEC3F/MICB/TRAF3/TNFAIP3/RNF125/IL12A/DDX58/IL23A/CX3CL1/TRIM15/SIGIRR/RIPK2/TRIM38	41
GO:0030101	BP	GO:0030101	natural killer cell activation	33/866	86/18670	3.37289e-22	9.90981e-21	5.18633e-21	IL21R/SLAMF7/PTPRC/KLRK1/RASGRP1/IL18/ITGB2/PIK3CD/HAVCR2/NCR3/AXL/TYROBP/CD244/IL15/ELF4/HLA-F/IL18R1/GAS6/FLT3LG/IL12B/HLA-E/ULBP3/NCR1/TYRO3/MICB/LEP/ULBP2/IL12A/IL23A/ULBP1/RAET1E/IL2/RAET1G	33
GO:0050852	BP	GO:0050852	T cell receptor signaling pathway	49/866	202/18670	3.7132e-22	1.08679e-20	5.68773e-21	CD3E/CD3G/LCK/CD3D/HLA-DQA1/ITK/HLA-DQB1/PTPRC/HLA-DQA2/TRAT1/CCR7/CTLA4/HLA-DRB5/PRKCQ/CARD11/HLA-DPA1/HLA-DPB1/HLA-DRB1/ZAP70/HLA-DRA/BTK/PIK3CD/LCP2/CD247/CD300A/GRAP2/INPP5D/CD4/WAS/CD28/LAT/LGALS3/FYN/RFTN1/TXK/BTN3A3/PSMB8/BTN3A2/ZC3H12A/TNFRSF21/PTPN6/BTN3A1/PLCG2/CYLD/NFKB1/RIPK2/CD81/PTPN2/CSK	49
GO:0001914	BP	GO:0001914	regulation of T cell mediated cytotoxicity	22/866	33/18670	4.20876e-22	1.22713e-20	6.42221e-21	IL7R/FCGR2B/PTPRC/IL12RB1/CD1C/CD1E/RIPK3/CD1B/HLA-B/CD1D/HLA-F/CD1A/XCL1/HLA-G/B2M/IL12B/HLA-A/HLA-E/HLA-H/HLA-C/IL12A/IL23A	22
GO:0048846	BP	GO:0048846	axon extension involved in axon guidance	23/866	37/18670	5.26111e-22	1.52233e-20	7.96718e-21	SEMA3C/SLIT2/CXCL12/SEMA4A/SEMA4D/PLXNA4/SEMA3A/NRP2/SEMA3D/SEMA6D/SEMA3E/SEMA6A/SEMA5A/SEMA7A/SEMA6B/SEMA3G/NRP1/PLXNA3/SEMA4F/SEMA4B/SEMA5B/SEMA3F/SLIT1	23
GO:1902284	BP	GO:1902284	neuron projection extension involved in neuron projection guidance	23/866	37/18670	5.26111e-22	1.52233e-20	7.96718e-21	SEMA3C/SLIT2/CXCL12/SEMA4A/SEMA4D/PLXNA4/SEMA3A/NRP2/SEMA3D/SEMA6D/SEMA3E/SEMA6A/SEMA5A/SEMA7A/SEMA6B/SEMA3G/NRP1/PLXNA3/SEMA4F/SEMA4B/SEMA5B/SEMA3F/SLIT1	23
GO:0048659	BP	GO:0048659	smooth muscle cell proliferation	45/866	171/18670	5.35622e-22	1.54401e-20	8.0806e-21	OGN/MMP9/CCL5/IL18/IL6/PTAFR/PTGS2/ELN/GSTP1/IFNG/FGFR2/IL10/TNF/CYBA/IL15/NR4A3/THBS1/TGFB3/MAP3K5/HMOX1/APOD/CALCRL/EDN1/IL12B/HBEGF/IGF1/STAT1/JAK2/VIPR2/PDGFRB/EREG/ABCC4/NPR3/VIP/NAMPT/NPR1/TNFAIP3/S1PR1/IL12A/PDGFD/ELANE/PDGFB/TGFBR2/CX3CL1/GNAI2	45
GO:2000116	BP	GO:2000116	regulation of cysteine-type endopeptidase activity	53/866	239/18670	6.41783e-22	1.84307e-20	9.64579e-21	CD27/LCK/AIM2/MMP9/HGF/CLEC7A/LTF/SYK/NGFR/NLRP3/PTGS2/FASLG/PLAUR/CARD9/NLRP2/IFI16/LGALS9/CARD16/TNF/CASP1/S100A9/SNCA/F2R/BIRC3/PMAIP1/THBS1/NLRC4/S100A8/MAP3K5/PYCARD/NLRP1/SERPINB9/MEFV/GAS6/FYN/NLRP12/NGF/LGMN/TNFSF15/JAK2/IFI6/CASP4/ARRB1/PML/NOD1/TP63/FAS/NAIP/ARRB2/TNFSF10/RIPK2/CASP10/TNFRSF10A	53
GO:0071902	BP	GO:0071902	positive regulation of protein serine/threonine kinase activity	63/866	334/18670	7.40555e-22	2.11877e-20	1.10886e-20	CCL19/FPR1/SAA1/HGF/PTPRC/RASGRP1/CD40LG/FLT3/LTF/SYK/CSF1R/PIK3R5/PIK3CG/CD74/IL1B/CXCR4/IFNG/TNF/NTF3/SNCA/F2R/C5AR1/TGFB1/THBS1/TGFB3/FGFR1/FGF1/MAP3K5/TLR4/TGFA/MAP3K12/EDN1/FGF18/NOD2/IGF1/NGF/TNFRSF11A/TLR6/CD40/S1PR2/JAK2/GHRL/PDGFRB/TLR9/NRG1/S100A12/ARRB1/NOD1/NOX4/MST1R/FLT1/PTK2B/LRRK2/PDGFD/PROK2/ELANE/PDGFB/PDGFA/RIPK2/CD81/CALM1/CSK/MAP3K14	63
GO:0040013	BP	GO:0040013	negative regulation of locomotion	69/866	396/18670	8.42688e-22	2.40198e-20	1.25708e-20	CCL21/DCN/CXCL13/SEMA3C/SLAMF8/SLIT2/CXCL12/KLRK1/CCL2/GREM1/PTGER4/CD300A/CD74/GSTP1/SEMA4A/SEMA4D/BMP5/SEMA3A/GDF2/WAS/IFITM1/PTN/IL33/TGFB1/ENG/THBS1/CD200/HMOX1/BCL2/BST2/APOD/SEMA3D/SEMA6D/ACVRL1/SERPINE1/IL27RA/IL24/CX3CR1/SEMA3E/TIE1/GHRL/JAG1/SEMA6A/SEMA5A/NRG1/PML/PLXNB3/BMP10/SEMA7A/SEMA6B/NRG3/SEMA3G/TRIM21/NOTCH1/SMAD7/NRP1/PLXNA3/SEMA4F/ELANE/DUSP1/CX3CL1/TRIM15/SEMA4B/SEMA5B/PTPN2/S…	69
GO:0050679	BP	GO:0050679	positive regulation of epithelial cell proliferation	49/866	206/18670	9.30864e-22	2.64345e-20	1.38346e-20	CCL5/CXCL12/CCL11/MMP12/APLNR/BMP5/FGFR2/TEK/IL10/GDF2/FGF7/CYBA/PTN/SCG2/C5AR1/NRP2/TGFB1/NR4A3/FGFR1/FGF1/CCL26/HMOX1/AREG/PGF/TGFA/VEGFC/AKT3/ACVRL1/CCL24/NOD2/IGF1/TNFSF12/GHRL/FLT4/STAT5A/SEMA5A/KDR/BMP6/NR4A1/PLXNB3/TP63/VEGFB/VIP/HIF1A/NOTCH1/TNFAIP3/NRP1/PDGFB/STAT3	49
GO:0050701	BP	GO:0050701	interleukin-1 secretion	28/866	61/18670	1.32569e-21	3.75073e-20	1.96295e-20	CCL19/TLR8/AIM2/SAA1/CCR7/NLRP3/LILRA2/CCL3/NLRP2/LGALS9/CARD16/CASP1/F2RL1/NLRC4/TLR4/PYCARD/NLRP1/GAS6/NLRP12/NOD2/TLR6/PML/ORM1/ZC3H12A/NLRP7/TNFAIP3/RIPK2/S100A13	28
GO:0031295	BP	GO:0031295	T cell costimulation	27/866	56/18670	1.35534e-21	3.82046e-20	1.99945e-20	CCL19/CCL21/CD3E/LCK/PDCD1/VAV1/TNFSF13B/ICOS/CCR7/CTLA4/PDCD1LG2/KLRK1/CARD11/CD40LG/CD86/GRAP2/CD28/CD274/FYN/TNFRSF13C/LGALS1/LYN/CAV1/PTPN6/TNFRSF14/CD81/CSK	27
GO:0045058	BP	GO:0045058	T cell selection	25/866	47/18670	1.82862e-21	5.1356e-20	2.68773e-20	IRF4/CD3E/CD3G/SLAMF6/CD3D/LY9/PTPRC/CCR7/IL12RB1/CARD11/ZAP70/IL6/SYK/CD74/CD4/CD28/IL15/CD1D/BCL2/IL12B/JAG2/CYLD/IL23A/PTPN2/STAT3	25
GO:0032653	BP	GO:0032653	regulation of interleukin-10 production	26/866	52/18670	2.3084e-21	6.45929e-20	3.38049e-20	IRF4/HGF/FCGR2B/JAK3/PDCD1LG2/CLEC7A/CD40LG/SYK/IDO1/TLR2/TYROBP/FCER1G/LGALS9/TREM2/CD28/CD274/TLR4/PYCARD/XCL1/TSLP/IL12B/NOD2/TLR9/TNFRSF21/BCL3/IL23A	26
GO:0031294	BP	GO:0031294	lymphocyte costimulation	27/866	57/18670	2.46342e-21	6.86791e-20	3.59434e-20	CCL19/CCL21/CD3E/LCK/PDCD1/VAV1/TNFSF13B/ICOS/CCR7/CTLA4/PDCD1LG2/KLRK1/CARD11/CD40LG/CD86/GRAP2/CD28/CD274/FYN/TNFRSF13C/LGALS1/LYN/CAV1/PTPN6/TNFRSF14/CD81/CSK	27
GO:0042088	BP	GO:0042088	T-helper 1 type immune response	24/866	43/18670	2.49707e-21	6.9364e-20	3.63019e-20	CCL19/JAK3/IL12RB1/IL18/HAVCR2/EBI3/IL18RAP/SEMA4A/IL1B/IL1RL1/ANXA1/IL33/TLR4/IL18R1/XCL1/IL27RA/IL12B/IL4R/RELB/SLC11A1/BCL3/IL12A/IL23A/RIPK2	24
GO:0048872	BP	GO:0048872	homeostasis of number of cells	53/866	246/18670	2.63849e-21	7.30269e-20	3.82189e-20	IL7R/IL2RA/CXCL6/TNFSF13B/TNFRSF17/JAK3/CCR7/NCKAP1L/CARD11/IL6/FLT3/PIK3CD/RIPK3/TNFRSF13B/SPI1/CD74/AXL/FCER1G/CCR4/INPP5D/LGALS9/ANXA1/F2R/LAT/TGFB1/PMAIP1/ETS1/HMOX1/BCL2/AKT3/B2M/CSF1/JAM3/FLT3LG/STAT1/JAK2/TRIM58/TNFRSF13C/INHBA/LYN/ISG15/EPO/MAFB/TSC22D3/IL7/HIF1A/NOTCH1/TNFAIP3/CYLD/PTPN2/IL2/STAT3/RB1	53
GO:1903531	BP	GO:1903531	negative regulation of secretion by cell	49/866	211/18670	2.83874e-21	7.82856e-20	4.0971e-20	TLR8/FCGR2B/NLRP3/PTGER4/OSM/CD300A/CD22/LIF/IL1B/IL10/LGALS9/CARD16/ANXA1/TNF/SNCA/F2R/IL33/CD200/F2RL1/HLA-F/HMOX1/TNFRSF1B/GAS6/IL27RA/EDN1/NLRP12/IL13RA2/RSAD2/TNFRSF4/TLR6/GHRL/ANGPT1/INHBA/TRIM9/PML/ZC3H12A/TNFRSF21/NLRP7/NOTCH1/LEP/TNFAIP3/FAM3D/IL11/BMP8A/CX3CL1/RHBDF2/FGF23/ANXA4/GNAI2	49
GO:0002292	BP	GO:0002292	T cell differentiation involved in immune response	29/866	68/18670	3.27457e-21	8.96576e-20	4.69226e-20	CCL19/IRF4/SLAMF6/LY9/CLEC4E/JAK3/IL12RB1/IL18/IL6/CD86/NLRP3/PTGER4/SEMA4A/FCER1G/IFNG/LGALS9/ANXA1/IL18R1/IL12B/CLEC4D/IL4R/ZC3H12A/RELB/BCL3/SMAD7/IL23A/RIPK2/IL2/STAT3	29
GO:0050918	BP	GO:0050918	positive chemotaxis	29/866	68/18670	3.27457e-21	8.96576e-20	4.69226e-20	SAA2/SAA1/CCL5/HGF/CXCL12/COLEC10/FPR2/CCR4/CCL3/CXCL10/IL16/FGF7/NTF3/SCG2/LGALS3/F2RL1/PGF/VEGFC/ANGPT1/SEMA5A/ROBO3/KDR/PLXNB3/VEGFB/NRP1/S1PR1/PDGFB/CX3CL1/AZU1	29
GO:0001774	BP	GO:0001774	microglial cell activation	25/866	48/18670	3.6508e-21	9.92473e-20	5.19414e-20	TLR8/PTPRC/TLR7/C1QA/IL6/ITGB2/FPR2/TLR2/TYROBP/IFNG/CCL3/ITGAM/TREM2/TNF/SNCA/C5AR1/IL33/SPHK1/TLR6/JAK2/TLR3/NAMPT/LRRK2/CX3CL1/AZU1	25
GO:0002269	BP	GO:0002269	leukocyte activation involved in inflammatory response	25/866	48/18670	3.6508e-21	9.92473e-20	5.19414e-20	TLR8/PTPRC/TLR7/C1QA/IL6/ITGB2/FPR2/TLR2/TYROBP/IFNG/CCL3/ITGAM/TREM2/TNF/SNCA/C5AR1/IL33/SPHK1/TLR6/JAK2/TLR3/NAMPT/LRRK2/CX3CL1/AZU1	25
GO:0043367	BP	GO:0043367	CD4-positive, alpha-beta T cell differentiation	30/866	74/18670	4.01771e-21	1.08633e-19	5.68532e-20	CCL19/IRF4/SLAMF6/LY9/JAK3/NCKAP1L/IL12RB1/IL18/IL6/RUNX3/CD86/NLRP3/PTGER4/SEMA4A/IFNG/LGALS9/ANXA1/SOCS1/IL18R1/IL12B/RSAD2/IL4R/ZC3H12A/RELB/BCL3/SMAD7/IL23A/RIPK2/IL2/STAT3	30
GO:0048771	BP	GO:0048771	tissue remodeling	45/866	179/18670	4.02449e-21	1.08633e-19	5.68532e-20	SEMA3C/IL18/RAC2/IL6/SYK/GREM1/CSF1R/BGN/AXL/LIF/INPP5D/CTSK/ANXA1/PTN/TNFRSF11B/F2R/IL15/TGFB1/TGFB3/SPP1/PTH1R/ACVRL1/VDR/IL12B/TNFRSF11A/GJA1/FLT4/JAG1/CAV1/NOX4/IL20RA/GDF5/IL7/HIF1A/PTK2B/LEP/TNFAIP3/TP53/S1PR1/IL23A/PPARGC1B/LTBP3/IL2/CSK/DLL4	45
GO:0032715	BP	GO:0032715	negative regulation of interleukin-6 production	26/866	53/18670	4.33477e-21	1.16596e-19	6.1021e-20	HGF/SLAMF1/NCKAP1L/HAVCR2/INPP5D/IL10/IRAK3/NLRC3/TNF/CD200/TLR4/GAS6/IL27RA/NLRP12/GHRL/TLR9/ARRB1/ORM1/ZC3H12A/SIRPA/PTPN6/TNFAIP3/ARRB2/BPI/CX3CL1/CSK	26
GO:0019883	BP	GO:0019883	antigen processing and presentation of endogenous antigen	18/866	22/18670	5.11417e-21	1.37078e-19	7.174e-20	CD1C/CD1E/CD74/CD1B/HLA-B/CD1D/HLA-F/CD1A/HLA-G/B2M/TAP1/HLA-A/HLA-E/HLA-H/HLA-C/TAP2/TAPBP/ERAP1	18
GO:0071526	BP	GO:0071526	semaphorin-plexin signaling pathway	23/866	40/18670	6.69338e-21	1.78779e-19	9.35644e-20	SEMA3C/SEMA4A/SEMA4D/PLXNA4/SEMA3A/NRP2/SEMA3D/SEMA6D/SEMA3E/SEMA6A/SEMA5A/PLXND1/PLXNB3/SEMA7A/SEMA6B/SEMA3G/PLXNA1/NRP1/PLXNA3/SEMA4F/SEMA4B/SEMA5B/SEMA3F	23
GO:0032732	BP	GO:0032732	positive regulation of interleukin-1 production	27/866	59/18670	7.77647e-21	2.06265e-19	1.0795e-19	CCL19/TLR8/AIM2/SAA1/CLEC7A/HAVCR2/NLRP3/TYROBP/LILRA2/IFNG/CCL3/NLRP2/IFI16/LGALS9/CASP1/TLR4/EGR1/PYCARD/NLRP1/NLRP12/NOD2/JAK2/ORM1/NOD1/NLRP7/RIPK2/AZU1	27
GO:0045071	BP	GO:0045071	negative regulation of viral genome replication	27/866	59/18670	7.77647e-21	2.06265e-19	1.0795e-19	CCL5/APOBEC3C/LTF/APOBEC3G/SLPI/APOBEC3H/IFI16/TNF/IFITM1/CCL8/BST2/ISG20/MX1/RSAD2/PLSCR1/APOBEC3A/IFITM2/ISG15/TRIM6/ZC3H12A/OASL/APOBEC3F/AICDA/OAS3/OAS1/RNASEL/IFITM3	27
GO:0030100	BP	GO:0030100	regulation of endocytosis	56/866	281/18670	9.9302e-21	2.6248e-19	1.3737e-19	CCL19/CCL21/IL2RG/FCGR2B/PTPRC/NCKAP1L/CLEC7A/IL2RB/HCK/CCL2/SYK/GREM1/CD300LF/FPR2/CD300A/TLR2/AXL/CD22/IL1B/FCER1G/FGR/IFNG/TREM2/TNF/CYBA/NTF3/SNCA/IL15/TGFB1/PTX3/LGALS3/SPHK1/F2RL1/SELE/PYCARD/GAS6/B2M/SERPINE1/IL15RA/ANGPT1/CD14/ARRB1/CAV1/SIRPA/SLC11A1/ANXA2/ITGAV/LRRK2/ARRB2/PLCG2/PPP3CC/CBL/C4A/AZU1/PRTN3/CSK	56
GO:0019079	BP	GO:0019079	viral genome replication	37/866	122/18670	1.26587e-20	3.33447e-19	1.7451e-19	CXCR6/CCL5/APOBEC3C/CCL2/LTF/APOBEC3G/SLPI/APOBEC3H/IFI16/IFI27/CD28/TNF/IFITM1/CD209/CLEC4M/CCL8/BCL2/BST2/GAS6/ISG20/MX1/RSAD2/PLSCR1/APOBEC3A/IFITM2/ISG15/TRIM6/ZC3H12A/OASL/APOBEC3F/AICDA/NOTCH1/OAS3/OAS1/RNASEL/TRIM38/IFITM3	37
GO:2000379	BP	GO:2000379	positive regulation of reactive oxygen species metabolic process	34/866	102/18670	1.55978e-20	4.09455e-19	2.1429e-19	CRP/KLRK1/CLEC7A/ITGB2/SYK/PTGS2/RIPK3/FPR2/GSTP1/TYROBP/IL1B/IFNG/ITGAM/TNF/CYBA/SNCA/TGFB1/PTX3/THBS1/F2RL1/ICAM1/TLR4/EDN1/TLR6/JAK2/PDGFRB/ZC3H12A/NOX4/PTK2B/LEP/TP53/PDGFB/TGFBR2/GNAI2	34
GO:0045582	BP	GO:0045582	positive regulation of T cell differentiation	31/866	83/18670	1.60224e-20	4.1916e-19	2.19369e-19	CCL19/IL7R/CD27/IL2RA/PTPRC/NCKAP1L/IL12RB1/RASGRP1/ZAP70/IL18/RUNX3/CD86/SYK/NLRP3/CD74/IFNG/LGALS9/ANXA1/SOCS1/TGFB1/TNFSF9/HLA-G/IL12B/IL4R/IL7/IL12A/TGFBR2/CYLD/IL23A/RIPK2/IL2	31
GO:0001916	BP	GO:0001916	positive regulation of T cell mediated cytotoxicity	19/866	26/18670	1.83128e-20	4.77445e-19	2.49873e-19	PTPRC/IL12RB1/CD1C/CD1E/CD1B/HLA-B/CD1D/HLA-F/CD1A/XCL1/HLA-G/B2M/IL12B/HLA-A/HLA-E/HLA-H/HLA-C/IL12A/IL23A	19
GO:1903556	BP	GO:1903556	negative regulation of tumor necrosis factor superfamily cytokine production	29/866	72/18670	2.28586e-20	5.93936e-19	3.10838e-19	SLAMF1/LTF/HAVCR2/GSTP1/AXL/IL10/LILRA4/IRAK3/NLRC3/LGALS9/TREM2/CD274/POMC/TLR4/LBP/GAS6/IL27RA/IGF1/GHRL/ORM1/ZC3H12A/SIRPA/PTPN6/BCL3/TNFAIP3/ARRB2/BPI/CX3CL1/MC1R	29
GO:0071347	BP	GO:0071347	cellular response to interleukin-1	44/866	179/18670	2.89768e-20	7.50351e-19	3.92699e-19	CCL19/CCL21/CCL5/CCL22/CCL18/CCL11/IL6/CCL4/CCL2/CCL13/IL1B/CCL3/IRAK3/XCL2/PELI2/CCL17/LCN2/CCL3L1/CCL23/CCL26/ICAM1/CCL8/EGR1/PYCARD/XCL1/CCL20/EDN1/CCL24/NOD2/PSMB8/CCL14/ZC3H12A/GBP2/NOD1/NLRP7/SIRPA/IL1RN/PELI1/HIF1A/CCL7/CCL3L3/CX3CL1/NFKB1/RIPK2	44
GO:0046635	BP	GO:0046635	positive regulation of alpha-beta T cell activation	27/866	62/18670	3.93377e-20	1.0152e-18	5.3131e-19	CCL19/CD3E/PTPRC/NCKAP1L/IL12RB1/PRKCQ/ZAP70/IL18/RUNX3/CD86/SYK/NLRP3/EBI3/IFNG/LGALS9/CD28/ANXA1/SOCS1/XCL1/IL12B/HLA-E/IL4R/IL12A/TGFBR2/IL23A/RIPK2/CD81	27
GO:0060760	BP	GO:0060760	positive regulation of response to cytokine stimulus	26/866	57/18670	4.55747e-20	1.17221e-18	6.13478e-19	ZBP1/MMP12/CD300LF/TLR2/CD74/AXL/CXCR4/TREM2/CASP1/NLRC5/TLR4/IKBKE/GAS6/CSF1/EDN1/TSLP/TXK/CASP4/TRIM6/IL7/HIF1A/IRF7/DDX58/IFIH1/RIPK2/TICAM2	26
GO:0032731	BP	GO:0032731	positive regulation of interleukin-1 beta production	25/866	52/18670	4.71682e-20	1.20912e-18	6.32796e-19	CCL19/TLR8/AIM2/CLEC7A/NLRP3/TYROBP/LILRA2/IFNG/CCL3/NLRP2/IFI16/LGALS9/CASP1/TLR4/EGR1/PYCARD/NLRP1/NLRP12/NOD2/JAK2/ORM1/NOD1/NLRP7/RIPK2/AZU1	25
GO:0001667	BP	GO:0001667	ameboidal-type cell migration	72/866	461/18670	7.00729e-20	1.79026e-18	9.36936e-19	DCN/CXCL13/SEMA3C/MMP9/SLIT2/ITGB2/GREM1/PTGS2/SEMA4A/SEMA4D/IFNG/TEK/SEMA3A/GDF2/FGF7/ANXA1/PTN/SCG2/NRP2/TGFB1/ITGA3/S100P/THBS1/FGFR1/FGF1/ETS1/CCR6/HMOX1/INSL3/PRKX/SEMA3D/VEGFC/AKT3/SEMA6D/ACVRL1/TGFB2/EDN1/FGF18/HBEGF/LGMN/CD40/TNFSF12/SEMA3E/FLT4/STAT5A/ANGPT1/SEMA6A/SEMA5A/KDR/PLXND1/S100A2/PIK3R3/NR4A1/PML/ZC3H12A/BMP10/SEMA7A/EDNRB/SEMA6B/SEMA3G/HIF1A/PTK2B/NOTCH1/NRP1/SEMA4F/PDGFB/TGFB…	72
GO:0031663	BP	GO:0031663	lipopolysaccharide-mediated signaling pathway	26/866	58/18670	7.90219e-20	2.00548e-18	1.04957e-18	CCL5/IL18/HCK/CCL2/LTF/CD180/LY86/PTAFR/TLR2/IL1B/LILRA2/CCL3/CARD16/TNF/LY96/TGFB1/TLR4/LBP/LYN/CD14/BMP6/TNFAIP3/BPI/CX3CL1/SIGIRR/RIPK2	26
GO:0061900	BP	GO:0061900	glial cell activation	26/866	58/18670	7.90219e-20	2.00548e-18	1.04957e-18	TLR8/PTPRC/TLR7/C1QA/IL6/ITGB2/FPR2/TLR2/TYROBP/IL1B/IFNG/CCL3/ITGAM/TREM2/TNF/SNCA/C5AR1/IL33/SPHK1/TLR6/JAK2/TLR3/NAMPT/LRRK2/CX3CL1/AZU1	26
GO:0050702	BP	GO:0050702	interleukin-1 beta secretion	25/866	53/18670	8.54123e-20	2.16048e-18	1.13069e-18	CCL19/TLR8/AIM2/CCR7/NLRP3/LILRA2/CCL3/NLRP2/LGALS9/CARD16/CASP1/F2RL1/NLRC4/TLR4/PYCARD/NLRP1/NLRP12/NOD2/TLR6/PML/ORM1/ZC3H12A/NLRP7/TNFAIP3/RIPK2	25
GO:0050864	BP	GO:0050864	regulation of B cell activation	44/866	184/18670	9.26655e-20	2.33621e-18	1.22266e-18	CD27/FCGR2B/PTPRC/TNFSF13B/NCKAP1L/SLAMF8/CTLA4/CARD11/CD19/BTK/IL6/SYK/TNFRSF13B/CD300A/CD74/CD22/TYROBP/INPP5D/IL10/CD28/TGFB1/TLR4/BCL2/IL27RA/VAV3/TNFRSF4/NOD2/CD40/TNFSF13/TNFRSF13C/INHBA/TLR9/LYN/TNFRSF21/NFATC2/CLCF1/PELI1/IL7/PTPN6/TNFAIP3/CYLD/CD81/IL2/HMGB3	44
GO:0001936	BP	GO:0001936	regulation of endothelial cell proliferation	43/866	176/18670	1.0079e-19	2.53269e-18	1.32549e-18	CXCL12/CCL11/CCL2/NGFR/APLNR/TEK/IL10/GDF2/TNF/CYBA/SCG2/NRP2/THBS1/FGFR1/CCL26/HMOX1/PGF/VEGFC/AKT3/ACVRL1/CCL24/STAT1/TNFSF12/GJA1/GHRL/FLT4/STAT5A/SEMA5A/KDR/BMP6/NR4A1/PLXNB3/CAV1/VEGFB/VIP/HIF1A/FLT1/LEP/NRP1/PDGFB/STAT3/DLL4/NR2F2	43
GO:0045069	BP	GO:0045069	regulation of viral genome replication	32/866	95/18670	1.46668e-19	3.67343e-18	1.9225e-18	CCL5/APOBEC3C/LTF/APOBEC3G/SLPI/APOBEC3H/IFI16/IFI27/CD28/TNF/IFITM1/CCL8/BCL2/BST2/ISG20/MX1/RSAD2/PLSCR1/APOBEC3A/IFITM2/ISG15/TRIM6/ZC3H12A/OASL/APOBEC3F/AICDA/NOTCH1/OAS3/OAS1/RNASEL/TRIM38/IFITM3	32
GO:0002720	BP	GO:0002720	positive regulation of cytokine production involved in immune response	25/866	54/18670	1.52149e-19	3.79826e-18	1.98783e-18	IL18/IL6/NLRP3/CD74/IL1B/FCER1G/NR4A3/F2RL1/TLR4/HLA-F/IL18R1/KIR2DL4/XCL1/HLA-G/FFAR2/B2M/RSAD2/NOD2/HLA-E/TRIM6/SEMA7A/DDX58/TNFRSF14/CD81/RAET1G	25
GO:1902668	BP	GO:1902668	negative regulation of axon guidance	19/866	28/18670	1.76059e-19	4.38082e-18	2.29272e-18	SEMA3C/SLIT2/SEMA4A/SEMA4D/SEMA3A/SEMA3D/SEMA6D/SEMA3E/SEMA6A/SEMA5A/SEMA7A/SEMA6B/SEMA3G/NRP1/PLXNA3/SEMA4F/SEMA4B/SEMA5B/SEMA3F	19
GO:0072678	BP	GO:0072678	T cell migration	27/866	65/18670	1.78308e-19	4.42239e-18	2.31447e-18	CCL21/CXCL13/CCL5/CXCL12/CXCR3/ZAP70/CCL2/PIK3CD/RIPK3/PIK3CG/CXCL11/CCL3/CXCL10/XCL2/CD200/CCL26/ICAM1/CCR6/PYCARD/APOD/XCL1/CCL20/IL27RA/CXCL16/S1PR1/TNFRSF14/S100A7	27
GO:0052548	BP	GO:0052548	regulation of endopeptidase activity	68/866	425/18670	2.08156e-19	5.14596e-18	2.69316e-18	CD27/LCK/AIM2/MMP9/HGF/CLEC7A/LTF/SYK/NGFR/NLRP3/PTGS2/FASLG/PLAUR/CARD9/NLRP2/SLPI/IFI16/LGALS9/CARD16/TNF/CASP1/S100A9/SNCA/F2R/BIRC3/PMAIP1/THBS1/NLRC4/S100A8/MAP3K5/PI3/PYCARD/NLRP1/SERPINB9/MEFV/BST2/GAS6/A2M/SERPINE1/FYN/NLRP12/SERPINA3/NGF/LGMN/TNFSF15/JAK2/IFI6/WFDC2/PSMB8/CASP4/LYN/ARRB1/PML/NOD1/NLRP7/TP63/FAS/NAIP/CRIM1/ARRB2/FURIN/TNFSF10/RIPK2/CASP10/SERPING1/C4A/TNFRSF10A/STAT3	68
GO:0002294	BP	GO:0002294	CD4-positive, alpha-beta T cell differentiation involved in immune response	26/866	60/18670	2.28165e-19	5.60576e-18	2.93379e-18	CCL19/IRF4/SLAMF6/LY9/JAK3/IL12RB1/IL18/IL6/CD86/NLRP3/PTGER4/SEMA4A/IFNG/LGALS9/ANXA1/IL18R1/IL12B/IL4R/ZC3H12A/RELB/BCL3/SMAD7/IL23A/RIPK2/IL2/STAT3	26
GO:0048841	BP	GO:0048841	regulation of axon extension involved in axon guidance	20/866	32/18670	2.28827e-19	5.60576e-18	2.93379e-18	SEMA3C/CXCL12/SEMA4A/SEMA4D/PLXNA4/SEMA3A/SEMA3D/SEMA6D/SEMA3E/SEMA6A/SEMA5A/SEMA7A/SEMA6B/SEMA3G/NRP1/PLXNA3/SEMA4F/SEMA4B/SEMA5B/SEMA3F	20
GO:0045637	BP	GO:0045637	regulation of myeloid cell differentiation	51/866	251/18670	2.28956e-19	5.60576e-18	2.93379e-18	PRKCB/NCKAP1L/PRKCQ/LTF/C1QC/CSF3R/CCR1/SPI1/CD74/LIF/TYROBP/LILRB3/IFNG/IL34/CCL3/INPP5D/CD4/TREM2/FOS/TNF/TGFB1/NR4A3/LGALS3/THBS1/ETS1/TLR4/B2M/CSF1/IL12B/STAT1/TRIM58/JAG1/RARG/INHBA/LYN/TLR3/ISG15/MAFB/HIF1A/APCS/PTK2B/IRF7/IL23A/PF4/PPARGC1B/CSF3/PTPN2/CSF2/STAT3/RB1/HMGB3	51
GO:2001236	BP	GO:2001236	regulation of extrinsic apoptotic signaling pathway	40/866	155/18670	2.32747e-19	5.68037e-18	2.97284e-18	HGF/PTPRC/FASLG/GSTP1/BMPR1B/IL1B/BMP5/TNF/SCG2/LGALS3/PMAIP1/THBS1/FGFR1/ICAM1/HMOX1/BCL2/PYCARD/SERPINE1/FYN/IGF1/TNFSF12/IFI6/INHBA/PML/TRAF1/CAV1/FAS/IL7/ITGAV/FGA/TNFAIP3/NRP1/TNFSF10/CYLD/ATF3/CX3CL1/PF4/TNFRSF10A/CSF2/TNFRSF12A	40
GO:0070664	BP	GO:0070664	negative regulation of leukocyte proliferation	29/866	78/18670	3.21728e-19	7.82701e-18	4.09629e-18	IL2RA/FCGR2B/CTLA4/PDCD1LG2/BTK/CD86/GREM1/HAVCR2/LST1/IDO1/TNFRSF13B/CD300A/GSTP1/TYROBP/INPP5D/IL10/LGALS9/TGFB1/CD274/CCL8/XCL1/HLA-G/LYN/TNFRSF21/PELI1/PTPN6/TNFAIP3/TNFRSF14/IL2	29
GO:0048871	BP	GO:0048871	multicellular organismal homeostasis	73/866	485/18670	3.30012e-19	8.00305e-18	4.18842e-18	HAMP/IRF4/CFTR/IL18/RAC2/IL6/LTF/CMKLR1/SYK/CSF1R/PTGS2/UCP2/IL1B/CXCR4/INPP5D/TRPM2/CTSK/TNF/TNFRSF11B/LCN2/F2R/TRPV2/IL15/NR4A3/SPP1/PTH1R/TLR4/EGR1/BCL2/FABP5/IGF1R/IL18R1/LYZ/AKT3/PTGER3/B2M/CSF1/FLT3LG/SERPINA3/NOD2/TNFRSF11A/JAK2/GJA1/ACHE/GHRL/CLDN4/TLR9/BMP6/TSHR/AVPR2/IL4R/CAV1/NOX4/IL20RA/OXTR/EDNRB/TP63/NPR3/IL7/SLC11A1/PTK2B/EDN2/NOTCH1/LEP/TNFAIP3/S1PR1/BMP8A/PPARGC1B/LTBP3/STAT3/RB1…	73
GO:0002287	BP	GO:0002287	alpha-beta T cell activation involved in immune response	26/866	61/18670	3.80415e-19	9.16715e-18	4.79766e-18	CCL19/IRF4/SLAMF6/LY9/JAK3/IL12RB1/IL18/IL6/CD86/NLRP3/PTGER4/SEMA4A/IFNG/LGALS9/ANXA1/IL18R1/IL12B/IL4R/ZC3H12A/RELB/BCL3/SMAD7/IL23A/RIPK2/IL2/STAT3	26
GO:0002293	BP	GO:0002293	alpha-beta T cell differentiation involved in immune response	26/866	61/18670	3.80415e-19	9.16715e-18	4.79766e-18	CCL19/IRF4/SLAMF6/LY9/JAK3/IL12RB1/IL18/IL6/CD86/NLRP3/PTGER4/SEMA4A/IFNG/LGALS9/ANXA1/IL18R1/IL12B/IL4R/ZC3H12A/RELB/BCL3/SMAD7/IL23A/RIPK2/IL2/STAT3	26
GO:0001935	BP	GO:0001935	endothelial cell proliferation	44/866	191/18670	4.3953e-19	1.05584e-17	5.52577e-18	CXCL12/CCL11/CCL2/NGFR/APLNR/TEK/IL10/GDF2/TNF/CYBA/SCG2/NRP2/THBS1/FGFR1/CCL26/HMOX1/PGF/PRKX/VEGFC/AKT3/ACVRL1/CCL24/STAT1/TNFSF12/GJA1/GHRL/FLT4/STAT5A/SEMA5A/KDR/BMP6/NR4A1/PLXNB3/CAV1/VEGFB/VIP/HIF1A/FLT1/LEP/NRP1/PDGFB/STAT3/DLL4/NR2F2	44
GO:0071675	BP	GO:0071675	regulation of mononuclear cell migration	23/866	46/18670	4.76212e-19	1.14037e-17	5.96817e-18	CCL5/SLAMF8/SLIT2/CXCL12/CMKLR1/GREM1/CCR1/C3AR1/FPR2/BMP5/CXCL10/TNF/C5AR1/TGFB1/LGALS3/THBS1/SERPINE1/CSF1/LGMN/LYN/PDGFD/DUSP1/S100A7	23
GO:0002717	BP	GO:0002717	positive regulation of natural killer cell mediated immunity	20/866	33/18670	5.55791e-19	1.32264e-17	6.9221e-18	SLAMF6/SH2D1A/VAV1/KLRK1/RASGRP1/NCR3/IL18RAP/HLA-F/KIR2DL4/HLA-G/IL12B/HLA-E/SH2D1B/ULBP3/MICB/ULBP2/IL12A/ULBP1/RAET1E/RAET1G	20
GO:0046633	BP	GO:0046633	alpha-beta T cell proliferation	20/866	33/18670	5.55791e-19	1.32264e-17	6.9221e-18	CD3E/PTPRC/ZAP70/IL18/SYK/EBI3/LGALS9/CD28/IL15/ELF4/CD274/XCL1/IL12B/IRF1/HLA-E/TGFBR2/IL23A/TNFRSF14/RIPK2/CD81	20
GO:0048843	BP	GO:0048843	negative regulation of axon extension involved in axon guidance	18/866	26/18670	9.15943e-19	2.17295e-17	1.13722e-17	SEMA3C/SEMA4A/SEMA4D/SEMA3A/SEMA3D/SEMA6D/SEMA3E/SEMA6A/SEMA5A/SEMA7A/SEMA6B/SEMA3G/NRP1/PLXNA3/SEMA4F/SEMA4B/SEMA5B/SEMA3F	18
GO:2000377	BP	GO:2000377	regulation of reactive oxygen species metabolic process	44/866	195/18670	1.03332e-18	2.44191e-17	1.27798e-17	CRP/KLRK1/CLEC7A/RAC2/ITGB2/SYK/PTGS2/RIPK3/FPR2/GSTP1/TYROBP/IL1B/IFNG/IL10/ITGAM/TNF/CYBA/SNCA/TGFB1/PTX3/THBS1/F2RL1/ICAM1/TLR4/BCL2/EDN1/FYN/TLR6/CX3CR1/JAK2/PDGFRB/ZC3H12A/CAV1/NOX4/HP/SIRPA/HIF1A/PTK2B/LEP/TP53/PDGFB/TGFBR2/STAT3/GNAI2	44
GO:0019730	BP	GO:0019730	antimicrobial humoral response	35/866	122/18670	1.03571e-18	2.44191e-17	1.27798e-17	PLA2G2A/CXCL13/CXCL6/CXCL9/CXCL1/LTF/CCL13/CXCL11/CXCL10/SLPI/S100A9/LCN2/CXCL5/GNLY/S100A8/CXCL2/PI3/CXCL3/DEFB1/LYZ/CTSG/PF4V1/HLA-E/S100A12/SLC11A1/FGA/BCL3/ELANE/BPI/PPBP/PF4/S100A7/AZU1/CAMP/PRTN3	35
GO:0051271	BP	GO:0051271	negative regulation of cellular component movement	63/866	384/18670	1.28118e-18	3.01137e-17	1.57601e-17	CCL21/DCN/CXCL13/SEMA3C/SLAMF8/SLIT2/CXCL12/KLRK1/CCL2/GREM1/PTGER4/CD300A/CD74/GSTP1/SEMA4A/SEMA4D/BMP5/SEMA3A/GDF2/WAS/IFITM1/PTN/IL33/TGFB1/ENG/THBS1/CD200/HMOX1/BCL2/BST2/APOD/SEMA3D/SEMA6D/ACVRL1/SERPINE1/IL27RA/IL24/CX3CR1/SEMA3E/TIE1/JAG1/SEMA6A/SEMA5A/NRG1/PLXNB3/BMP10/SEMA7A/SEMA6B/NRG3/SEMA3G/NOTCH1/SMAD7/NRP1/PLXNA3/SEMA4F/DUSP1/CX3CL1/SEMA4B/SEMA5B/STAT3/DLL4/SEMA3F/NR2F2	63
GO:0052547	BP	GO:0052547	regulation of peptidase activity	69/866	452/18670	1.52029e-18	3.56241e-17	1.8644e-17	CD27/LCK/AIM2/MMP9/HGF/CLEC7A/LTF/SYK/NGFR/NLRP3/PTGS2/FASLG/PLAUR/CARD9/NLRP2/SLPI/IFI16/LGALS9/CARD16/TNF/CASP1/S100A9/SNCA/F2R/BIRC3/PMAIP1/THBS1/NLRC4/S100A8/MAP3K5/PI3/PYCARD/NLRP1/SERPINB9/MEFV/BST2/GAS6/A2M/SERPINE1/FYN/NLRP12/SERPINA3/NGF/LGMN/TNFSF15/JAK2/IFI6/WFDC2/PSMB8/CASP4/LYN/ARRB1/PML/NOD1/CAV1/NLRP7/TP63/FAS/NAIP/CRIM1/ARRB2/FURIN/TNFSF10/RIPK2/CASP10/SERPING1/C4A/TNFRSF10A/STAT3	69
GO:0050704	BP	GO:0050704	regulation of interleukin-1 secretion	24/866	53/18670	1.561e-18	3.64662e-17	1.90847e-17	CCL19/TLR8/AIM2/SAA1/CCR7/NLRP3/LILRA2/CCL3/NLRP2/LGALS9/CARD16/CASP1/TLR4/PYCARD/NLRP1/GAS6/NLRP12/NOD2/PML/ORM1/ZC3H12A/NLRP7/TNFAIP3/RIPK2	24
GO:0030183	BP	GO:0030183	B cell differentiation	36/866	131/18670	1.57651e-18	3.67163e-17	1.92156e-17	CD79A/CD27/FCGR2B/PTPRC/JAK3/NCKAP1L/SLAMF8/CARD11/CD19/BTK/CD40LG/FLT3/SYK/VCAM1/INPP5D/IL10/CR2/CD79B/BCL2/CMTM7/LGALS1/INHBA/TLR9/CLCF1/IL7/AICDA/PTPN6/PTK2B/BCL3/TP53/IL11/PLCG2/BLNK/CYLD/PTPN2/HMGB3	36
GO:0043281	BP	GO:0043281	regulation of cysteine-type endopeptidase activity involved in apoptotic process	46/866	215/18670	1.59662e-18	3.70716e-17	1.94015e-17	CD27/LCK/MMP9/HGF/CLEC7A/SYK/NGFR/NLRP3/PTGS2/FASLG/PLAUR/CARD9/NLRP2/LGALS9/CARD16/TNF/CASP1/S100A9/SNCA/F2R/BIRC3/PMAIP1/THBS1/NLRC4/S100A8/MAP3K5/PYCARD/NLRP1/SERPINB9/GAS6/NLRP12/NGF/TNFSF15/JAK2/IFI6/CASP4/ARRB1/PML/NOD1/TP63/FAS/NAIP/ARRB2/TNFSF10/CASP10/TNFRSF10A	46
GO:0032147	BP	GO:0032147	activation of protein kinase activity	58/866	333/18670	1.74675e-18	4.04346e-17	2.11616e-17	CCL19/FPR1/SAA1/CCL5/HGF/PTPRC/NCKAP1L/IL18/CD40LG/SYK/GREM1/RIPK3/CD300A/CD74/IL1B/CXCR4/TNF/SOCS1/NTF3/F2R/C5AR1/THBS1/TGFB3/FGF1/MAP3K5/TLR4/TGFA/GAS6/MAP3K12/TGFB2/IL12B/NOD2/IGF1/NGF/TLR6/S1PR2/TNFSF15/JAK2/GHRL/ANGPT1/NRG1/TLR3/EPO/ARRB1/NOD1/NRG3/SLC11A1/PTK2B/LEP/LRRK2/PROK2/PDGFB/TGFBR2/IL23A/RIPK2/CD81/TNFRSF10A/MAP3K14	58
GO:0032720	BP	GO:0032720	negative regulation of tumor necrosis factor production	27/866	70/18670	1.79605e-18	4.14503e-17	2.16932e-17	SLAMF1/HAVCR2/GSTP1/AXL/IL10/LILRA4/IRAK3/NLRC3/LGALS9/TREM2/POMC/TLR4/LBP/GAS6/IL27RA/IGF1/GHRL/ORM1/ZC3H12A/SIRPA/PTPN6/BCL3/TNFAIP3/ARRB2/BPI/CX3CL1/MC1R	27
GO:0048002	BP	GO:0048002	antigen processing and presentation of peptide antigen	43/866	189/18670	1.84653e-18	4.24869e-17	2.22356e-17	FCGR1A/HLA-DQA1/HLA-DQB1/HLA-DOA/CYBB/FCGR2B/HLA-DQA2/HLA-DRB5/HLA-DPA1/HLA-DPB1/HLA-DRB1/HLA-DRA/HLA-DMB/HLA-DOB/CD74/FCER1G/HLA-DMA/TREM2/CYBA/CTSS/CD209/HLA-B/CLEC4M/HLA-F/PYCARD/HLA-G/B2M/TAP1/HLA-A/IFI30/LGMN/HLA-E/HLA-H/HLA-C/PSMB8/CTSE/TAP2/SLC11A1/ITGAV/MR1/TAPBPL/TAPBP/ERAP1	43
GO:0032735	BP	GO:0032735	positive regulation of interleukin-12 production	20/866	35/18670	2.88342e-18	6.6049e-17	3.4567e-17	CCL19/CCR7/LTB/CLEC7A/CD40LG/SYK/IDO1/TLR2/IFNG/LGALS9/IRF8/TLR4/HLA-G/IL12B/IRF1/CD40/TLR9/TLR3/IL23A/RIPK2	20
GO:2001056	BP	GO:2001056	positive regulation of cysteine-type endopeptidase activity	38/866	149/18670	2.88786e-18	6.6049e-17	3.4567e-17	LCK/AIM2/CLEC7A/SYK/NGFR/NLRP3/FASLG/CARD9/NLRP2/IFI16/LGALS9/TNF/CASP1/S100A9/SNCA/F2R/PMAIP1/NLRC4/S100A8/MAP3K5/PYCARD/NLRP1/MEFV/FYN/NLRP12/NGF/LGMN/TNFSF15/JAK2/CASP4/ARRB1/PML/NOD1/FAS/TNFSF10/RIPK2/CASP10/TNFRSF10A	38
GO:0046677	BP	GO:0046677	response to antibiotic	57/866	327/18670	3.34783e-18	7.63405e-17	3.9953e-17	HAMP/CD27/HGF/CYBB/CFTR/PLA2G4A/IL6/RIPK3/CIITA/TNC/SPI1/GSTP1/AXL/IL18RAP/CCR4/FGFR2/VCAM1/IL10/RGS2/TRPM2/ANXA1/LCN2/NR4A3/SPHK1/ETS1/S100A8/ICAM1/MAP3K5/EGR1/HMOX1/BCL2/AREG/EDN1/FYN/STAT1/JAK2/PDGFRB/CD14/TXNIP/ZC3H12A/HP/HTR3A/SIRPA/PTK2B/CCL7/LEP/TNFAIP3/TP53/LRRK2/PDGFD/PDGFB/DUSP1/CBL/CSF3/IL2/STAT3/JAK1	57
GO:2000514	BP	GO:2000514	regulation of CD4-positive, alpha-beta T cell activation	25/866	61/18670	5.83109e-18	1.3257e-16	6.93812e-17	CCL19/IRF4/JAK3/NCKAP1L/IL12RB1/PRKCQ/IL18/RUNX3/CD86/NLRP3/IFNG/LGALS9/ANXA1/SOCS1/CD274/XCL1/IL12B/IL4R/ZC3H12A/SMAD7/TGFBR2/IL23A/RIPK2/CD81/IL2	25
GO:0032733	BP	GO:0032733	positive regulation of interleukin-10 production	20/866	36/18670	6.20765e-18	1.40713e-16	7.36426e-17	IRF4/HGF/CLEC7A/CD40LG/SYK/TLR2/FCER1G/LGALS9/TREM2/CD28/CD274/TLR4/PYCARD/XCL1/TSLP/IL12B/NOD2/TLR9/BCL3/IL23A	20
GO:0050728	BP	GO:0050728	negative regulation of inflammatory response	40/866	169/18670	6.5581e-18	1.48217e-16	7.75698e-17	IL2RA/SAA1/HGF/FCGR2B/PTPRC/SLAMF8/SIGLEC10/NLRP3/PTGER4/FPR2/GSTP1/SOCS3/TNFAIP8L2/TEK/IL10/NLRC3/CD200/ETS1/PYCARD/MEFV/TNFRSF1B/APOD/CALCRL/NLRP12/IL12B/IGF1/GHRL/ZC3H12A/NLRP7/SIRPA/TYRO3/APCS/TNFAIP3/IL22RA2/ELANE/CX3CL1/NFKB1/PTPN2/IL2/RB1	40
GO:0030168	BP	GO:0030168	platelet activation	38/866	153/18670	7.67754e-18	1.73005e-16	9.05428e-17	PDGFRA/LCK/SAA1/VAV1/PRKCB/PRKCQ/CD40LG/IL6/SYK/LCP2/F2RL2/PIK3R5/PIK3CG/AXL/FCER1G/CLEC1B/F2R/ITPR3/F2RL3/TLR4/GAS6/ITPR1/FYN/VAV3/PF4V1/CD40/PLSCR1/LYN/ARRB1/TYRO3/PTPN6/FGA/ARRB2/CSRP1/PLCG2/PDGFB/PDGFA/PF4	38
GO:0050706	BP	GO:0050706	regulation of interleukin-1 beta secretion	22/866	46/18670	9.6557e-18	2.16941e-16	1.13537e-16	CCL19/TLR8/AIM2/CCR7/NLRP3/LILRA2/CCL3/NLRP2/LGALS9/CARD16/CASP1/TLR4/PYCARD/NLRP1/NLRP12/NOD2/PML/ORM1/ZC3H12A/NLRP7/TNFAIP3/RIPK2	22
GO:0048661	BP	GO:0048661	positive regulation of smooth muscle cell proliferation	31/866	101/18670	1.1595e-17	2.59748e-16	1.3594e-16	MMP9/CCL5/IL18/IL6/PTAFR/PTGS2/FGFR2/IL10/TNF/CYBA/NR4A3/THBS1/MAP3K5/HMOX1/CALCRL/EDN1/HBEGF/IGF1/STAT1/JAK2/PDGFRB/EREG/ABCC4/NAMPT/S1PR1/PDGFD/ELANE/PDGFB/TGFBR2/CX3CL1/GNAI2	31
GO:0072593	BP	GO:0072593	reactive oxygen species metabolic process	52/866	284/18670	1.17869e-17	2.63276e-16	1.37786e-16	CRP/CYBB/VAV1/KLRK1/CLEC7A/RAC2/ITGB2/SYK/PTGS2/RIPK3/DUOX2/FPR2/TLR2/GSTP1/TYROBP/IL1B/IFNG/IL10/ITGAM/TNF/CYBA/SNCA/TGFB1/PTX3/PMAIP1/THBS1/F2RL1/ICAM1/TLR4/BCL2/EDN1/FYN/TLR6/CX3CR1/JAK2/IFI6/MPO/PDGFRB/ZC3H12A/CAV1/NOX4/HP/SIRPA/HIF1A/PTK2B/LEP/TP53/LRRK2/PDGFB/TGFBR2/STAT3/GNAI2	52
GO:0072677	BP	GO:0072677	eosinophil migration	17/866	25/18670	1.3942e-17	3.10503e-16	1.62503e-16	CCL5/CCL22/CCL11/CCL4/CCL2/PTGER4/CCL13/CD300A/CCL3/SCG2/LGALS3/CCL23/CCL26/CCL8/CCL24/CCL7/CX3CL1	17
GO:1901215	BP	GO:1901215	negative regulation of neuron death	44/866	208/18670	1.41838e-17	3.14971e-16	1.64841e-16	CCL2/AXL/IL10/NTF3/SNCA/F2R/C5AR1/NR4A3/TGFB3/CRLF1/CD200/HLA-F/HMOX1/BCL2/TNFRSF1B/MAP3K12/CSF1/FYN/NGF/LGMN/CX3CR1/JAK2/ANGPT1/FZD1/KIR3DL2/EPO/ARRB1/BDNF/NR4A2/GDF5/CLCF1/TYRO3/HIF1A/NFATC4/NAIP/PTK2B/NRP1/LRRK2/ARRB2/CBL/CX3CL1/CSF3/STAT3/REL	44
GO:0042093	BP	GO:0042093	T-helper cell differentiation	24/866	58/18670	2.05998e-17	4.56122e-16	2.38713e-16	CCL19/IRF4/SLAMF6/LY9/JAK3/IL12RB1/IL18/IL6/CD86/NLRP3/PTGER4/SEMA4A/ANXA1/IL18R1/IL12B/IL4R/ZC3H12A/RELB/BCL3/SMAD7/IL23A/RIPK2/IL2/STAT3	24
GO:0002475	BP	GO:0002475	antigen processing and presentation via MHC class Ib	14/866	16/18670	2.12237e-17	4.68578e-16	2.45232e-16	CD1C/CD1E/CD1B/HLA-B/CD1D/HLA-F/CD1A/HLA-G/B2M/HLA-A/HLA-E/HLA-H/HLA-C/TAP2	14
GO:0050766	BP	GO:0050766	positive regulation of phagocytosis	26/866	70/18670	2.34166e-17	5.15502e-16	2.69789e-16	IL2RG/FCGR2B/PTPRC/NCKAP1L/CLEC7A/IL2RB/CCL2/CD300LF/FPR2/IL1B/FCER1G/IFNG/TREM2/TNF/CYBA/IL15/PTX3/F2RL1/PYCARD/GAS6/IL15RA/SIRPA/SLC11A1/ITGAV/C4A/AZU1	26
GO:0007599	BP	GO:0007599	hemostasis	57/866	341/18670	2.46997e-17	5.42187e-16	2.83755e-16	PDGFRA/LCK/SAA1/VAV1/PRKCB/PRKCQ/CD40LG/IL6/SYK/LCP2/F2RL2/PIK3R5/PIK3CG/AXL/PLAUR/FCER1G/WAS/PLAU/ZFPM2/CLEC1B/F2R/PROCR/ITPR3/FLI1/THBS1/F2RL3/F2RL1/TLR4/GAS6/ITPR1/A2M/SERPINE1/EDN1/FYN/IRF1/VAV3/PF4V1/CD40/JAK2/PLSCR1/LYN/ARRB1/AVPR2/CAV1/TYRO3/PTPN6/ANXA2/FGA/ARRB2/CSRP1/PLCG2/PDGFB/PDGFA/PF4/SERPING1/GATA6/PRTN3	57
GO:0032620	BP	GO:0032620	interleukin-17 production	20/866	38/18670	2.61136e-17	5.71582e-16	2.99139e-16	SLAMF6/LY9/NCKAP1L/PRKCQ/IL18/IL6/OSM/IFNG/IL15/TGFB1/SPHK1/TLR4/IL27RA/IL12B/NOD2/RFTN1/MR1/IL12A/IL23A/IL2	20
GO:0019724	BP	GO:0019724	B cell mediated immunity	45/866	221/18670	2.85493e-17	6.23109e-16	3.26106e-16	C7/CRP/CD27/C9/TLR8/HLA-DQB1/FCGR2B/PTPRC/C1QB/C1QA/CD19/BTK/CD40LG/C1QC/CD70/LTA/CD74/FCER1G/INPP5D/IL10/CD28/TNF/CR2/TGFB1/CCR6/XCL1/HLA-G/IL27RA/IL13RA2/CD40/HLA-E/TNFSF13/C1R/IL4R/CLCF1/C1S/AICDA/PTPN6/APCS/BCL3/IRF7/SERPING1/CD81/C4A/IL2	45
GO:0046641	BP	GO:0046641	positive regulation of alpha-beta T cell proliferation	15/866	19/18670	2.86789e-17	6.24155e-16	3.26653e-16	CD3E/PTPRC/ZAP70/IL18/SYK/EBI3/LGALS9/CD28/XCL1/IL12B/HLA-E/TGFBR2/IL23A/RIPK2/CD81	15
GO:0001938	BP	GO:0001938	positive regulation of endothelial cell proliferation	32/866	112/18670	3.65211e-17	7.92571e-16	4.14794e-16	CXCL12/CCL11/APLNR/TEK/IL10/GDF2/CYBA/SCG2/NRP2/FGFR1/CCL26/HMOX1/PGF/VEGFC/AKT3/ACVRL1/CCL24/TNFSF12/GHRL/FLT4/STAT5A/SEMA5A/KDR/BMP6/NR4A1/PLXNB3/VEGFB/VIP/HIF1A/NRP1/PDGFB/STAT3	32
GO:0022612	BP	GO:0022612	gland morphogenesis	33/866	120/18670	4.17739e-17	9.03998e-16	4.7311e-16	SEMA3C/HGF/CCL11/CSF1R/TNC/FGFR2/PGR/SEMA3A/FGF7/TNF/PTN/TGFB1/TGFB3/FGFR1/BCL2/AREG/GLI1/CSF1/TGFB2/VDR/ESR1/RARG/PLXND1/PML/CAV1/TP63/NRG3/NOTCH1/PLXNA1/TNFAIP3/NRP1/TGFBR2/PDGFA	33
GO:0006816	BP	GO:0006816	calcium ion transport	65/866	434/18670	4.2033e-17	9.07034e-16	4.74699e-16	CCL19/CCL21/LCK/CCR5/CCL5/PTPRC/PRKCB/CCR7/CXCL9/CXCL12/CD19/CCL4/CCL2/PTGS2/CCR1/FASLG/PIK3CG/APLNR/CXCL11/LILRA2/CXCR4/CCL3/CD4/CXCL10/IL16/TRPM2/CYBA/SNCA/F2R/TRPV2/CYSLTR1/TGFB1/ITPR3/FGF14/LGALS3/F2RL3/ICAM1/CCL8/BCL2/CALCRL/XCL1/GAS6/ITPR1/VDR/FYN/GJA1/OPRL1/PDGFRB/TLR9/LYN/HSPA2/EPO/PML/CAV1/STC2/PTPN6/ANXA2/ITGAV/PTK2B/ARRB2/PLCG2/PDGFB/CX3CL1/CALM1/GNAI2	65
GO:0046640	BP	GO:0046640	regulation of alpha-beta T cell proliferation	18/866	30/18670	4.25273e-17	9.15116e-16	4.78929e-16	CD3E/PTPRC/ZAP70/IL18/SYK/EBI3/LGALS9/CD28/CD274/XCL1/IL12B/IRF1/HLA-E/TGFBR2/IL23A/TNFRSF14/RIPK2/CD81	18
GO:0010950	BP	GO:0010950	positive regulation of endopeptidase activity	40/866	178/18670	4.62109e-17	9.91587e-16	5.1895e-16	LCK/AIM2/CLEC7A/SYK/NGFR/NLRP3/FASLG/CARD9/NLRP2/IFI16/LGALS9/TNF/CASP1/S100A9/SNCA/F2R/PMAIP1/NLRC4/S100A8/MAP3K5/PYCARD/NLRP1/MEFV/FYN/NLRP12/NGF/LGMN/TNFSF15/JAK2/CASP4/LYN/ARRB1/PML/NOD1/FAS/TNFSF10/RIPK2/CASP10/TNFRSF10A/STAT3	40
GO:1902667	BP	GO:1902667	regulation of axon guidance	21/866	44/18670	5.6874e-17	1.21698e-15	6.36909e-16	SEMA3C/SLIT2/CXCL12/SEMA4A/SEMA4D/PLXNA4/SEMA3A/SEMA3D/SEMA6D/SEMA3E/SEMA6A/SEMA5A/SEMA7A/SEMA6B/SEMA3G/NRP1/PLXNA3/SEMA4F/SEMA4B/SEMA5B/SEMA3F	21
GO:0051924	BP	GO:0051924	regulation of calcium ion transport	48/866	254/18670	5.81528e-17	1.24086e-15	6.4941e-16	CCL5/CXCL9/CXCL12/CD19/CCL4/CCL2/PTGS2/CCR1/PIK3CG/APLNR/CXCL11/LILRA2/CXCR4/CCL3/CD4/CXCL10/IL16/CYBA/SNCA/F2R/TRPV2/TGFB1/FGF14/LGALS3/F2RL3/ICAM1/BCL2/XCL1/FYN/GJA1/OPRL1/PDGFRB/TLR9/LYN/HSPA2/EPO/PML/CAV1/STC2/PTPN6/ANXA2/PTK2B/ARRB2/PLCG2/PDGFB/CX3CL1/CALM1/GNAI2	48
GO:0001961	BP	GO:0001961	positive regulation of cytokine-mediated signaling pathway	22/866	50/18670	9.10016e-17	1.93638e-15	1.01341e-15	ZBP1/MMP12/CD300LF/CD74/AXL/CXCR4/TREM2/CASP1/NLRC5/IKBKE/GAS6/CSF1/EDN1/TSLP/TXK/CASP4/TRIM6/IL7/HIF1A/IRF7/RIPK2/TICAM2	22
GO:0010631	BP	GO:0010631	epithelial cell migration	57/866	351/18670	9.58747e-17	2.03441e-15	1.06471e-15	DCN/CXCL13/MMP9/SLIT2/ITGB2/GREM1/PTGS2/SEMA4A/IFNG/TEK/SEMA3A/GDF2/FGF7/ANXA1/PTN/SCG2/NRP2/TGFB1/ITGA3/S100P/THBS1/FGFR1/FGF1/ETS1/CCR6/HMOX1/INSL3/PRKX/VEGFC/AKT3/ACVRL1/TGFB2/EDN1/FGF18/HBEGF/LGMN/CD40/TNFSF12/FLT4/STAT5A/ANGPT1/SEMA5A/KDR/PLXND1/S100A2/PIK3R3/NR4A1/ZC3H12A/BMP10/HIF1A/PTK2B/NOTCH1/NRP1/PDGFB/TGFBR2/DLL4/NR2F2	57
GO:0002825	BP	GO:0002825	regulation of T-helper 1 type immune response	17/866	27/18670	9.96057e-17	2.10772e-15	1.10308e-15	CCL19/JAK3/IL12RB1/IL18/HAVCR2/IL1B/IL1RL1/ANXA1/IL33/IL18R1/XCL1/IL27RA/IL12B/IL4R/SLC11A1/IL23A/RIPK2	17
GO:0051235	BP	GO:0051235	maintenance of location	55/866	330/18670	1.04168e-16	2.19817e-15	1.15042e-15	CCL19/CCL21/CRP/LCK/CCR5/PTPRC/CCR7/CXCL9/CD19/IL6/FASLG/APLNR/CXCL11/IL1B/MSR1/CCL3/CD4/IL10/CXCL10/TRPM2/TNF/CYBA/S100A9/SNCA/LCN2/F2R/TGFB1/ITPR3/F2RL3/S100A8/IKBKE/XCL1/TMSB10/FFAR2/ITPR1/TMSB15B/ABCG1/LYN/PML/LTBP1/ZC3H12A/CAV1/NFKBIE/PTPN6/ITGAV/PTK2B/LEP/BCL3/PLCG2/CX3CL1/NFKB1/TMSB15A/S100A7/PTPN2/CALM1	55
GO:0019884	BP	GO:0019884	antigen processing and presentation of exogenous antigen	40/866	182/18670	1.05421e-16	2.21848e-15	1.16105e-15	FCGR1A/HLA-DQA1/HLA-DQB1/HLA-DOA/CYBB/FCGR2B/HLA-DQA2/HLA-DRB5/HLA-DPA1/HLA-DPB1/HLA-DRB1/HLA-DRA/CD1C/HLA-DMB/CD1E/HLA-DOB/CD74/FCER1G/HLA-DMA/CYBA/CTSS/CD1B/HLA-B/CD1D/HLA-F/CD1A/HLA-G/B2M/TAP1/HLA-A/IFI30/LGMN/HLA-E/HLA-H/HLA-C/PSMB8/CTSE/TAP2/ITGAV/TAPBP	40
GO:0002577	BP	GO:0002577	regulation of antigen processing and presentation	15/866	20/18670	1.09812e-16	2.30455e-15	1.20609e-15	CCL19/CCL21/HLA-DOA/FCGR2B/CCR7/HLA-DOB/CD74/WAS/TREM2/THBS1/PYCARD/NOD2/NOD1/SLC11A1/TAPBPL	15
GO:0090132	BP	GO:0090132	epithelium migration	57/866	354/18670	1.4245e-16	2.98131e-15	1.56028e-15	DCN/CXCL13/MMP9/SLIT2/ITGB2/GREM1/PTGS2/SEMA4A/IFNG/TEK/SEMA3A/GDF2/FGF7/ANXA1/PTN/SCG2/NRP2/TGFB1/ITGA3/S100P/THBS1/FGFR1/FGF1/ETS1/CCR6/HMOX1/INSL3/PRKX/VEGFC/AKT3/ACVRL1/TGFB2/EDN1/FGF18/HBEGF/LGMN/CD40/TNFSF12/FLT4/STAT5A/ANGPT1/SEMA5A/KDR/PLXND1/S100A2/PIK3R3/NR4A1/ZC3H12A/BMP10/HIF1A/PTK2B/NOTCH1/NRP1/PDGFB/TGFBR2/DLL4/NR2F2	57
GO:0002673	BP	GO:0002673	regulation of acute inflammatory response	37/866	159/18670	2.08725e-16	4.35642e-15	2.27995e-15	C7/C9/FCGR2B/CCR7/C1QB/CD5L/C1QA/CD19/BTK/IL6/CFP/C1QC/NLRP3/PTGS2/C3AR1/OSM/PIK3CG/GSTP1/IL1B/FCER1G/TNF/CR2/C5AR1/OSMR/PTGER3/FFAR2/A2M/TNFRSF11A/HLA-E/C1R/EDNRB/C1S/APCS/CFH/SERPING1/CD81/C4A	37
GO:0007596	BP	GO:0007596	blood coagulation	55/866	336/18670	2.35667e-16	4.90533e-15	2.56722e-15	PDGFRA/LCK/SAA1/VAV1/PRKCB/PRKCQ/CD40LG/IL6/SYK/LCP2/F2RL2/PIK3R5/PIK3CG/AXL/PLAUR/FCER1G/WAS/PLAU/ZFPM2/CLEC1B/F2R/PROCR/ITPR3/THBS1/F2RL3/F2RL1/TLR4/GAS6/ITPR1/A2M/SERPINE1/EDN1/FYN/IRF1/VAV3/PF4V1/CD40/JAK2/PLSCR1/LYN/ARRB1/CAV1/TYRO3/PTPN6/ANXA2/FGA/ARRB2/CSRP1/PLCG2/PDGFB/PDGFA/PF4/SERPING1/GATA6/PRTN3	55
GO:0050868	BP	GO:0050868	negative regulation of T cell activation	31/866	112/18670	3.08032e-16	6.38655e-15	3.34242e-15	IL2RA/FCGR2B/JAK3/CTLA4/PDCD1LG2/RUNX3/CD86/HAVCR2/IDO1/CD300A/CD74/TNFAIP8L2/IL10/LGALS9/ANXA1/SOCS1/TGFB1/LGALS3/CD274/XCL1/HLA-G/IRF1/IL4R/ZC3H12A/TNFRSF21/PELI1/PTPN6/SMAD7/TNFRSF14/PTPN2/IL2	31
GO:0043550	BP	GO:0043550	regulation of lipid kinase activity	24/866	64/18670	3.08501e-16	6.38655e-15	3.34242e-15	CCL19/CCL21/PDGFRA/CCR7/CD19/FLT3/PIK3R5/FPR2/SOCS3/FGR/TEK/SOCS1/TGFB1/VAV3/NOD2/PDGFRB/LYN/PIK3R3/FLT1/PTK2B/SOCS2/PDGFB/CD81/RB1	24
GO:0090130	BP	GO:0090130	tissue migration	57/866	360/18670	3.09932e-16	6.39883e-15	3.34885e-15	DCN/CXCL13/MMP9/SLIT2/ITGB2/GREM1/PTGS2/SEMA4A/IFNG/TEK/SEMA3A/GDF2/FGF7/ANXA1/PTN/SCG2/NRP2/TGFB1/ITGA3/S100P/THBS1/FGFR1/FGF1/ETS1/CCR6/HMOX1/INSL3/PRKX/VEGFC/AKT3/ACVRL1/TGFB2/EDN1/FGF18/HBEGF/LGMN/CD40/TNFSF12/FLT4/STAT5A/ANGPT1/SEMA5A/KDR/PLXND1/S100A2/PIK3R3/NR4A1/ZC3H12A/BMP10/HIF1A/PTK2B/NOTCH1/NRP1/PDGFB/TGFBR2/DLL4/NR2F2	57
GO:0097028	BP	GO:0097028	dendritic cell differentiation	20/866	42/18670	3.34939e-16	6.88531e-15	3.60345e-15	CCL19/IRF4/FCGR2B/CCR7/FLT3/SPI1/AXL/LGALS9/TRPM2/TREM2/TGFB1/F2RL1/UBD/GAS6/HLA-G/LYN/RELB/TGFBR2/CSF2/PRTN3	20
GO:0010952	BP	GO:0010952	positive regulation of peptidase activity	41/866	197/18670	3.35297e-16	6.88531e-15	3.60345e-15	LCK/AIM2/CLEC7A/SYK/NGFR/NLRP3/FASLG/CARD9/NLRP2/IFI16/LGALS9/TNF/CASP1/S100A9/SNCA/F2R/PMAIP1/NLRC4/S100A8/MAP3K5/PYCARD/NLRP1/MEFV/FYN/NLRP12/NGF/LGMN/TNFSF15/JAK2/CASP4/LYN/ARRB1/PML/NOD1/CAV1/FAS/TNFSF10/RIPK2/CASP10/TNFRSF10A/STAT3	41
GO:0071496	BP	GO:0071496	cellular response to external stimulus	55/866	339/18670	3.51678e-16	7.20233e-15	3.76936e-15	TLR8/CYBB/MMP7/PTPRC/TLR7/PTGER4/PTGS2/TNFRSF8/TNC/GSTP1/AXL/IL1B/VCAM1/IFI16/FOS/CYBA/CASP1/PTN/LCN2/IL15/TGFB1/ENG/PMAIP1/ICAM1/MAP3K5/TLR4/HMOX1/BCL2/GAS6/WNT2B/VDR/FYN/IRF1/CD40/GJA1/MAP1LC3C/LYN/TLR3/BMP6/TLR5/ZC3H12A/NR4A2/FAS/NAMPT/LEP/TP53/LRRK2/WNT9B/CBL/ATF3/NFKB1/FGF23/HSPA8/TNFRSF10A/MAP3K14	55
GO:0048245	BP	GO:0048245	eosinophil chemotaxis	15/866	21/18670	3.67916e-16	7.51473e-15	3.93286e-15	CCL5/CCL22/CCL11/CCL4/CCL2/CCL13/CCL3/SCG2/LGALS3/CCL23/CCL26/CCL8/CCL24/CCL7/CX3CL1	15
GO:0045639	BP	GO:0045639	positive regulation of myeloid cell differentiation	28/866	91/18670	4.08721e-16	8.32592e-15	4.3574e-15	NCKAP1L/CCR1/CD74/LIF/TYROBP/IFNG/IL34/INPP5D/CD4/TREM2/FOS/TNF/TGFB1/ETS1/CSF1/IL12B/STAT1/TRIM58/JAG1/INHBA/ISG15/HIF1A/IL23A/PF4/PPARGC1B/CSF3/STAT3/RB1	28
GO:0006968	BP	GO:0006968	cellular defense response	22/866	53/18670	4.15358e-16	8.43862e-15	4.41638e-15	CCR5/ITK/SH2D1A/TRAT1/CXCL9/CD5L/PRF1/TYROBP/LY96/C5AR1/GNLY/CCR6/LBP/KLRC2/KLRC3/KIR2DL4/HLA-G/CX3CR1/KIR3DL2/NCR1/PTK2B/CCR9	22
GO:1903038	BP	GO:1903038	negative regulation of leukocyte cell-cell adhesion	33/866	129/18670	4.42831e-16	8.97291e-15	4.696e-15	CCL21/IL2RA/FCGR2B/JAK3/CTLA4/CXCL12/PDCD1LG2/RUNX3/CD86/HAVCR2/IDO1/CD300A/CD74/TNFAIP8L2/IL10/LGALS9/ANXA1/SOCS1/TGFB1/LGALS3/CD274/XCL1/HLA-G/IRF1/IL4R/ZC3H12A/TNFRSF21/PELI1/PTPN6/SMAD7/TNFRSF14/PTPN2/IL2	33
GO:0060389	BP	GO:0060389	pathway-restricted SMAD protein phosphorylation	24/866	65/18670	4.67906e-16	9.45592e-15	4.94878e-15	GREM1/BMP5/GDF2/GDF6/TGFB1/ENG/TGFB3/ACVRL1/TGFB2/LEFTY1/GDF10/INHBA/BMP6/BMP10/GDF5/INHBE/BMP3/SMAD6/SMAD7/GDF11/BMP8A/LEFTY2/TGFBR2/GDF3	24
GO:0016064	BP	GO:0016064	immunoglobulin mediated immune response	43/866	218/18670	4.96555e-16	1.00084e-14	5.23793e-15	C7/CRP/CD27/C9/TLR8/HLA-DQB1/FCGR2B/PTPRC/C1QB/C1QA/CD19/BTK/CD40LG/C1QC/LTA/CD74/FCER1G/INPP5D/IL10/CD28/TNF/CR2/TGFB1/CCR6/XCL1/IL27RA/IL13RA2/CD40/HLA-E/TNFSF13/C1R/IL4R/CLCF1/C1S/AICDA/PTPN6/APCS/BCL3/IRF7/SERPING1/CD81/C4A/IL2	43
GO:0050817	BP	GO:0050817	coagulation	55/866	342/18670	5.2211e-16	1.04958e-14	5.493e-15	PDGFRA/LCK/SAA1/VAV1/PRKCB/PRKCQ/CD40LG/IL6/SYK/LCP2/F2RL2/PIK3R5/PIK3CG/AXL/PLAUR/FCER1G/WAS/PLAU/ZFPM2/CLEC1B/F2R/PROCR/ITPR3/THBS1/F2RL3/F2RL1/TLR4/GAS6/ITPR1/A2M/SERPINE1/EDN1/FYN/IRF1/VAV3/PF4V1/CD40/JAK2/PLSCR1/LYN/ARRB1/CAV1/TYRO3/PTPN6/ANXA2/FGA/ARRB2/CSRP1/PLCG2/PDGFB/PDGFA/PF4/SERPING1/GATA6/PRTN3	55
GO:0002507	BP	GO:0002507	tolerance induction	16/866	25/18670	5.53653e-16	1.11007e-14	5.80957e-15	CD3E/IL2RA/PDCD1/ICOS/HAVCR2/IDO1/CCR4/IRAK3/LGALS9/TGFB1/CD274/HLA-G/HLA-E/LYN/TNFAIP3/TGFBR2	16
GO:0070838	BP	GO:0070838	divalent metal ion transport	67/866	483/18670	7.17274e-16	1.43436e-14	7.50677e-15	CCL19/CCL21/LCK/CCR5/CCL5/PTPRC/PRKCB/CCR7/CXCL9/CXCL12/CD19/CCL4/CCL2/PTGS2/CCR1/FASLG/PIK3CG/APLNR/CXCL11/LILRA2/CXCR4/IFNG/CCL3/CD4/CXCL10/IL16/TRPM2/CYBA/SNCA/F2R/TRPV2/CYSLTR1/TGFB1/ITPR3/FGF14/LGALS3/F2RL3/ICAM1/CCL8/BCL2/CALCRL/XCL1/GAS6/ITPR1/VDR/FYN/GJA1/OPRL1/PDGFRB/TLR9/LYN/HSPA2/EPO/PML/CAV1/STC2/SLC11A1/PTPN6/ANXA2/ITGAV/PTK2B/ARRB2/PLCG2/PDGFB/CX3CL1/CALM1/GNAI2	67
GO:0045576	BP	GO:0045576	mast cell activation	23/866	60/18670	7.27988e-16	1.45199e-14	7.59901e-15	RASGRP1/RAC2/BTK/SYK/PIK3CD/LCP2/CD300LF/CD300A/PIK3CG/FCER1G/FGR/LGALS9/LAT/NR4A3/HMOX1/TSLP/IL13RA2/PLSCR1/LYN/S100A12/IL4R/CBL/S100A13	23
GO:2001234	BP	GO:2001234	negative regulation of apoptotic signaling pathway	44/866	230/18670	7.38142e-16	1.4684e-14	7.68493e-15	MMP9/HGF/CXCL12/BCL2A1/PTGS2/FASLG/CD74/GSTP1/PLAUR/IL1B/BMP5/TNF/SCG2/LGALS3/THBS1/MUC1/ICAM1/BDKRB2/HMOX1/BCL2/SERPINE1/FYN/IGF1/CX3CR1/IFI6/EPO/BDNF/NR4A2/FAS/IL7/HIF1A/ITGAV/FGA/TNFAIP3/NRP1/LRRK2/ARRB2/TNFSF10/CX3CL1/PF4/TNFRSF10A/CSF2/RB1/GNAI2	44
GO:0001776	BP	GO:0001776	leukocyte homeostasis	27/866	86/18670	7.78447e-16	1.54456e-14	8.0835e-15	IL2RA/CXCL6/TNFSF13B/TNFRSF17/JAK3/NCKAP1L/IL6/FLT3/PIK3CD/RIPK3/TNFRSF13B/CD74/AXL/FCER1G/LGALS9/ANXA1/LAT/TGFB1/PMAIP1/BCL2/JAM3/TNFRSF13C/LYN/TSC22D3/HIF1A/TNFAIP3/IL2	27
GO:0032945	BP	GO:0032945	negative regulation of mononuclear cell proliferation	25/866	73/18670	9.043e-16	1.785e-14	9.34186e-15	IL2RA/FCGR2B/CTLA4/PDCD1LG2/BTK/CD86/HAVCR2/LST1/IDO1/TNFRSF13B/CD300A/TYROBP/INPP5D/IL10/LGALS9/TGFB1/CD274/XCL1/HLA-G/LYN/TNFRSF21/PELI1/PTPN6/TNFRSF14/IL2	25
GO:0050672	BP	GO:0050672	negative regulation of lymphocyte proliferation	25/866	73/18670	9.043e-16	1.785e-14	9.34186e-15	IL2RA/FCGR2B/CTLA4/PDCD1LG2/BTK/CD86/HAVCR2/LST1/IDO1/TNFRSF13B/CD300A/TYROBP/INPP5D/IL10/LGALS9/TGFB1/CD274/XCL1/HLA-G/LYN/TNFRSF21/PELI1/PTPN6/TNFRSF14/IL2	25
GO:0032660	BP	GO:0032660	regulation of interleukin-17 production	18/866	34/18670	9.08845e-16	1.78935e-14	9.36461e-15	SLAMF6/LY9/NCKAP1L/PRKCQ/IL18/IL6/OSM/IFNG/IL15/TGFB1/SPHK1/TLR4/IL27RA/IL12B/NOD2/IL12A/IL23A/IL2	18
GO:0043030	BP	GO:0043030	regulation of macrophage activation	22/866	55/18670	1.06936e-15	2.09457e-14	1.0962e-14	FCGR2B/PTPRC/IL6/HAVCR2/CD74/CCL3/IL10/IL1RL1/TREM2/SNCA/IL33/SPHK1/THBS1/CD200/TLR4/LBP/TLR6/IL4R/ZC3H12A/LRRK2/BPI/CX3CL1	22
GO:0043551	BP	GO:0043551	regulation of phosphatidylinositol 3-kinase activity	22/866	55/18670	1.06936e-15	2.09457e-14	1.0962e-14	CCL19/CCL21/PDGFRA/CCR7/CD19/FLT3/PIK3R5/FPR2/SOCS3/FGR/TEK/SOCS1/TGFB1/VAV3/NOD2/PDGFRB/LYN/PIK3R3/FLT1/PTK2B/SOCS2/PDGFB	22
GO:0045954	BP	GO:0045954	positive regulation of natural killer cell mediated cytotoxicity	17/866	30/18670	1.23953e-15	2.42168e-14	1.26739e-14	SLAMF6/SH2D1A/VAV1/KLRK1/RASGRP1/NCR3/IL18RAP/HLA-F/IL12B/HLA-E/ULBP3/MICB/ULBP2/IL12A/ULBP1/RAET1E/RAET1G	17
GO:0072511	BP	GO:0072511	divalent inorganic cation transport	67/866	489/18670	1.34024e-15	2.61175e-14	1.36687e-14	CCL19/CCL21/LCK/CCR5/CCL5/PTPRC/PRKCB/CCR7/CXCL9/CXCL12/CD19/CCL4/CCL2/PTGS2/CCR1/FASLG/PIK3CG/APLNR/CXCL11/LILRA2/CXCR4/IFNG/CCL3/CD4/CXCL10/IL16/TRPM2/CYBA/SNCA/F2R/TRPV2/CYSLTR1/TGFB1/ITPR3/FGF14/LGALS3/F2RL3/ICAM1/CCL8/BCL2/CALCRL/XCL1/GAS6/ITPR1/VDR/FYN/GJA1/OPRL1/PDGFRB/TLR9/LYN/HSPA2/EPO/PML/CAV1/STC2/SLC11A1/PTPN6/ANXA2/ITGAV/PTK2B/ARRB2/PLCG2/PDGFB/CX3CL1/CALM1/GNAI2	67
GO:0060393	BP	GO:0060393	regulation of pathway-restricted SMAD protein phosphorylation	23/866	62/18670	1.70049e-15	3.30536e-14	1.72987e-14	GREM1/BMP5/GDF2/GDF6/TGFB1/ENG/TGFB3/ACVRL1/TGFB2/LEFTY1/GDF10/INHBA/BMP6/BMP10/GDF5/INHBE/BMP3/SMAD6/SMAD7/GDF11/BMP8A/LEFTY2/GDF3	23
GO:0046637	BP	GO:0046637	regulation of alpha-beta T cell differentiation	23/866	63/18670	2.56239e-15	4.95547e-14	2.59346e-14	CCL19/IRF4/JAK3/NCKAP1L/IL12RB1/ZAP70/IL18/RUNX3/CD86/SYK/NLRP3/IFNG/LGALS9/ANXA1/SOCS1/IL12B/IL4R/ZC3H12A/SMAD7/TGFBR2/IL23A/RIPK2/IL2	23
GO:2000401	BP	GO:2000401	regulation of lymphocyte migration	23/866	63/18670	2.56239e-15	4.95547e-14	2.59346e-14	CCL21/CXCL14/CXCL13/CCL5/CXCL12/KLRK1/CCL4/CCL2/RIPK3/CCL3/CXCL10/XCL2/CD200/CCR6/PYCARD/APOD/XCL1/CCL20/IL27RA/PTK2B/CCL7/TNFRSF14/S100A7	23
GO:0022408	BP	GO:0022408	negative regulation of cell-cell adhesion	38/866	181/18670	3.04888e-15	5.88142e-14	3.07806e-14	CCL21/IL2RA/FCGR2B/JAK3/CTLA4/CXCL12/PDCD1LG2/RUNX3/CD86/HAVCR2/IDO1/CD300A/CD74/TNFAIP8L2/IL10/LGALS9/ANXA1/SOCS1/TGFB1/LGALS3/CD274/AKNA/XCL1/HLA-G/IRF1/JAK2/JAG1/BMP6/IL4R/ZC3H12A/TNFRSF21/IL1RN/PELI1/PTPN6/SMAD7/TNFRSF14/PTPN2/IL2	38
GO:0048762	BP	GO:0048762	mesenchymal cell differentiation	42/866	219/18670	3.09313e-15	5.95174e-14	3.11486e-14	SEMA3C/HGF/IL6/GREM1/SEMA4A/IL1B/SEMA4D/BMP5/FGFR2/SEMA3A/NRP2/TGFB1/ENG/TGFB3/FGFR1/EDNRA/BCL2/AKNA/SEMA3D/SEMA6D/TGFB2/EDN1/STAT1/SEMA3E/JAG1/SEMA6A/SEMA5A/NRG1/SEMA7A/EDNRB/SEMA6B/SEMA3G/HIF1A/NOTCH1/SMAD7/NRP1/SEMA4F/TGFBR2/TRIM62/SEMA4B/SEMA5B/SEMA3F	42
GO:0036336	BP	GO:0036336	dendritic cell migration	16/866	27/18670	3.23705e-15	6.21302e-14	3.2516e-14	CCL19/CCL21/CCR5/CCL5/CCR7/SLAMF8/CCR1/PIK3CG/CXCR4/LGALS9/TRPM2/CCR6/GAS6/NLRP12/CXCR1/IL12A	16
GO:0046718	BP	GO:0046718	viral entry into host cell	31/866	121/18670	3.3048e-15	6.32716e-14	3.31134e-14	CCR5/SLAMF1/FCN1/FCN3/CD86/CD74/AXL/CXCR4/CD4/LGALS9/CR2/IFITM1/CD209/CLEC4M/PTX3/ICAM1/GAS6/TNFRSF4/LGALS1/IFITM2/CAV1/TYRO3/APCS/ITGAV/TRIM21/CTSB/TNFRSF14/TRIM38/TRIM62/CD81/IFITM3	31
GO:0090218	BP	GO:0090218	positive regulation of lipid kinase activity	18/866	36/18670	3.42727e-15	6.52891e-14	3.41693e-14	CCL19/CCL21/PDGFRA/CCR7/CD19/FLT3/FPR2/FGR/TEK/TGFB1/VAV3/NOD2/PDGFRB/LYN/FLT1/PTK2B/PDGFB/CD81	18
GO:2000516	BP	GO:2000516	positive regulation of CD4-positive, alpha-beta T cell activation	18/866	36/18670	3.42727e-15	6.52891e-14	3.41693e-14	CCL19/NCKAP1L/IL12RB1/PRKCQ/IL18/CD86/NLRP3/IFNG/LGALS9/ANXA1/SOCS1/XCL1/IL12B/IL4R/TGFBR2/IL23A/RIPK2/CD81	18
GO:0034122	BP	GO:0034122	negative regulation of toll-like receptor signaling pathway	19/866	41/18670	3.51728e-15	6.68371e-14	3.49794e-14	IRF4/CD300LF/CD300A/LILRA2/LILRA4/IRAK3/LY96/F2RL1/TLR4/TLR6/TLR9/LYN/TLR3/CD14/TYRO3/TNFAIP3/ARRB2/SARM1/TICAM2	19
GO:0061138	BP	GO:0061138	morphogenesis of a branching epithelium	38/866	182/18670	3.6862e-15	6.98731e-14	3.65683e-14	SEMA3C/HGF/SLIT2/CCL11/TNC/SOCS3/FGFR2/PGR/SEMA3A/IL10/GDF2/FGF7/TNF/TGFB1/ENG/FGFR1/FGF1/EDNRA/BCL2/AREG/PGF/WNT2B/CSF1/VDR/EDN1/ESR1/SEMA3E/PLXND1/PML/TP63/NFATC4/NOTCH1/PLXNA1/NRP1/WNT9B/TGFBR2/PDGFA/DLL4	38
GO:1901224	BP	GO:1901224	positive regulation of NIK/NF-kappaB signaling	25/866	77/18670	3.78641e-15	7.14658e-14	3.74019e-14	CCL19/CD27/TLR7/IL18/HAVCR2/TLR2/IL1B/LGALS9/TREM2/TNF/SPHK1/TLR4/IL18R1/EDN1/NLRP12/IL12B/NOD2/TLR6/TNFSF15/TLR9/TLR3/CD14/NOD1/IL23A/TNFRSF10A	25
GO:0035821	BP	GO:0035821	modification of morphology or physiology of other organism	36/866	164/18670	3.78893e-15	7.14658e-14	3.74019e-14	HAMP/CXCL6/CCL5/CLEC7A/CCL4/LTF/SYK/CSF1R/PRF1/CCL13/IFNG/CCL3/CD4/SLPI/IFI27/S100A9/CD209/TGFB1/CLEC4M/PTX3/GNLY/F2RL1/CCL8/SERPINB9/LYZ/CTSG/S100A12/ZC3H12A/APCS/ANXA2/ITGAV/ELANE/PF4/AZU1/CAMP/CALM1	36
GO:0038061	BP	GO:0038061	NIK/NF-kappaB signaling	38/866	183/18670	4.45031e-15	8.37337e-14	4.38223e-14	CCL19/CD27/TLR7/IL18/HAVCR2/NLRP3/RIPK3/TLR2/IL1B/NLRC3/LGALS9/TREM2/TNF/BIRC3/SPHK1/TLR4/IKBKE/IL18R1/EDN1/NLRP12/IL12B/NOD2/TLR6/TNFSF15/PSMB8/TLR9/TLR3/CD14/ZC3H12A/NOD1/RELB/BCL3/CYLD/IL23A/TNFRSF10A/REL/NFKB2/MAP3K14	38
GO:0006953	BP	GO:0006953	acute-phase response	20/866	47/18670	5.10474e-15	9.53425e-14	4.98978e-14	HAMP/CRP/SAA2/SAA1/IL6/PTGS2/IL1B/TNF/LBP/PTGER3/SERPINA3/TNFRSF11A/PLSCR1/EPO/ORM1/EDNRB/HP/APCS/SIGIRR/STAT3	20
GO:0043370	BP	GO:0043370	regulation of CD4-positive, alpha-beta T cell differentiation	20/866	47/18670	5.10474e-15	9.53425e-14	4.98978e-14	CCL19/IRF4/JAK3/NCKAP1L/IL12RB1/IL18/RUNX3/CD86/NLRP3/IFNG/LGALS9/ANXA1/SOCS1/IL12B/IL4R/ZC3H12A/SMAD7/IL23A/RIPK2/IL2	20
GO:2000107	BP	GO:2000107	negative regulation of leukocyte apoptotic process	20/866	47/18670	5.10474e-15	9.53425e-14	4.98978e-14	CCL19/CCL21/IL7R/CD27/CCR5/CCL5/JAK3/CCR7/CXCL12/PRKCQ/IDO1/CD74/AXL/FCER1G/GAS6/NOD2/TSC22D3/HIF1A/IRF7/IL2	20
GO:0043542	BP	GO:0043542	endothelial cell migration	47/866	273/18670	5.22348e-15	9.73224e-14	5.0934e-14	DCN/CXCL13/SLIT2/ITGB2/GREM1/PTGS2/SEMA4A/TEK/GDF2/ANXA1/PTN/SCG2/NRP2/TGFB1/S100P/THBS1/FGFR1/FGF1/ETS1/HMOX1/PRKX/VEGFC/AKT3/ACVRL1/EDN1/FGF18/LGMN/CD40/TNFSF12/FLT4/STAT5A/ANGPT1/SEMA5A/KDR/PLXND1/S100A2/PIK3R3/NR4A1/ZC3H12A/BMP10/HIF1A/PTK2B/NOTCH1/NRP1/PDGFB/DLL4/NR2F2	47
GO:0002792	BP	GO:0002792	negative regulation of peptide secretion	34/866	148/18670	5.25017e-15	9.75816e-14	5.10697e-14	TLR8/FCGR2B/NLRP3/PTGER4/CD74/CD22/IL1B/IL10/CARD16/ANXA1/TNF/F2R/IL33/CD200/F2RL1/GAS6/IL27RA/NLRP12/RSAD2/TNFRSF4/TLR6/GHRL/ANGPT1/PML/ZC3H12A/TNFRSF21/NLRP7/LEP/TNFAIP3/FAM3D/BMP8A/CX3CL1/RHBDF2/ANXA4	34
GO:0043552	BP	GO:0043552	positive regulation of phosphatidylinositol 3-kinase activity	17/866	32/18670	5.36332e-15	9.94427e-14	5.20437e-14	CCL19/CCL21/PDGFRA/CCR7/CD19/FLT3/FPR2/FGR/TEK/TGFB1/VAV3/NOD2/PDGFRB/LYN/FLT1/PTK2B/PDGFB	17
GO:0014031	BP	GO:0014031	mesenchymal cell development	26/866	85/18670	5.42988e-15	1.00433e-13	5.2562e-14	SEMA3C/SEMA4A/SEMA4D/SEMA3A/NRP2/EDNRA/BCL2/SEMA3D/SEMA6D/EDN1/SEMA3E/JAG1/SEMA6A/SEMA5A/NRG1/SEMA7A/EDNRB/SEMA6B/SEMA3G/HIF1A/NOTCH1/NRP1/SEMA4F/SEMA4B/SEMA5B/SEMA3F	26
GO:0043280	BP	GO:0043280	positive regulation of cysteine-type endopeptidase activity involved in apoptotic process	32/866	132/18670	6.52933e-15	1.20477e-13	6.30521e-14	LCK/CLEC7A/SYK/NGFR/NLRP3/FASLG/CARD9/NLRP2/LGALS9/TNF/CASP1/S100A9/SNCA/F2R/PMAIP1/NLRC4/S100A8/MAP3K5/PYCARD/NLRP1/NLRP12/NGF/TNFSF15/JAK2/CASP4/ARRB1/PML/NOD1/FAS/TNFSF10/CASP10/TNFRSF10A	32
GO:0001503	BP	GO:0001503	ossification	58/866	398/18670	7.63524e-15	1.40544e-13	7.3554e-14	HGF/IL6/LTF/GREM1/PTGER4/PTGS2/TNC/CCR1/BMPR1B/SEMA4D/FGR/BMP5/FGFR2/CCL3/TEK/GDF2/CLEC11A/CTSK/TNF/IFITM1/PTN/TGFB1/TGFB3/SPP1/PTH1R/BCL2/AREG/GLI1/RORB/CSF1/TGFB2/PTHLH/FGF18/IGF1/TNFRSF11A/GJA1/ACHE/JAG1/FZD1/GDF10/ISG15/BMP6/SEMA7A/GDF5/TP63/HIF1A/PTK2B/NOTCH1/BMP3/LEP/SMAD6/S1PR1/BMP8A/CEBPD/FGF23/PPARGC1B/LTBP3/KL	58
GO:0002523	BP	GO:0002523	leukocyte migration involved in inflammatory response	12/866	14/18670	7.69701e-15	1.4134e-13	7.39707e-14	SLAMF8/ITGB2/S100A9/PTN/SELE/S100A8/CCR6/LBP/FFAR2/JAM3/ELANE/CX3CL1	12
GO:0002407	BP	GO:0002407	dendritic cell chemotaxis	15/866	24/18670	7.77652e-15	1.42458e-13	7.45557e-14	CCL19/CCL21/CCR5/CCL5/CCR7/SLAMF8/CCR1/PIK3CG/CXCR4/LGALS9/TRPM2/CCR6/GAS6/CXCR1/IL12A	15
GO:0060560	BP	GO:0060560	developmental growth involved in morphogenesis	43/866	235/18670	8.31894e-15	1.5203e-13	7.95652e-14	SEMA3C/SLIT2/CXCL12/CCL11/TNC/SEMA4A/CXCR4/SEMA4D/PLXNA4/FGFR2/SEMA3A/NRP2/TRPV2/TGFB1/SPP1/FGF1/AREG/SEMA3D/CRABP2/SEMA6D/CSF1/ESR1/NGF/SEMA3E/RARG/SEMA6A/SEMA5A/BDNF/SEMA7A/SEMA6B/SEMA3G/NOTCH1/PLXNA1/NRP1/S1PR1/PLXNA3/SEMA4F/TGFBR2/SEMA4B/SEMA5B/SEMA3F/SLIT1/TNFRSF12A	43
GO:0010862	BP	GO:0010862	positive regulation of pathway-restricted SMAD protein phosphorylation	20/866	48/18670	8.3735e-15	1.52662e-13	7.98959e-14	BMP5/GDF2/GDF6/TGFB1/ENG/TGFB3/ACVRL1/TGFB2/LEFTY1/GDF10/INHBA/BMP6/BMP10/GDF5/INHBE/BMP3/GDF11/BMP8A/LEFTY2/GDF3	20
GO:0032740	BP	GO:0032740	positive regulation of interleukin-17 production	13/866	17/18670	8.44502e-15	1.53599e-13	8.03864e-14	SLAMF6/LY9/PRKCQ/IL18/IL6/OSM/IL15/TGFB1/SPHK1/IL12B/NOD2/IL23A/IL2	13
GO:0001763	BP	GO:0001763	morphogenesis of a branching structure	39/866	196/18670	8.59054e-15	1.55875e-13	8.15774e-14	SEMA3C/HGF/SLIT2/CCL11/TNC/SOCS3/FGFR2/PGR/SEMA3A/IL10/GDF2/FGF7/TNF/TGFB1/ENG/FGFR1/FGF1/EDNRA/BCL2/AREG/PGF/WNT2B/CSF1/VDR/EDN1/ESR1/SEMA3E/PLXND1/PML/TP63/NFATC4/NOTCH1/PLXNA1/NRP1/LRRK2/WNT9B/TGFBR2/PDGFA/DLL4	39
GO:0002761	BP	GO:0002761	regulation of myeloid leukocyte differentiation	30/866	117/18670	9.02305e-15	1.62948e-13	8.52795e-14	LTF/C1QC/CCR1/CD74/LIF/TYROBP/LILRB3/IFNG/IL34/CCL3/INPP5D/CD4/TREM2/FOS/TNF/TGFB1/TLR4/CSF1/IL12B/INHBA/LYN/TLR3/MAFB/APCS/IRF7/IL23A/PF4/PPARGC1B/PTPN2/RB1	30
GO:1901222	BP	GO:1901222	regulation of NIK/NF-kappaB signaling	30/866	117/18670	9.02305e-15	1.62948e-13	8.52795e-14	CCL19/CD27/TLR7/IL18/HAVCR2/NLRP3/TLR2/IL1B/NLRC3/LGALS9/TREM2/TNF/SPHK1/TLR4/IL18R1/EDN1/NLRP12/IL12B/NOD2/TLR6/TNFSF15/TLR9/TLR3/CD14/ZC3H12A/NOD1/BCL3/CYLD/IL23A/TNFRSF10A	30
GO:0030260	BP	GO:0030260	entry into host cell	32/866	134/18670	1.03361e-14	1.84912e-13	9.67743e-14	CCR5/SLAMF1/FCN1/FCN3/CD86/CD74/AXL/CXCR4/CD4/LGALS9/CR2/IFITM1/CD209/CLEC4M/PTX3/ICAM1/GAS6/TNFRSF4/LGALS1/IFITM2/CAV1/TYRO3/APCS/ITGAV/TRIM21/CTSB/CBL/TNFRSF14/TRIM38/TRIM62/CD81/IFITM3	32
GO:0044409	BP	GO:0044409	entry into host	32/866	134/18670	1.03361e-14	1.84912e-13	9.67743e-14	CCR5/SLAMF1/FCN1/FCN3/CD86/CD74/AXL/CXCR4/CD4/LGALS9/CR2/IFITM1/CD209/CLEC4M/PTX3/ICAM1/GAS6/TNFRSF4/LGALS1/IFITM2/CAV1/TYRO3/APCS/ITGAV/TRIM21/CTSB/CBL/TNFRSF14/TRIM38/TRIM62/CD81/IFITM3	32
GO:0051806	BP	GO:0051806	entry into cell of other organism involved in symbiotic interaction	32/866	134/18670	1.03361e-14	1.84912e-13	9.67743e-14	CCR5/SLAMF1/FCN1/FCN3/CD86/CD74/AXL/CXCR4/CD4/LGALS9/CR2/IFITM1/CD209/CLEC4M/PTX3/ICAM1/GAS6/TNFRSF4/LGALS1/IFITM2/CAV1/TYRO3/APCS/ITGAV/TRIM21/CTSB/CBL/TNFRSF14/TRIM38/TRIM62/CD81/IFITM3	32
GO:0051828	BP	GO:0051828	entry into other organism involved in symbiotic interaction	32/866	134/18670	1.03361e-14	1.84912e-13	9.67743e-14	CCR5/SLAMF1/FCN1/FCN3/CD86/CD74/AXL/CXCR4/CD4/LGALS9/CR2/IFITM1/CD209/CLEC4M/PTX3/ICAM1/GAS6/TNFRSF4/LGALS1/IFITM2/CAV1/TYRO3/APCS/ITGAV/TRIM21/CTSB/CBL/TNFRSF14/TRIM38/TRIM62/CD81/IFITM3	32
GO:0048863	BP	GO:0048863	stem cell differentiation	45/866	257/18670	1.05768e-14	1.88518e-13	9.86613e-14	PDGFRA/SEMA3C/PTPRC/GREM1/OSM/LIF/SEMA4A/SEMA4D/FGFR2/SEMA3A/PTN/NRP2/EDNRA/SEMA3D/SEMA6D/A2M/TGFB2/EDN1/ESR1/SEMA3E/JAG1/FZD1/SEMA6A/PSMB8/SEMA5A/SHC4/NRG1/TRIM6/SEMA7A/EDNRB/TP63/SEMA6B/SEMA3G/HIF1A/NOTCH1/TP53/NRP1/SEMA4F/LTBP3/GATA6/SEMA4B/SEMA5B/STAT3/ESRRB/SEMA3F	45
GO:0050718	BP	GO:0050718	positive regulation of interleukin-1 beta secretion	17/866	33/18670	1.0587e-14	1.88518e-13	9.86613e-14	CCL19/TLR8/AIM2/NLRP3/LILRA2/CCL3/NLRP2/LGALS9/CASP1/TLR4/PYCARD/NLRP1/NLRP12/NOD2/ORM1/NLRP7/RIPK2	17
GO:0050716	BP	GO:0050716	positive regulation of interleukin-1 secretion	18/866	38/18670	1.16136e-14	2.06317e-13	1.07977e-13	CCL19/TLR8/AIM2/SAA1/NLRP3/LILRA2/CCL3/NLRP2/LGALS9/CASP1/TLR4/PYCARD/NLRP1/NLRP12/NOD2/ORM1/NLRP7/RIPK2	18
GO:0050710	BP	GO:0050710	negative regulation of cytokine secretion	24/866	74/18670	1.38587e-14	2.45631e-13	1.28552e-13	TLR8/FCGR2B/NLRP3/PTGER4/IL10/CARD16/ANXA1/TNF/CD200/F2RL1/GAS6/IL27RA/NLRP12/TNFRSF4/TLR6/GHRL/ANGPT1/PML/ZC3H12A/TNFRSF21/NLRP7/TNFAIP3/CX3CL1/ANXA4	24
GO:0045123	BP	GO:0045123	cellular extravasation	22/866	61/18670	1.39602e-14	2.46857e-13	1.29194e-13	CCL21/CXCL12/ITGB2/CCL2/PIK3CD/PTAFR/PTGER4/RIPK3/PIK3CG/VCAM1/TNF/SELE/ICAM1/IL27RA/CX3CR1/SIRPA/LEP/PDGFD/ELANE/CX3CL1/AZU1/PRTN3	22
GO:0001558	BP	GO:0001558	regulation of cell growth	59/866	416/18670	1.5252e-14	2.69077e-13	1.40822e-13	HAMP/SEMA3C/SLIT2/CXCL12/PRKCQ/SEMA4A/CXCR4/SEMA4D/PLXNA4/SEMA3A/RGS2/GDF2/CYBA/LTBP4/S100A9/TRPV2/TGFB1/SPHK1/SPP1/S100A8/BCL2/BST2/SEMA3D/CRABP2/SEMA6D/ACVRL1/TGFB2/EDN1/HBEGF/IGF1/NGF/GJA1/SEMA3E/SEMA6A/SEMA5A/INHBA/SCGB3A1/CXCL16/PML/BDNF/BMP10/SEMA7A/SEMA6B/NRG3/SEMA3G/PTK2B/NPR1/TP53/NRP1/SOCS2/PLXNA3/SEMA4F/ESR2/SEMA4B/SEMA5B/IL2/RB1/SEMA3F/TNFRSF12A	59
GO:0051402	BP	GO:0051402	neuron apoptotic process	43/866	239/18670	1.54889e-14	2.71999e-13	1.42351e-13	CCL2/NGFR/FASLG/AXL/TYROBP/CCL3/ITGAM/TNF/NTF3/SNCA/F2R/C5AR1/NR4A3/TGFB3/CRLF1/HMOX1/BCL2/NLRP1/MAP3K12/TGFB2/FYN/NGF/LGMN/CX3CR1/JAK2/ANGPT1/ARRB1/BDNF/TNFRSF21/NR4A2/GDF5/CLCF1/TP63/TYRO3/HIF1A/NFATC4/NAIP/PTK2B/TP53/NRP1/ARRB2/CX3CL1/RB1	43
GO:0070302	BP	GO:0070302	regulation of stress-activated protein kinase signaling cascade	43/866	239/18670	1.54889e-14	2.71999e-13	1.42351e-13	CCL19/CCL21/CD27/HGF/SLAMF1/FCGR2B/CCR7/RASGRP1/CD40LG/SYK/GSTP1/CARD9/IL1B/SEMA3A/TNF/GDF6/SPHK1/F2RL1/MAP3K5/TLR4/PYCARD/IGF1R/MAP3K12/TGFB2/EDN1/NOD2/TNFRSF11A/TLR6/FLT4/TLR9/LYN/TLR3/ZC3H12A/NOD1/FAS/SIRPA/IL1RN/PTK2B/LEP/DUSP1/CYLD/RIPK2/IL26	43
GO:0071622	BP	GO:0071622	regulation of granulocyte chemotaxis	19/866	44/18670	1.77473e-14	3.10943e-13	1.62733e-13	CCL19/CCL21/CCL5/CCR7/NCKAP1L/SLIT2/RAC2/CMKLR1/C3AR1/CD74/C5AR1/THBS1/LBP/XCL1/CSF1/JAM3/EDN1/IL23A/S100A7	19
GO:0009612	BP	GO:0009612	response to mechanical stimulus	40/866	210/18670	1.808e-14	3.16047e-13	1.65404e-13	DCN/TLR8/MMP7/CXCL12/TLR7/PTGER4/PTGS2/TNFRSF8/TNC/IL1B/CXCR4/CXCL10/FOS/CYBA/CASP1/PTN/TGFB1/ENG/THBS1/ETS1/TLR4/EDN1/FYN/IRF1/CD40/STAT1/GJA1/MPO/TLR3/BMP6/TXNIP/TLR5/GDF5/FAS/PTK2B/TGFBR2/NFKB1/RETN/TNFRSF10A/MAP3K14	40
GO:0042533	BP	GO:0042533	tumor necrosis factor biosynthetic process	17/866	34/18670	2.02651e-14	3.51831e-13	1.84132e-13	CYBB/CLEC7A/SYK/TNFRSF8/TYROBP/CARD9/IFNG/IL10/THBS1/TLR4/LBP/CX3CR1/TLR1/JAK2/GHRL/BCL3/AZU1	17
GO:0042534	BP	GO:0042534	regulation of tumor necrosis factor biosynthetic process	17/866	34/18670	2.02651e-14	3.51831e-13	1.84132e-13	CYBB/CLEC7A/SYK/TNFRSF8/TYROBP/CARD9/IFNG/IL10/THBS1/TLR4/LBP/CX3CR1/TLR1/JAK2/GHRL/BCL3/AZU1	17
GO:0043368	BP	GO:0043368	positive T cell selection	17/866	34/18670	2.02651e-14	3.51831e-13	1.84132e-13	IRF4/CD3E/CD3G/SLAMF6/CD3D/LY9/PTPRC/IL12RB1/ZAP70/IL6/CD74/BCL2/IL12B/CYLD/IL23A/PTPN2/STAT3	17
GO:0001659	BP	GO:0001659	temperature homeostasis	36/866	173/18670	2.19602e-14	3.79534e-13	1.9863e-13	IRF4/IL18/CMKLR1/SYK/PTGS2/UCP2/IL1B/CXCR4/TRPM2/TNF/LCN2/TRPV2/IL15/TLR4/EGR1/FABP5/IGF1R/IL18R1/PTGER3/TNFRSF11A/JAK2/GJA1/ACHE/GHRL/TSHR/IL4R/CAV1/OXTR/EDNRB/NPR3/EDN2/NOTCH1/LEP/PPARGC1B/STAT3/RB1	36
GO:0070304	BP	GO:0070304	positive regulation of stress-activated protein kinase signaling cascade	36/866	173/18670	2.19602e-14	3.79534e-13	1.9863e-13	CCL19/CCL21/CD27/SLAMF1/FCGR2B/CCR7/RASGRP1/CD40LG/SYK/CARD9/IL1B/SEMA3A/TNF/GDF6/SPHK1/F2RL1/MAP3K5/TLR4/PYCARD/MAP3K12/TGFB2/EDN1/NOD2/TNFRSF11A/TLR6/FLT4/TLR9/LYN/TLR3/ZC3H12A/NOD1/IL1RN/PTK2B/LEP/RIPK2/IL26	36
GO:0046849	BP	GO:0046849	bone remodeling	26/866	90/18670	2.50794e-14	4.32464e-13	2.26332e-13	RAC2/IL6/SYK/GREM1/CSF1R/INPP5D/CTSK/PTN/TNFRSF11B/TGFB1/TGFB3/SPP1/PTH1R/TNFRSF11A/GJA1/NOX4/IL20RA/GDF5/IL7/PTK2B/LEP/TNFAIP3/S1PR1/PPARGC1B/LTBP3/CSK	26
GO:0070227	BP	GO:0070227	lymphocyte apoptotic process	23/866	69/18670	2.51505e-14	4.32714e-13	2.26462e-13	IL7R/CD27/CD3G/IL2RA/CCL5/PDCD1/JAK3/PRKCQ/BTK/RIPK3/IDO1/FASLG/CD74/IL10/LGALS9/LGALS3/CD274/LYN/TNFRSF21/TSC22D3/HIF1A/TP53/IL2	23
GO:0016049	BP	GO:0016049	cell growth	64/866	484/18670	3.25544e-14	5.58839e-13	2.9247e-13	HAMP/SEMA3C/SLIT2/CXCL12/PRKCQ/SEMA4A/CXCR4/SEMA4D/PLXNA4/SEMA3A/RGS2/GDF2/CYBA/LTBP4/S100A9/NRP2/TRPV2/TGFB1/SPHK1/SPP1/S100A8/BCL2/BST2/SEMA3D/CRABP2/SEMA6D/ACVRL1/TGFB2/EDN1/HBEGF/IGF1/NGF/GJA1/SEMA3E/RARG/SEMA6A/SEMA5A/INHBA/SCGB3A1/CXCL16/PML/BDNF/BMP10/SEMA7A/SEMA6B/NRG3/SEMA3G/PTK2B/NPR1/PLXNA1/TP53/NRP1/SOCS2/PLXNA3/SEMA4F/ESR2/TGFBR2/SEMA4B/SEMA5B/IL2/RB1/SEMA3F/SLIT1/TNFRSF12A	64
GO:0002483	BP	GO:0002483	antigen processing and presentation of endogenous peptide antigen	12/866	15/18670	3.68597e-14	6.29914e-13	3.29667e-13	HLA-B/HLA-F/HLA-G/B2M/TAP1/HLA-A/HLA-E/HLA-H/HLA-C/TAP2/TAPBP/ERAP1	12
GO:0019885	BP	GO:0019885	antigen processing and presentation of endogenous peptide antigen via MHC class I	12/866	15/18670	3.68597e-14	6.29914e-13	3.29667e-13	HLA-B/HLA-F/HLA-G/B2M/TAP1/HLA-A/HLA-E/HLA-H/HLA-C/TAP2/TAPBP/ERAP1	12
GO:0002701	BP	GO:0002701	negative regulation of production of molecular mediator of immune response	17/866	35/18670	3.77133e-14	6.43062e-13	3.36548e-13	FCGR2B/JAK3/CD22/IL10/IRAK3/TNF/IL33/TGFB1/TGFB3/HLA-F/HMOX1/BST2/XCL1/TGFB2/IL13RA2/ANGPT1/SMAD7	17
GO:0046777	BP	GO:0046777	protein autophosphorylation	42/866	235/18670	3.9914e-14	6.79071e-13	3.55394e-13	PDGFRA/LCK/ITK/PTPRC/ZAP70/BTK/HCK/FLT3/SYK/GREM1/CSF1R/RIPK3/FGR/FGFR2/TEK/IRAK3/BMX/ENG/FGFR1/IGF1R/PRKX/VEGFC/MAP3K12/FYN/NLRP12/JAK2/FLT4/PDGFRB/TXK/KDR/GRK5/LYN/CAV1/TYRO3/FLT1/PTK2B/LRRK2/PDGFD/PDGFB/PDGFA/CALM1/CSK	42
GO:0060402	BP	GO:0060402	calcium ion transport into cytosol	34/866	158/18670	4.12397e-14	7.00067e-13	3.66382e-13	CCL19/CCL21/LCK/CCR5/PTPRC/CCR7/CXCL9/CD19/FASLG/APLNR/CXCL11/CCL3/CD4/CXCL10/TRPM2/CYBA/SNCA/F2R/TGFB1/ITPR3/F2RL3/BCL2/XCL1/ITPR1/FYN/LYN/EPO/PML/CAV1/PTPN6/PTK2B/PLCG2/CX3CL1/CALM1	34
GO:0050709	BP	GO:0050709	negative regulation of protein secretion	32/866	141/18670	4.80484e-14	8.1384e-13	4.25926e-13	TLR8/FCGR2B/NLRP3/PTGER4/CD22/IL1B/IL10/CARD16/ANXA1/TNF/F2R/IL33/CD200/F2RL1/GAS6/IL27RA/NLRP12/RSAD2/TNFRSF4/TLR6/GHRL/ANGPT1/PML/ZC3H12A/TNFRSF21/NLRP7/TNFAIP3/FAM3D/BMP8A/CX3CL1/RHBDF2/ANXA4	32
GO:0048864	BP	GO:0048864	stem cell development	25/866	85/18670	4.99725e-14	8.44557e-13	4.42002e-13	SEMA3C/PTPRC/SEMA4A/SEMA4D/SEMA3A/NRP2/EDNRA/SEMA3D/SEMA6D/EDN1/SEMA3E/JAG1/SEMA6A/SEMA5A/NRG1/SEMA7A/EDNRB/SEMA6B/SEMA3G/HIF1A/NRP1/SEMA4F/SEMA4B/SEMA5B/SEMA3F	25
GO:0032872	BP	GO:0032872	regulation of stress-activated MAPK cascade	42/866	237/18670	5.40032e-14	9.10664e-13	4.76599e-13	CCL19/CCL21/CD27/HGF/SLAMF1/FCGR2B/CCR7/RASGRP1/CD40LG/SYK/GSTP1/CARD9/IL1B/SEMA3A/TNF/GDF6/SPHK1/F2RL1/MAP3K5/TLR4/PYCARD/IGF1R/MAP3K12/TGFB2/EDN1/NOD2/TNFRSF11A/TLR6/FLT4/TLR9/TLR3/ZC3H12A/NOD1/FAS/SIRPA/IL1RN/PTK2B/LEP/DUSP1/CYLD/RIPK2/IL26	42
GO:0030890	BP	GO:0030890	positive regulation of B cell proliferation	18/866	41/18670	6.12692e-14	1.03092e-12	5.39533e-13	PTPRC/TNFSF13B/NCKAP1L/CARD11/CD74/TLR4/BCL2/VAV3/TNFRSF4/CD40/TNFRSF13C/TLR9/NFATC2/CLCF1/PELI1/IL7/CD81/IL2	18
GO:0010632	BP	GO:0010632	regulation of epithelial cell migration	47/866	291/18670	6.2325e-14	1.04638e-12	5.47624e-13	DCN/CXCL13/MMP9/SLIT2/PTGS2/SEMA4A/IFNG/TEK/SEMA3A/GDF2/FGF7/ANXA1/PTN/NRP2/TGFB1/ITGA3/THBS1/FGFR1/FGF1/ETS1/CCR6/HMOX1/INSL3/VEGFC/AKT3/ACVRL1/TGFB2/EDN1/FGF18/HBEGF/LGMN/CD40/FLT4/STAT5A/ANGPT1/SEMA5A/KDR/ZC3H12A/BMP10/HIF1A/PTK2B/NOTCH1/NRP1/PDGFB/TGFBR2/DLL4/NR2F2	47
GO:0032535	BP	GO:0032535	regulation of cellular component size	54/866	370/18670	6.25963e-14	1.04862e-12	5.48801e-13	CCL21/IL7R/SEMA3C/VAV1/CCR7/NCKAP1L/SLIT2/CXCL12/CCL11/HCK/ELN/SEMA4A/SEMA4D/PLXNA4/SEMA3A/WAS/GMFG/TRPV2/SPP1/F2RL1/CCL26/ICAM1/PYCARD/SEMA3D/AKT3/TMSB10/CRABP2/SCTR/SEMA6D/EDN1/VAV3/CCL24/TMSB15B/NGF/SEMA3E/RARG/SEMA6A/SEMA5A/BDNF/SEMA7A/SEMA6B/SEMA3G/NCK2/PTK2B/NRP1/PLXNA3/SEMA4F/VASP/TMSB15A/CSF3/SEMA4B/SEMA5B/SEMA3F/TNFRSF12A	54
GO:0050830	BP	GO:0050830	defense response to Gram-positive bacterium	27/866	101/18670	6.53064e-14	1.09163e-12	5.71309e-13	PLA2G2A/CRP/KLRK1/STAB2/IL6/HAVCR2/NLRP3/TNFSF8/LTA/TLR2/CARD9/FGR/TNF/C5AR1/LBP/DEFB1/LYZ/CTSG/IL27RA/FCN2/HLA-E/GBP2/NOD1/IL12A/TNFRSF14/RIPK2/CAMP	27
GO:0006919	BP	GO:0006919	activation of cysteine-type endopeptidase activity involved in apoptotic process	25/866	86/18670	6.74016e-14	1.12419e-12	5.8835e-13	LCK/NGFR/NLRP3/FASLG/TNF/CASP1/S100A9/SNCA/F2R/PMAIP1/NLRC4/S100A8/PYCARD/NLRP1/NLRP12/NGF/TNFSF15/JAK2/CASP4/PML/NOD1/FAS/TNFSF10/CASP10/TNFRSF10A	25
GO:0002755	BP	GO:0002755	MyD88-dependent toll-like receptor signaling pathway	17/866	36/18670	6.83902e-14	1.1382e-12	5.95679e-13	TLR8/TLR7/BTK/CD300LF/CD300A/TLR2/TLR10/IRAK3/LY96/TLR4/IRF1/TLR6/TLR1/TLR9/CD14/TLR5/IRF7	17
GO:0045824	BP	GO:0045824	negative regulation of innate immune response	21/866	59/18670	7.5632e-14	1.25598e-12	6.57323e-13	SLAMF8/HAVCR2/MMP12/IRAK3/IFI16/NLRC3/LGALS9/NLRC5/HLA-F/SERPINB9/KIR2DL4/HLA-G/A2M/HLA-E/SAMHD1/TYRO3/TNFAIP3/ARRB2/SERPING1/TRAFD1/PTPN2	21
GO:0070228	BP	GO:0070228	regulation of lymphocyte apoptotic process	20/866	53/18670	8.12175e-14	1.3429e-12	7.02811e-13	IL7R/CD27/CD3G/CCL5/PDCD1/JAK3/PRKCQ/BTK/RIPK3/IDO1/CD74/IL10/LGALS9/LGALS3/CD274/LYN/TSC22D3/HIF1A/TP53/IL2	20
GO:1905517	BP	GO:1905517	macrophage migration	20/866	53/18670	8.12175e-14	1.3429e-12	7.02811e-13	SAA1/CCL5/SLAMF8/CCL2/CMKLR1/C3AR1/CCL3/TREM2/C5AR1/LGALS3/THBS1/CD200/CSF1/CX3CR1/EDNRB/PTK2B/EDN2/CX3CL1/CD81/AZU1	20
GO:0010634	BP	GO:0010634	positive regulation of epithelial cell migration	35/866	171/18670	8.52093e-14	1.40586e-12	7.35762e-13	MMP9/PTGS2/IFNG/TEK/FGF7/ANXA1/NRP2/TGFB1/ITGA3/THBS1/FGFR1/FGF1/ETS1/CCR6/HMOX1/INSL3/VEGFC/AKT3/TGFB2/EDN1/FGF18/HBEGF/LGMN/CD40/FLT4/STAT5A/ANGPT1/SEMA5A/KDR/ZC3H12A/HIF1A/PTK2B/NRP1/PDGFB/TGFBR2	35
GO:0002544	BP	GO:0002544	chronic inflammatory response	13/866	19/18670	8.82786e-14	1.45336e-12	7.60622e-13	CXCL13/CCL5/CCL11/LTA/IDO1/PTGES/VCAM1/IL10/TNF/THBS1/S100A8/GJA1/TNFAIP3	13
GO:0048545	BP	GO:0048545	response to steroid hormone	55/866	385/18670	9.03015e-14	1.48347e-12	7.76378e-13	CYBB/SLIT2/IL6/PTGER2/FLT3/S100B/PTAFR/PTGS2/TLR2/GSTP1/PGR/IL10/ANXA1/FOS/TNF/CYBA/PTN/TGFB1/NR4A3/ENG/THBS1/TGFB3/SPP1/RARB/ICAM1/BCL2/AREG/RORB/TGFB2/VDR/EDN1/SSTR2/ESR1/JAK2/CLDN4/RARG/BMP6/EPO/NR4A1/TXNIP/CAV1/NR4A2/OXTR/TP63/IL1RN/NOTCH1/ARRB2/ESR2/TGFBR2/DUSP1/PPARGC1B/RB1/TRIM63/ESRRB/NR2F2	55
GO:0050688	BP	GO:0050688	regulation of defense response to virus	23/866	73/18670	9.95957e-14	1.63264e-12	8.54449e-13	IL2RA/AIM2/IL12RB1/MMP12/APOBEC3G/IL1B/IL15/BIRC3/PYCARD/IL12B/HERC5/STAT1/TRIM6/ZC3H12A/APOBEC3F/MICB/TRAF3/TNFAIP3/RNF125/DDX58/IL23A/TRIM15/TRIM38	23
GO:0032874	BP	GO:0032874	positive regulation of stress-activated MAPK cascade	35/866	172/18670	1.02334e-13	1.67393e-12	8.76058e-13	CCL19/CCL21/CD27/SLAMF1/FCGR2B/CCR7/RASGRP1/CD40LG/SYK/CARD9/IL1B/SEMA3A/TNF/GDF6/SPHK1/F2RL1/MAP3K5/TLR4/PYCARD/MAP3K12/TGFB2/EDN1/NOD2/TNFRSF11A/TLR6/FLT4/TLR9/TLR3/ZC3H12A/NOD1/IL1RN/PTK2B/LEP/RIPK2/IL26	35
GO:0030517	BP	GO:0030517	negative regulation of axon extension	18/866	42/18670	1.02611e-13	1.67489e-12	8.7656e-13	SEMA3C/SEMA4A/SEMA4D/SEMA3A/SEMA3D/SEMA6D/SEMA3E/SEMA6A/SEMA5A/SEMA7A/SEMA6B/SEMA3G/NRP1/PLXNA3/SEMA4F/SEMA4B/SEMA5B/SEMA3F	18
GO:0034103	BP	GO:0034103	regulation of tissue remodeling	25/866	88/18670	1.20916e-13	1.96527e-12	1.02853e-12	IL18/IL6/SYK/GREM1/CSF1R/INPP5D/TNFRSF11B/IL15/TGFB1/SPP1/VDR/IL12B/TNFRSF11A/GJA1/FLT4/IL20RA/LEP/TNFAIP3/TP53/S1PR1/IL23A/PPARGC1B/LTBP3/IL2/CSK	25
GO:1903725	BP	GO:1903725	regulation of phospholipid metabolic process	25/866	88/18670	1.20916e-13	1.96527e-12	1.02853e-12	CCL19/CCL21/PDGFRA/CCR7/CD19/FLT3/PIK3R5/FPR2/SOCS3/FGR/TEK/SOCS1/FABP3/TGFB1/VAV3/NOD2/PDGFRB/LYN/PIK3R3/FLT1/PTK2B/SOCS2/PDGFB/PDGFA/CD81	25
GO:0032648	BP	GO:0032648	regulation of interferon-beta production	19/866	48/18670	1.21921e-13	1.97321e-12	1.03269e-12	TLR8/TLR7/TLR2/NLRC3/TLR4/PYCARD/RNF135/IRF1/TLR9/TLR3/SIRPA/RELB/TRAF3/IRF7/DDX58/IFIH1/RIPK2/TRIM38/REL	19
GO:1903727	BP	GO:1903727	positive regulation of phospholipid metabolic process	19/866	48/18670	1.21921e-13	1.97321e-12	1.03269e-12	CCL19/CCL21/PDGFRA/CCR7/CD19/FLT3/FPR2/FGR/TEK/FABP3/TGFB1/VAV3/NOD2/PDGFRB/LYN/FLT1/PTK2B/PDGFB/CD81	19
GO:0014032	BP	GO:0014032	neural crest cell development	24/866	81/18670	1.33719e-13	2.15957e-12	1.13022e-12	SEMA3C/SEMA4A/SEMA4D/SEMA3A/NRP2/EDNRA/SEMA3D/SEMA6D/EDN1/SEMA3E/JAG1/SEMA6A/SEMA5A/NRG1/SEMA7A/EDNRB/SEMA6B/SEMA3G/HIF1A/NRP1/SEMA4F/SEMA4B/SEMA5B/SEMA3F	24
GO:0002830	BP	GO:0002830	positive regulation of type 2 immune response	12/866	16/18670	1.41214e-13	2.26624e-12	1.18604e-12	IL18/IL6/CD86/NLRP3/IDO1/CD74/IL33/XCL1/RSAD2/NOD2/IL4R/CD81	12
GO:0042033	BP	GO:0042033	chemokine biosynthetic process	12/866	16/18670	1.41214e-13	2.26624e-12	1.18604e-12	IL18/IL6/CD74/IL1B/IFNG/TNF/EGR1/HMOX1/TLR3/ELANE/SIGIRR/AZU1	12
GO:0050755	BP	GO:0050755	chemokine metabolic process	12/866	16/18670	1.41214e-13	2.26624e-12	1.18604e-12	IL18/IL6/CD74/IL1B/IFNG/TNF/EGR1/HMOX1/TLR3/ELANE/SIGIRR/AZU1	12
GO:2001237	BP	GO:2001237	negative regulation of extrinsic apoptotic signaling pathway	27/866	104/18670	1.42337e-13	2.27948e-12	1.19297e-12	HGF/FASLG/GSTP1/IL1B/BMP5/TNF/SCG2/LGALS3/THBS1/ICAM1/HMOX1/BCL2/SERPINE1/FYN/IGF1/IFI6/FAS/IL7/ITGAV/FGA/TNFAIP3/NRP1/TNFSF10/CX3CL1/PF4/TNFRSF10A/CSF2	27
GO:0002478	BP	GO:0002478	antigen processing and presentation of exogenous peptide antigen	35/866	175/18670	1.75712e-13	2.80808e-12	1.46962e-12	FCGR1A/HLA-DQA1/HLA-DQB1/HLA-DOA/CYBB/FCGR2B/HLA-DQA2/HLA-DRB5/HLA-DPA1/HLA-DPB1/HLA-DRB1/HLA-DRA/HLA-DMB/HLA-DOB/CD74/FCER1G/HLA-DMA/CYBA/CTSS/HLA-B/HLA-F/HLA-G/B2M/TAP1/HLA-A/IFI30/LGMN/HLA-E/HLA-H/HLA-C/PSMB8/CTSE/TAP2/ITGAV/TAPBP	35
GO:0032647	BP	GO:0032647	regulation of interferon-alpha production	15/866	28/18670	1.87016e-13	2.97629e-12	1.55765e-12	TLR8/TLR7/HAVCR2/MMP12/IL10/LILRA4/NLRC3/TLR4/STAT1/TLR9/TLR3/IRF7/DDX58/IFIH1/RIPK2	15
GO:0045408	BP	GO:0045408	regulation of interleukin-6 biosynthetic process	15/866	28/18670	1.87016e-13	2.97629e-12	1.55765e-12	CLEC7A/SYK/PTAFR/CD74/TYROBP/CARD9/IL1B/INPP5D/TNF/NLRP12/TLR6/TLR1/GHRL/EREG/STAT3	15
GO:0002448	BP	GO:0002448	mast cell mediated immunity	19/866	49/18670	1.90564e-13	3.02016e-12	1.58061e-12	RASGRP1/RAC2/BTK/SYK/PIK3CD/CD300A/PIK3CG/FCER1G/FGR/LGALS9/LAT/NR4A3/HMOX1/SERPINB9/IL13RA2/LYN/IL4R/CBL/S100A13	19
GO:0002704	BP	GO:0002704	negative regulation of leukocyte mediated immunity	19/866	49/18670	1.90564e-13	3.02016e-12	1.58061e-12	IL7R/FCGR2B/PTPRC/JAK3/HAVCR2/CD300A/LGALS9/HLA-F/HMOX1/SERPINB9/BST2/KIR2DL4/XCL1/HLA-G/IL13RA2/HLA-E/PTPN6/SMAD7/ARRB2	19
GO:0060485	BP	GO:0060485	mesenchyme development	45/866	278/18670	1.98373e-13	3.13742e-12	1.64198e-12	SEMA3C/HGF/IL6/GREM1/SEMA4A/IL1B/SEMA4D/BMP5/FGFR2/SEMA3A/ZFPM2/NRP2/TGFB1/ENG/TGFB3/FGFR1/EDNRA/BCL2/AKNA/SEMA3D/SEMA6D/ACVRL1/TGFB2/EDN1/STAT1/SEMA3E/PDGFRB/JAG1/SEMA6A/SEMA5A/NRG1/SEMA7A/EDNRB/SEMA6B/SEMA3G/HIF1A/NOTCH1/SMAD7/NRP1/SEMA4F/TGFBR2/TRIM62/SEMA4B/SEMA5B/SEMA3F	45
GO:0048638	BP	GO:0048638	regulation of developmental growth	51/866	347/18670	2.40302e-13	3.7927e-12	1.98492e-12	HAMP/SEMA3C/CXCL12/SEMA4A/CXCR4/SEMA4D/PLXNA4/FGFR2/SEMA3A/RGS2/ZFPM2/TRPV2/SPP1/FGFR1/BCL2/GLI1/SEMA3D/CRABP2/SEMA6D/CSF1/EDN1/IGF1/NGF/LGMN/GJA1/SEMA3E/GHRL/STAT5A/SEMA6A/SEMA5A/BDNF/BMP10/SEMA7A/GDF5/SEMA6B/SEMA3G/IL7/STC2/NOTCH1/LEP/NRP1/SOCS2/PLXNA3/SEMA4F/TGFBR2/GATA6/SEMA4B/SEMA5B/STAT3/SEMA3F/TNFRSF12A	51
GO:0051767	BP	GO:0051767	nitric-oxide synthase biosynthetic process	13/866	20/18670	2.41528e-13	3.79637e-12	1.98684e-12	CCL2/TLR2/GSTP1/IFNG/TLR4/EDN1/NOD2/STAT1/JAK2/KDR/TLR9/NAMPT/LRRK2	13
GO:0051769	BP	GO:0051769	regulation of nitric-oxide synthase biosynthetic process	13/866	20/18670	2.41528e-13	3.79637e-12	1.98684e-12	CCL2/TLR2/GSTP1/IFNG/TLR4/EDN1/NOD2/STAT1/JAK2/KDR/TLR9/NAMPT/LRRK2	13
GO:0042698	BP	GO:0042698	ovulation cycle	22/866	69/18670	2.60691e-13	4.08916e-12	2.14007e-12	PDGFRA/MMP7/SLIT2/AXL/BMPR1B/PGR/PTN/PTX3/TGFB3/ETS1/EGR1/TGFB2/ESR1/OPRL1/INHBA/EREG/ARRB1/OXTR/TYRO3/LEP/ARRB2/RETN	22
GO:0051928	BP	GO:0051928	positive regulation of calcium ion transport	29/866	123/18670	2.62253e-13	4.10522e-12	2.14848e-12	CCL5/CXCL9/CXCL12/CD19/CCL4/CCL2/CCR1/APLNR/CXCL11/LILRA2/CCL3/CD4/CXCL10/SNCA/F2R/TRPV2/FGF14/LGALS3/F2RL3/XCL1/PDGFRB/HSPA2/CAV1/ANXA2/ARRB2/PLCG2/PDGFB/CX3CL1/CALM1	29
GO:0032608	BP	GO:0032608	interferon-beta production	19/866	50/18670	2.94128e-13	4.59477e-12	2.40469e-12	TLR8/TLR7/TLR2/NLRC3/TLR4/PYCARD/RNF135/IRF1/TLR9/TLR3/SIRPA/RELB/TRAF3/IRF7/DDX58/IFIH1/RIPK2/TRIM38/REL	19
GO:0002637	BP	GO:0002637	regulation of immunoglobulin production	21/866	63/18670	3.37371e-13	5.25954e-12	2.7526e-12	FCGR2B/PTPRC/CD40LG/IL6/CD22/IL10/CD28/TNF/IL33/TGFB1/XCL1/IL27RA/IL13RA2/TNFRSF4/CD40/HLA-E/TNFSF13/TLR9/IL4R/CLCF1/IL2	21
GO:1903034	BP	GO:1903034	regulation of response to wounding	35/866	179/18670	3.54199e-13	5.51064e-12	2.88401e-12	PDGFRA/PRKCQ/SIGLEC10/CLEC7A/SYK/DUOX2/PLAUR/CXCR4/FCER1G/IL10/PLAU/ANXA1/PTN/F2R/THBS1/SPP1/F2RL1/TLR4/INSL3/SERPINE1/EDN1/HBEGF/GJA1/LYN/SCARF1/CAV1/APCS/ANXA2/FGA/TNFAIP3/PDGFB/TGFBR2/PDGFA/SERPING1/TNFRSF12A	35
GO:0032692	BP	GO:0032692	negative regulation of interleukin-1 production	17/866	39/18670	3.55825e-13	5.52469e-12	2.89136e-12	NLRP3/GSTP1/IL10/TREM2/CARD16/MEFV/GAS6/NLRP12/IGF1/CX3CR1/GHRL/PML/ZC3H12A/NLRP7/TNFAIP3/ARRB2/CX3CL1	17
GO:0042226	BP	GO:0042226	interleukin-6 biosynthetic process	15/866	29/18670	3.70852e-13	5.73469e-12	3.00127e-12	CLEC7A/SYK/PTAFR/CD74/TYROBP/CARD9/IL1B/INPP5D/TNF/NLRP12/TLR6/TLR1/GHRL/EREG/STAT3	15
GO:0072606	BP	GO:0072606	interleukin-8 secretion	15/866	29/18670	3.70852e-13	5.73469e-12	3.00127e-12	CRP/FCN1/TLR2/CD244/LGALS9/ANXA1/F2R/F2RL1/PYCARD/FFAR2/TLR6/TLR1/CD14/LEP/ANXA4	15
GO:0051701	BP	GO:0051701	interaction with host	38/866	209/18670	3.7876e-13	5.84515e-12	3.05908e-12	CCR5/SLAMF1/FCN1/FCN3/CD86/CD74/AXL/CXCR4/CD4/LGALS9/CR2/IFITM1/CD209/TGFB1/CLEC4M/PTX3/ICAM1/CCL8/SERPINB9/GAS6/TNFRSF4/LGALS1/IFITM2/PML/ZC3H12A/CAV1/TYRO3/APCS/ITGAV/TRIM21/CTSB/CBL/TRIM15/TNFRSF14/TRIM38/TRIM62/CD81/IFITM3	38
GO:0001755	BP	GO:0001755	neural crest cell migration	20/866	57/18670	4.07247e-13	6.2721e-12	3.28252e-12	SEMA3C/SEMA4A/SEMA4D/SEMA3A/NRP2/SEMA3D/SEMA6D/SEMA3E/SEMA6A/SEMA5A/SEMA7A/EDNRB/SEMA6B/SEMA3G/HIF1A/NRP1/SEMA4F/SEMA4B/SEMA5B/SEMA3F	20
GO:0043523	BP	GO:0043523	regulation of neuron apoptotic process	38/866	210/18670	4.42364e-13	6.79923e-12	3.5584e-12	CCL2/FASLG/AXL/TYROBP/CCL3/ITGAM/TNF/NTF3/SNCA/F2R/C5AR1/NR4A3/TGFB3/CRLF1/HMOX1/BCL2/MAP3K12/TGFB2/FYN/NGF/LGMN/CX3CR1/JAK2/ANGPT1/ARRB1/BDNF/NR4A2/GDF5/CLCF1/TYRO3/HIF1A/NFATC4/NAIP/PTK2B/TP53/NRP1/ARRB2/CX3CL1	38
GO:0050769	BP	GO:0050769	positive regulation of neurogenesis	61/866	474/18670	4.47695e-13	6.86736e-12	3.59405e-12	HGF/SLIT2/CXCL12/IL6/NGFR/LTA/TLR2/LIF/IL1B/CXCR4/SEMA4D/PLXNA4/BMP5/IFNG/IL34/CCL3/SEMA3A/RGS2/TREM2/TNF/S100A9/PTN/TRPV2/GDF6/TGFB1/ITGA3/FGFR1/RARB/BCL2/TCF4/TNFRSF1B/VEGFC/CRABP2/CSF1/FYN/NGF/CX3CR1/FZD1/SEMA6A/SEMA5A/PLXND1/LYN/SCARF1/BMP6/EPO/BDNF/PLXNB3/SEMA7A/GDF5/CLCF1/HIF1A/NUMBL/PTK2B/NOTCH1/PLXNA1/NRP1/SOCS2/PLXNA3/CX3CL1/IL2/TNFRSF12A	61
GO:0035747	BP	GO:0035747	natural killer cell chemotaxis	10/866	11/18670	4.62408e-13	7.07882e-12	3.70473e-12	CXCL14/CCL5/KLRK1/CCL4/CCL2/PIK3CD/PIK3CG/CCL3/XCL1/CCL7	10
GO:0060401	BP	GO:0060401	cytosolic calcium ion transport	34/866	171/18670	4.65959e-13	7.11892e-12	3.72571e-12	CCL19/CCL21/LCK/CCR5/PTPRC/CCR7/CXCL9/CD19/FASLG/APLNR/CXCL11/CCL3/CD4/CXCL10/TRPM2/CYBA/SNCA/F2R/TGFB1/ITPR3/F2RL3/BCL2/XCL1/ITPR1/FYN/LYN/EPO/PML/CAV1/PTPN6/PTK2B/PLCG2/CX3CL1/CALM1	34
GO:2000482	BP	GO:2000482	regulation of interleukin-8 secretion	14/866	25/18670	5.3287e-13	8.12494e-12	4.25221e-12	CRP/FCN1/TLR2/CD244/LGALS9/ANXA1/F2R/F2RL1/PYCARD/FFAR2/TLR6/TLR1/CD14/ANXA4	14
GO:0000302	BP	GO:0000302	response to reactive oxygen species	40/866	232/18670	5.47127e-13	8.3257e-12	4.35728e-12	CCL19/PDGFRA/MMP9/HGF/CCR7/BTK/IL6/RIPK3/GSTP1/AXL/IL18RAP/IL10/TRPM2/ANXA1/FOS/TNF/LCN2/NR4A3/SPHK1/ETS1/MAP3K5/HMOX1/BCL2/AREG/APOD/EDN1/FYN/STAT1/MPO/PDGFRB/TXNIP/HP/SIRPA/PTK2B/TNFAIP3/LRRK2/PDGFD/DUSP1/PPARGC1B/S100A7	40
GO:0051403	BP	GO:0051403	stress-activated MAPK cascade	45/866	286/18670	5.57566e-13	8.46769e-12	4.43159e-12	CCL19/CCL21/CD27/HGF/SLAMF1/FCGR2B/CCR7/RASGRP1/CD40LG/SYK/PTGER4/GSTP1/CARD9/IL1B/SEMA3A/LGALS9/TNF/GDF6/SPHK1/F2RL1/MAP3K5/TLR4/PYCARD/IGF1R/MAP3K12/TGFB2/EDN1/NOD2/TNFRSF11A/TLR6/FLT4/TLR9/TLR3/ZC3H12A/NOD1/FAS/SIRPA/IL1RN/PTK2B/LEP/DUSP1/CYLD/NFKB1/RIPK2/IL26	45
GO:0002437	BP	GO:0002437	inflammatory response to antigenic stimulus	18/866	46/18670	6.86013e-13	1.03771e-11	5.4309e-12	IL2RA/FCGR2B/CCR7/RASGRP1/BTK/LTA/FCER1G/IL10/CD28/TNF/CYSLTR1/ICAM1/IL12B/HLA-E/NOTCH1/IL5RA/ELANE/CD81	18
GO:0032480	BP	GO:0032480	negative regulation of type I interferon production	18/866	46/18670	6.86013e-13	1.03771e-11	5.4309e-12	HAVCR2/IL10/LILRA4/NLRC3/NLRC5/IKBKE/PYCARD/RNF135/HERC5/ISG15/SIRPA/RELB/TNFAIP3/RNF125/CYLD/DDX58/IFIH1/REL	18
GO:0002532	BP	GO:0002532	production of molecular mediator involved in inflammatory response	22/866	72/18670	6.94811e-13	1.04894e-11	5.48968e-12	SLAMF8/CLEC7A/BTK/SYK/IDO1/FCER1G/NLRC3/TLR4/PYCARD/LBP/MEFV/APOD/SERPINE1/IL17D/NOD2/TLR6/LYN/IL4R/ZC3H12A/NLRP7/SIRPA/LEP	22
GO:0032607	BP	GO:0032607	interferon-alpha production	15/866	30/18670	7.10041e-13	1.06595e-11	5.57867e-12	TLR8/TLR7/HAVCR2/MMP12/IL10/LILRA4/NLRC3/TLR4/STAT1/TLR9/TLR3/IRF7/DDX58/IFIH1/RIPK2	15
GO:0034142	BP	GO:0034142	toll-like receptor 4 signaling pathway	16/866	35/18670	7.1026e-13	1.06595e-11	5.57867e-12	ITGB2/LTF/LILRA2/ITGAM/LY96/TNIP3/F2RL1/TLR4/LBP/LYN/CD14/PELI1/TNFAIP3/RIPK2/PIK3AP1/TICAM2	16
GO:0042092	BP	GO:0042092	type 2 immune response	16/866	35/18670	7.1026e-13	1.06595e-11	5.57867e-12	IL18/IL6/CD86/NLRP3/IDO1/CD74/IL10/ANXA1/IL33/XCL1/IL27RA/RSAD2/NOD2/IL4R/BCL3/CD81	16
GO:0030278	BP	GO:0030278	regulation of ossification	37/866	203/18670	7.16501e-13	1.07321e-11	5.61666e-12	HGF/IL6/LTF/GREM1/PTGER4/CCR1/BMPR1B/SEMA4D/FGFR2/CCL3/TNF/IFITM1/PTN/TGFB1/TGFB3/BCL2/AREG/GLI1/RORB/CSF1/TGFB2/IGF1/GJA1/JAG1/GDF10/ISG15/BMP6/TP63/HIF1A/PTK2B/NOTCH1/SMAD6/S1PR1/CEBPD/FGF23/LTBP3/KL	37
GO:1904019	BP	GO:1904019	epithelial cell apoptotic process	27/866	111/18670	7.82667e-13	1.17002e-11	6.12333e-12	CD40LG/IL6/CCL2/FASLG/PIK3CG/TEK/IL10/TNF/SCG2/THBS1/ICAM1/MAP3K5/HMOX1/GAS6/HLA-G/SERPINE1/CD40/JAK2/ANGPT1/SEMA5A/KDR/JAG2/FGA/TNFAIP3/ARRB2/TGFBR2/RB1	27
GO:1902106	BP	GO:1902106	negative regulation of leukocyte differentiation	26/866	103/18670	8.21395e-13	1.22551e-11	6.41377e-12	FCGR2B/JAK3/CTLA4/RUNX3/LTF/C1QC/CD74/LILRB3/CCL3/INPP5D/ANXA1/SOCS1/TLR4/HLA-G/IRF1/INHBA/LYN/TLR3/IL4R/ZC3H12A/MAFB/APCS/SMAD7/PTPN2/IL2/HMGB3	26
GO:0010959	BP	GO:0010959	regulation of metal ion transport	54/866	394/18670	8.36069e-13	1.24498e-11	6.51562e-12	HAMP/CCL5/CXCL9/CXCL12/CD19/CCL4/CCL2/PTGS2/CCR1/PIK3CG/APLNR/CXCL11/LILRA2/CXCR4/IFNG/CCL3/CD4/CXCL10/IL16/TREM2/CYBA/SNCA/F2R/TRPV2/TGFB1/FGF14/LGALS3/F2RL3/ICAM1/BCL2/XCL1/B2M/FYN/GJA1/OPRL1/PDGFRB/TLR9/LYN/HSPA2/EPO/PML/CAV1/VIP/STC2/PTPN6/ANXA2/PTK2B/ARRB2/PLCG2/PDGFB/CX3CL1/CALM1/GLRX/GNAI2	54
GO:0002428	BP	GO:0002428	antigen processing and presentation of peptide antigen via MHC class Ib	9/866	9/18670	9.55183e-13	1.41682e-11	7.41499e-12	HLA-B/HLA-F/HLA-G/B2M/HLA-A/HLA-E/HLA-H/HLA-C/TAP2	9
GO:0002579	BP	GO:0002579	positive regulation of antigen processing and presentation	9/866	9/18670	9.55183e-13	1.41682e-11	7.41499e-12	CCL19/CCL21/CCR7/CD74/TREM2/PYCARD/NOD2/NOD1/SLC11A1	9
GO:0043524	BP	GO:0043524	negative regulation of neuron apoptotic process	31/866	147/18670	9.74192e-13	1.44222e-11	7.5479e-12	CCL2/AXL/NTF3/SNCA/F2R/C5AR1/NR4A3/TGFB3/CRLF1/HMOX1/BCL2/MAP3K12/FYN/NGF/LGMN/CX3CR1/JAK2/ANGPT1/ARRB1/BDNF/NR4A2/GDF5/CLCF1/TYRO3/HIF1A/NFATC4/NAIP/PTK2B/NRP1/ARRB2/CX3CL1	31
GO:0050829	BP	GO:0050829	defense response to Gram-negative bacterium	24/866	88/18670	1.00258e-12	1.48138e-11	7.75283e-12	CXCL6/IL6/LTF/CD4/F2RL1/TLR4/PYCARD/LBP/DEFB1/LYZ/CTSG/SERPINE1/IL12B/FCN2/TLR9/SLC11A1/MR1/ELANE/BPI/IL23A/TNFRSF14/S100A7/AZU1/CAMP	24
GO:0043303	BP	GO:0043303	mast cell degranulation	18/866	47/18670	1.06404e-12	1.56612e-11	8.19634e-12	RASGRP1/RAC2/BTK/SYK/PIK3CD/CD300A/PIK3CG/FCER1G/FGR/LGALS9/LAT/NR4A3/HMOX1/IL13RA2/LYN/IL4R/CBL/S100A13	18
GO:0046638	BP	GO:0046638	positive regulation of alpha-beta T cell differentiation	18/866	47/18670	1.06404e-12	1.56612e-11	8.19634e-12	CCL19/NCKAP1L/IL12RB1/ZAP70/IL18/RUNX3/CD86/SYK/NLRP3/IFNG/LGALS9/ANXA1/SOCS1/IL12B/IL4R/TGFBR2/IL23A/RIPK2	18
GO:0030308	BP	GO:0030308	negative regulation of cell growth	35/866	186/18670	1.14745e-12	1.68564e-11	8.82187e-12	SEMA3C/SLIT2/SEMA4A/SEMA4D/SEMA3A/RGS2/GDF2/TGFB1/SPP1/BCL2/BST2/SEMA3D/SEMA6D/ACVRL1/TGFB2/GJA1/SEMA3E/SEMA6A/SEMA5A/INHBA/SCGB3A1/PML/BMP10/SEMA7A/SEMA6B/SEMA3G/NPR1/TP53/NRP1/PLXNA3/SEMA4F/ESR2/SEMA4B/SEMA5B/SEMA3F	35
GO:0031098	BP	GO:0031098	stress-activated protein kinase signaling cascade	47/866	315/18670	1.22302e-12	1.79086e-11	9.37251e-12	CCL19/CCL21/CD27/HGF/SLAMF1/FCGR2B/CCR7/RASGRP1/CD40LG/SYK/PTGER4/GSTP1/CARD9/IL1B/SEMA3A/LGALS9/TNF/GDF6/SPHK1/F2RL1/MAP3K5/TLR4/PYCARD/IGF1R/MAP3K12/TGFB2/EDN1/NOD2/TNFRSF11A/TLR6/FLT4/TLR9/LYN/TLR3/ZC3H12A/NOD1/FAS/SIRPA/IL1RN/PTK2B/LEP/DUSP1/CYLD/NFKB1/RIPK2/IL26/MAP3K14	47
GO:0042554	BP	GO:0042554	superoxide anion generation	16/866	36/18670	1.22376e-12	1.79086e-11	9.37251e-12	CRP/CYBB/CLEC7A/ITGB2/SYK/DUOX2/FPR2/GSTP1/TYROBP/ITGAM/CYBA/TGFB1/F2RL1/EDN1/NOX4/GNAI2	16
GO:0045926	BP	GO:0045926	negative regulation of growth	41/866	249/18670	1.33671e-12	1.95242e-11	1.0218e-11	SEMA3C/SLIT2/SEMA4A/SEMA4D/SEMA3A/RGS2/GDF2/TGFB1/SPP1/BCL2/BST2/SEMA3D/SEMA6D/ACVRL1/TGFB2/LGMN/GJA1/SEMA3E/SEMA6A/SEMA5A/INHBA/SCGB3A1/PML/BMP10/SEMA7A/SEMA6B/SEMA3G/HIF1A/STC2/NPR1/NOTCH1/TP53/NRP1/SOCS2/PLXNA3/SEMA4F/ESR2/TGFBR2/SEMA4B/SEMA5B/SEMA3F	41
GO:0045862	BP	GO:0045862	positive regulation of proteolysis	51/866	363/18670	1.41002e-12	2.05556e-11	1.07579e-11	LCK/AIM2/CLEC7A/SYK/NGFR/NLRP3/FASLG/CARD9/IL1B/IFNG/NLRP2/IFI16/LGALS9/TREM2/TNF/CASP1/S100A9/SNCA/F2R/IL33/PMAIP1/NLRC4/S100A8/MAP3K5/PYCARD/NLRP1/MEFV/TNFRSF1B/FYN/NLRP12/NGF/LGMN/TNFSF15/JAK2/CASP4/LYN/ARRB1/PML/ZC3H12A/NOD1/CAV1/FAS/PTK2B/SMAD7/LRRK2/FURIN/TNFSF10/RIPK2/CASP10/TNFRSF10A/STAT3	51
GO:0002279	BP	GO:0002279	mast cell activation involved in immune response	18/866	48/18670	1.6293e-12	2.37072e-11	1.24072e-11	RASGRP1/RAC2/BTK/SYK/PIK3CD/CD300A/PIK3CG/FCER1G/FGR/LGALS9/LAT/NR4A3/HMOX1/IL13RA2/LYN/IL4R/CBL/S100A13	18
GO:0014033	BP	GO:0014033	neural crest cell differentiation	24/866	90/18670	1.71347e-12	2.48844e-11	1.30233e-11	SEMA3C/SEMA4A/SEMA4D/SEMA3A/NRP2/EDNRA/SEMA3D/SEMA6D/EDN1/SEMA3E/JAG1/SEMA6A/SEMA5A/NRG1/SEMA7A/EDNRB/SEMA6B/SEMA3G/HIF1A/NRP1/SEMA4F/SEMA4B/SEMA5B/SEMA3F	24
GO:0050691	BP	GO:0050691	regulation of defense response to virus by host	16/866	37/18670	2.06388e-12	2.98598e-11	1.56272e-11	AIM2/IL12RB1/MMP12/APOBEC3G/IL1B/IL15/PYCARD/IL12B/STAT1/TRIM6/ZC3H12A/APOBEC3F/MICB/TNFAIP3/DDX58/IL23A	16
GO:2000403	BP	GO:2000403	positive regulation of lymphocyte migration	16/866	37/18670	2.06388e-12	2.98598e-11	1.56272e-11	CCL21/CXCL14/CXCL13/CCL5/CXCL12/CCL4/CCL3/CXCL10/XCL2/PYCARD/XCL1/CCL20/PTK2B/CCL7/TNFRSF14/S100A7	16
GO:0051209	BP	GO:0051209	release of sequestered calcium ion into cytosol	28/866	124/18670	2.10737e-12	3.04314e-11	1.59263e-11	CCL19/CCL21/LCK/CCR5/PTPRC/CCR7/CXCL9/CD19/FASLG/APLNR/CXCL11/CCL3/CXCL10/TRPM2/CYBA/SNCA/F2R/TGFB1/ITPR3/F2RL3/XCL1/ITPR1/LYN/PTPN6/PTK2B/PLCG2/CX3CL1/CALM1	28
GO:0002886	BP	GO:0002886	regulation of myeloid leukocyte mediated immunity	19/866	55/18670	2.17817e-12	3.13944e-11	1.64303e-11	CXCL6/FCGR2B/RAC2/BTK/ITGB2/SYK/PTAFR/CD300A/FCER1G/FGR/LGALS9/ITGAM/F2RL1/HMOX1/IL13RA2/HLA-E/LYN/IL4R/DDX58	19
GO:1901623	BP	GO:1901623	regulation of lymphocyte chemotaxis	14/866	27/18670	2.1982e-12	3.16234e-11	1.65502e-11	CCL21/CXCL14/CXCL13/CCL5/KLRK1/CCL4/CCL2/CCL3/CXCL10/XCL2/XCL1/PTK2B/CCL7/S100A7	14
GO:0045073	BP	GO:0045073	regulation of chemokine biosynthetic process	11/866	15/18670	2.31373e-12	3.30984e-11	1.73222e-11	IL6/CD74/IL1B/IFNG/TNF/EGR1/HMOX1/TLR3/ELANE/SIGIRR/AZU1	11
GO:0045410	BP	GO:0045410	positive regulation of interleukin-6 biosynthetic process	11/866	15/18670	2.31373e-12	3.30984e-11	1.73222e-11	CLEC7A/SYK/PTAFR/CD74/TYROBP/IL1B/TNF/TLR6/TLR1/EREG/STAT3	11
GO:0051770	BP	GO:0051770	positive regulation of nitric-oxide synthase biosynthetic process	11/866	15/18670	2.31373e-12	3.30984e-11	1.73222e-11	CCL2/TLR2/IFNG/TLR4/NOD2/STAT1/JAK2/KDR/TLR9/NAMPT/LRRK2	11
GO:0000187	BP	GO:0000187	activation of MAPK activity	31/866	152/18670	2.48364e-12	3.54219e-11	1.85382e-11	CCL19/FPR1/SAA1/HGF/PTPRC/CD40LG/SYK/CD74/IL1B/CXCR4/TNF/NTF3/C5AR1/THBS1/TGFB3/FGF1/MAP3K5/TLR4/TGFA/MAP3K12/NOD2/IGF1/S1PR2/GHRL/NRG1/ARRB1/NOD1/LRRK2/PROK2/RIPK2/CD81	31
GO:0032623	BP	GO:0032623	interleukin-2 production	20/866	62/18670	2.48542e-12	3.54219e-11	1.85382e-11	IRF4/CD3E/PTPRC/PRKCQ/CARD11/CLEC7A/IL18/CD86/HAVCR2/CD247/CARD9/IL1B/FCER1G/CD4/CD28/ANXA1/XCL1/SLC11A1/TNFAIP3/RIPK2	20
GO:0050771	BP	GO:0050771	negative regulation of axonogenesis	21/866	69/18670	2.5293e-12	3.59801e-11	1.88303e-11	SEMA3C/SLIT2/NGFR/SEMA4A/SEMA4D/SEMA3A/SPP1/SEMA3D/SEMA6D/SEMA3E/SEMA6A/SEMA5A/SEMA7A/SEMA6B/SEMA3G/NRP1/PLXNA3/SEMA4F/SEMA4B/SEMA5B/SEMA3F	21
GO:0044706	BP	GO:0044706	multi-multicellular organism process	38/866	222/18670	2.63395e-12	3.73991e-11	1.95729e-11	MMP9/MMP7/HAVCR2/PTAFR/PTGS2/IDO1/PNOC/LIF/IL1B/PGR/RGS2/LGALS9/FOS/PTN/TGFB1/ITGA3/TGFB3/SPP1/ETS1/BCL2/PGF/PTGFR/VDR/EDN1/PTHLH/ESR1/GJA1/GHRL/CLDN4/EPO/OXTR/STC2/NAMPT/RLN2/LEP/TGFBR2/CTSB/NR2F2	38
GO:0038110	BP	GO:0038110	interleukin-2-mediated signaling pathway	10/866	12/18670	2.65878e-12	3.76817e-11	1.97208e-11	IL2RA/IL2RG/JAK3/IL2RB/SYK/STAT5A/PTK2B/PTPN2/IL2/JAK1	10
GO:0007565	BP	GO:0007565	female pregnancy	35/866	192/18670	2.99372e-12	4.235e-11	2.2164e-11	MMP9/MMP7/HAVCR2/PTGS2/IDO1/PNOC/LIF/IL1B/PGR/RGS2/LGALS9/FOS/PTN/TGFB1/ITGA3/TGFB3/SPP1/ETS1/BCL2/PGF/VDR/PTHLH/ESR1/GJA1/GHRL/CLDN4/EPO/OXTR/STC2/NAMPT/RLN2/LEP/TGFBR2/CTSB/NR2F2	35
GO:0009595	BP	GO:0009595	detection of biotic stimulus	13/866	23/18670	3.13017e-12	4.40356e-11	2.30462e-11	CLEC7A/NLRP3/TLR2/TREM2/LY96/NLRC4/CD1D/TLR4/LBP/NOD2/TLR6/TLR1/NOD1	13
GO:0032753	BP	GO:0032753	positive regulation of interleukin-4 production	13/866	23/18670	3.13017e-12	4.40356e-11	2.30462e-11	IRF4/CD3E/PRKCQ/CD40LG/CD86/SYK/HAVCR2/NLRP3/FCER1G/LGALS9/CD28/IL33/HLA-E	13
GO:0034123	BP	GO:0034123	positive regulation of toll-like receptor signaling pathway	13/866	23/18670	3.13017e-12	4.40356e-11	2.30462e-11	LTF/TLR2/CYBA/F2RL1/LBP/RSAD2/TLR1/TLR9/TLR3/TLR5/CAV1/PELI1/TICAM2	13
GO:0032481	BP	GO:0032481	positive regulation of type I interferon production	22/866	77/18670	3.16446e-12	4.44362e-11	2.32558e-11	TLR8/ZBP1/TLR7/SYK/MMP12/TLR2/IFI16/TLR4/RNF135/IRF1/STAT1/TLR9/TLR3/CD14/IRF7/PLCG2/DDX58/TRIM15/IFIH1/NFKB1/RIPK2/NFKB2	22
GO:0051283	BP	GO:0051283	negative regulation of sequestering of calcium ion	28/866	126/18670	3.1954e-12	4.47883e-11	2.34401e-11	CCL19/CCL21/LCK/CCR5/PTPRC/CCR7/CXCL9/CD19/FASLG/APLNR/CXCL11/CCL3/CXCL10/TRPM2/CYBA/SNCA/F2R/TGFB1/ITPR3/F2RL3/XCL1/ITPR1/LYN/PTPN6/PTK2B/PLCG2/CX3CL1/CALM1	28
GO:0048246	BP	GO:0048246	macrophage chemotaxis	16/866	38/18670	3.41236e-12	4.77418e-11	2.49858e-11	SAA1/CCL5/SLAMF8/CCL2/CMKLR1/C3AR1/CCL3/C5AR1/LGALS3/THBS1/CSF1/EDNRB/PTK2B/EDN2/CX3CL1/AZU1	16
GO:0032930	BP	GO:0032930	positive regulation of superoxide anion generation	12/866	19/18670	3.43518e-12	4.78857e-11	2.50611e-11	CRP/CLEC7A/ITGB2/SYK/FPR2/GSTP1/TYROBP/ITGAM/CYBA/TGFB1/F2RL1/GNAI2	12
GO:0098581	BP	GO:0098581	detection of external biotic stimulus	12/866	19/18670	3.43518e-12	4.78857e-11	2.50611e-11	CLEC7A/TLR2/TREM2/LY96/NLRC4/CD1D/TLR4/LBP/NOD2/TLR6/TLR1/NOD1	12
GO:0051224	BP	GO:0051224	negative regulation of protein transport	35/866	193/18670	3.49812e-12	4.86742e-11	2.54738e-11	TLR8/FCGR2B/NLRP3/PTGER4/CD22/IL1B/IL10/CARD16/ANXA1/TNF/F2R/IL33/CD200/F2RL1/APOD/GAS6/IL27RA/NLRP12/RSAD2/TNFRSF4/TLR6/GHRL/ANGPT1/PML/ZC3H12A/TNFRSF21/NLRP7/TNFAIP3/FAM3D/LRRK2/BMP8A/CX3CL1/RHBDF2/ANXA4/CSK	35
GO:0030225	BP	GO:0030225	macrophage differentiation	17/866	44/18670	3.84458e-12	5.33977e-11	2.79458e-11	MMP9/C1QC/CSF1R/TLR2/SPI1/LIF/IL34/CD4/IL15/TGFB1/CSF1/INHBA/CEBPE/PF4/PTPN2/CSF2/RB1	17
GO:0032633	BP	GO:0032633	interleukin-4 production	15/866	33/18670	4.16527e-12	5.77469e-11	3.0222e-11	IRF4/CD3E/ITK/PRKCQ/CD40LG/CD86/SYK/HAVCR2/NLRP3/FCER1G/LGALS9/CD28/IL33/HLA-E/NOTCH1	15
GO:0010818	BP	GO:0010818	T cell chemotaxis	14/866	28/18670	4.20938e-12	5.82527e-11	3.04867e-11	CCL21/CXCL13/CCL5/CXCR3/PIK3CD/PIK3CG/CXCL11/CCL3/CXCL10/XCL2/CCL26/XCL1/CXCL16/S100A7	14
GO:0061387	BP	GO:0061387	regulation of extent of cell growth	26/866	110/18670	4.23266e-12	5.84688e-11	3.05998e-11	SEMA3C/CXCL12/SEMA4A/SEMA4D/PLXNA4/SEMA3A/TRPV2/SPP1/SEMA3D/CRABP2/SEMA6D/NGF/SEMA3E/SEMA6A/SEMA5A/BDNF/SEMA7A/SEMA6B/SEMA3G/NRP1/PLXNA3/SEMA4F/SEMA4B/SEMA5B/SEMA3F/TNFRSF12A	26
GO:0051282	BP	GO:0051282	regulation of sequestering of calcium ion	28/866	128/18670	4.80183e-12	6.62115e-11	3.4652e-11	CCL19/CCL21/LCK/CCR5/PTPRC/CCR7/CXCL9/CD19/FASLG/APLNR/CXCL11/CCL3/CXCL10/TRPM2/CYBA/SNCA/F2R/TGFB1/ITPR3/F2RL3/XCL1/ITPR1/LYN/PTPN6/PTK2B/PLCG2/CX3CL1/CALM1	28
GO:0071260	BP	GO:0071260	cellular response to mechanical stimulus	22/866	79/18670	5.59259e-12	7.69762e-11	4.02857e-11	TLR8/MMP7/TLR7/PTGER4/PTGS2/TNFRSF8/IL1B/CYBA/CASP1/TGFB1/ENG/TLR4/IRF1/CD40/GJA1/TLR3/BMP6/TLR5/FAS/NFKB1/TNFRSF10A/MAP3K14	22
GO:0006979	BP	GO:0006979	response to oxidative stress	57/866	451/18670	5.66049e-12	7.77707e-11	4.07015e-11	CCL19/PDGFRA/MMP9/HGF/CYBB/CCR7/BTK/IL6/PTGS2/RIPK3/DUOX2/GSTP1/AXL/IL18RAP/IL10/TRPM2/ANXA1/FOS/TNF/CYBA/SNCA/LCN2/NR4A3/SPHK1/ETS1/MAP3K5/TLR4/HMOX1/BCL2/AREG/APOD/EDN1/FYN/TLR6/STAT1/JAK2/MPO/PDGFRB/FZD1/PML/TXNIP/ZC3H12A/NOX4/NR4A2/HP/SIRPA/HIF1A/STC2/PTK2B/MICB/TNFAIP3/TP53/LRRK2/PDGFD/DUSP1/PPARGC1B/S100A7	57
GO:0002820	BP	GO:0002820	negative regulation of adaptive immune response	17/866	45/18670	5.91387e-12	8.1106e-11	4.24471e-11	IL7R/FCGR2B/PTPRC/JAK3/HAVCR2/IL1RL1/IL33/HLA-F/XCL1/HLA-G/IL27RA/IL4R/ZC3H12A/PTPN6/SMAD7/TNFRSF14/IL2	17
GO:1904950	BP	GO:1904950	negative regulation of establishment of protein localization	35/866	197/18670	6.44807e-12	8.82738e-11	4.61984e-11	TLR8/FCGR2B/NLRP3/PTGER4/CD22/IL1B/IL10/CARD16/ANXA1/TNF/F2R/IL33/CD200/F2RL1/APOD/GAS6/IL27RA/NLRP12/RSAD2/TNFRSF4/TLR6/GHRL/ANGPT1/PML/ZC3H12A/TNFRSF21/NLRP7/TNFAIP3/FAM3D/LRRK2/BMP8A/CX3CL1/RHBDF2/ANXA4/CSK	35
GO:0061041	BP	GO:0061041	regulation of wound healing	30/866	148/18670	6.60914e-12	9.03171e-11	4.72677e-11	PDGFRA/PRKCQ/CLEC7A/SYK/DUOX2/PLAUR/CXCR4/FCER1G/PLAU/ANXA1/F2R/THBS1/F2RL1/TLR4/INSL3/SERPINE1/EDN1/HBEGF/GJA1/LYN/CAV1/APCS/ANXA2/FGA/TNFAIP3/PDGFB/TGFBR2/PDGFA/SERPING1/TNFRSF12A	30
GO:0072538	BP	GO:0072538	T-helper 17 type immune response	14/866	29/18670	7.79201e-12	1.06291e-10	5.5628e-11	IRF4/SLAMF6/LY9/IL12RB1/PRKCQ/IL6/NLRP3/IL27RA/IL12B/ZC3H12A/SMAD7/IL23A/IL2/STAT3	14
GO:0002827	BP	GO:0002827	positive regulation of T-helper 1 type immune response	12/866	20/18670	8.22567e-12	1.11609e-10	5.84109e-11	CCL19/IL12RB1/IL18/IL1B/ANXA1/IL18R1/XCL1/IL27RA/IL12B/SLC11A1/IL23A/RIPK2	12
GO:0032816	BP	GO:0032816	positive regulation of natural killer cell activation	12/866	20/18670	8.22567e-12	1.11609e-10	5.84109e-11	RASGRP1/IL18/AXL/TYROBP/IL15/HLA-F/GAS6/FLT3LG/IL12B/HLA-E/IL12A/IL23A	12
GO:0042535	BP	GO:0042535	positive regulation of tumor necrosis factor biosynthetic process	12/866	20/18670	8.22567e-12	1.11609e-10	5.84109e-11	CYBB/CLEC7A/SYK/TNFRSF8/TYROBP/IFNG/THBS1/TLR4/LBP/TLR1/JAK2/AZU1	12
GO:0046330	BP	GO:0046330	positive regulation of JNK cascade	29/866	140/18670	8.43634e-12	1.14062e-10	5.96949e-11	CCL19/CCL21/CD27/SLAMF1/FCGR2B/CCR7/RASGRP1/CD40LG/SYK/CARD9/IL1B/SEMA3A/TNF/F2RL1/MAP3K5/TLR4/PYCARD/MAP3K12/EDN1/NOD2/TNFRSF11A/TLR6/FLT4/TLR9/TLR3/NOD1/IL1RN/PTK2B/RIPK2	29
GO:0097553	BP	GO:0097553	calcium ion transmembrane import into cytosol	29/866	140/18670	8.43634e-12	1.14062e-10	5.96949e-11	CCL19/CCL21/LCK/CCR5/PTPRC/CCR7/CXCL9/CD19/FASLG/APLNR/CXCL11/CCL3/CXCL10/TRPM2/CYBA/SNCA/F2R/TGFB1/ITPR3/F2RL3/XCL1/ITPR1/FYN/LYN/PTPN6/PTK2B/PLCG2/CX3CL1/CALM1	29
GO:0061844	BP	GO:0061844	antimicrobial humoral immune response mediated by antimicrobial peptide	21/866	73/18670	8.52445e-12	1.1505e-10	6.02117e-11	CXCL13/CXCL6/CXCL9/CXCL1/LTF/CCL13/CXCL11/CXCL10/S100A9/CXCL5/GNLY/CXCL2/CXCL3/DEFB1/PF4V1/S100A12/ELANE/PPBP/PF4/S100A7/CAMP	21
GO:1903409	BP	GO:1903409	reactive oxygen species biosynthetic process	27/866	122/18670	8.6399e-12	1.16403e-10	6.09196e-11	CYBB/KLRK1/CLEC7A/ITGB2/PTGS2/DUOX2/IL1B/IFNG/IL10/TNF/CYBA/SNCA/PTX3/ICAM1/TLR4/EDN1/FYN/TLR6/CX3CR1/JAK2/MPO/ZC3H12A/CAV1/NOX4/SIRPA/PTK2B/STAT3	27
GO:0051208	BP	GO:0051208	sequestering of calcium ion	28/866	131/18670	8.70383e-12	1.17057e-10	6.12623e-11	CCL19/CCL21/LCK/CCR5/PTPRC/CCR7/CXCL9/CD19/FASLG/APLNR/CXCL11/CCL3/CXCL10/TRPM2/CYBA/SNCA/F2R/TGFB1/ITPR3/F2RL3/XCL1/ITPR1/LYN/PTPN6/PTK2B/PLCG2/CX3CL1/CALM1	28
GO:0002369	BP	GO:0002369	T cell cytokine production	16/866	40/18670	8.83623e-12	1.18421e-10	6.1976e-11	IL18/IL6/NLRP3/IL18RAP/IL1B/HLA-F/IL18R1/TNFRSF1B/XCL1/B2M/IL12B/RSAD2/SLC11A1/SMAD7/IL12A/CD81	16
GO:0002823	BP	GO:0002823	negative regulation of adaptive immune response based on somatic recombination of immune receptors built from immunoglobulin superfamily domains	16/866	40/18670	8.83623e-12	1.18421e-10	6.1976e-11	IL7R/FCGR2B/PTPRC/JAK3/HAVCR2/IL1RL1/IL33/HLA-F/XCL1/HLA-G/IL27RA/IL4R/ZC3H12A/PTPN6/SMAD7/IL2	16
GO:0007568	BP	GO:0007568	aging	46/866	321/18670	9.01015e-12	1.2054e-10	6.30852e-11	DCN/HAMP/MMP7/BCL2A1/CCL11/C1QA/ITGB2/PTGS2/VCAM1/INPP5D/IL10/FOS/SNCA/IL15/TGFB1/ENG/TGFB3/PTH1R/ICAM1/BCL2/TNFRSF1B/APOD/AKT3/KIR2DL4/HLA-G/B2M/SERPINE1/EDN1/MPO/PDGFRB/EPO/PML/NOX4/EDNRB/TP63/NAMPT/LEP/TP53/LRRK2/TGFBR2/CX3CL1/SERPING1/RETN/STAT3/KL/NFKB2	46
GO:0008361	BP	GO:0008361	regulation of cell size	33/866	179/18670	9.1162e-12	1.21746e-10	6.37161e-11	IL7R/SEMA3C/VAV1/CXCL12/SEMA4A/SEMA4D/PLXNA4/SEMA3A/TRPV2/SPP1/SEMA3D/AKT3/CRABP2/SCTR/SEMA6D/EDN1/VAV3/NGF/SEMA3E/RARG/SEMA6A/SEMA5A/BDNF/SEMA7A/SEMA6B/SEMA3G/NRP1/PLXNA3/SEMA4F/SEMA4B/SEMA5B/SEMA3F/TNFRSF12A	33
GO:0045086	BP	GO:0045086	positive regulation of interleukin-2 biosynthetic process	10/866	13/18670	1.10412e-11	1.4694e-10	7.69017e-11	IRF4/CD3E/PTPRC/PRKCQ/CARD11/CLEC7A/CD86/IL1B/CD4/CD28	10
GO:0071352	BP	GO:0071352	cellular response to interleukin-2	10/866	13/18670	1.10412e-11	1.4694e-10	7.69017e-11	IL2RA/IL2RG/JAK3/IL2RB/SYK/STAT5A/PTK2B/PTPN2/IL2/JAK1	10
GO:0045622	BP	GO:0045622	regulation of T-helper cell differentiation	15/866	35/18670	1.19547e-11	1.5882e-10	8.31192e-11	CCL19/IRF4/JAK3/IL12RB1/IL18/CD86/NLRP3/ANXA1/IL12B/IL4R/ZC3H12A/SMAD7/IL23A/RIPK2/IL2	15
GO:0002719	BP	GO:0002719	negative regulation of cytokine production involved in immune response	13/866	25/18670	1.30478e-11	1.72742e-10	9.04052e-11	JAK3/IL10/IRAK3/TNF/TGFB1/TGFB3/HLA-F/HMOX1/BST2/XCL1/TGFB2/ANGPT1/SMAD7	13
GO:0090025	BP	GO:0090025	regulation of monocyte chemotaxis	13/866	25/18670	1.30478e-11	1.72742e-10	9.04052e-11	CCL5/SLAMF8/SLIT2/CXCL12/GREM1/CCR1/FPR2/CXCL10/SERPINE1/LGMN/LYN/DUSP1/S100A7	13
GO:0050798	BP	GO:0050798	activated T cell proliferation	16/866	41/18670	1.38716e-11	1.83014e-10	9.57812e-11	IL2RA/IL12RB1/PDCD1LG2/IL18/RIPK3/LGALS9/TNFSF9/CD274/PYCARD/FYN/IL12B/IGF1/EPO/BTN3A1/IL23A/IL2	16
GO:0150077	BP	GO:0150077	regulation of neuroinflammatory response	16/866	41/18670	1.38716e-11	1.83014e-10	9.57812e-11	MMP9/PTPRC/IL18/IL6/PTGS2/IL1B/CCL3/TREM2/TNF/IL33/SPHK1/CD200/TNFRSF1B/IGF1/LRRK2/CX3CL1	16
GO:0002828	BP	GO:0002828	regulation of type 2 immune response	14/866	30/18670	1.39887e-11	1.83293e-10	9.59271e-11	IL18/IL6/CD86/NLRP3/IDO1/CD74/ANXA1/IL33/XCL1/IL27RA/RSAD2/NOD2/IL4R/CD81	14
GO:0043372	BP	GO:0043372	positive regulation of CD4-positive, alpha-beta T cell differentiation	14/866	30/18670	1.39887e-11	1.83293e-10	9.59271e-11	CCL19/NCKAP1L/IL12RB1/IL18/CD86/NLRP3/IFNG/LGALS9/ANXA1/SOCS1/IL12B/IL4R/IL23A/RIPK2	14
GO:0046596	BP	GO:0046596	regulation of viral entry into host cell	14/866	30/18670	1.39887e-11	1.83293e-10	9.59271e-11	FCN1/FCN3/CD74/CD4/LGALS9/IFITM1/PTX3/LGALS1/IFITM2/APCS/TRIM21/TRIM38/TRIM62/IFITM3	14
GO:0090022	BP	GO:0090022	regulation of neutrophil chemotaxis	14/866	30/18670	1.39887e-11	1.83293e-10	9.59271e-11	CCL19/CCL21/CCR7/NCKAP1L/SLIT2/RAC2/C3AR1/CD74/C5AR1/LBP/XCL1/JAM3/EDN1/IL23A	14
GO:1902622	BP	GO:1902622	regulation of neutrophil migration	15/866	36/18670	1.96196e-11	2.56634e-10	1.3431e-10	CCL19/CCL21/CCR7/NCKAP1L/SLAMF8/SLIT2/RAC2/C3AR1/CD74/C5AR1/LBP/XCL1/JAM3/EDN1/IL23A	15
GO:0002476	BP	GO:0002476	antigen processing and presentation of endogenous peptide antigen via MHC class Ib	8/866	8/18670	2.07758e-11	2.71293e-10	1.41982e-10	HLA-B/HLA-F/HLA-G/HLA-A/HLA-E/HLA-H/HLA-C/TAP2	8
GO:1903707	BP	GO:1903707	negative regulation of hemopoiesis	30/866	155/18670	2.25872e-11	2.94443e-10	1.54098e-10	FCGR2B/JAK3/CTLA4/RUNX3/LTF/C1QC/CD74/LILRB3/CCL3/INPP5D/ANXA1/SOCS1/TLR4/HLA-G/IL17D/IRF1/INHBA/LYN/TLR3/IL4R/ZC3H12A/MAFB/APCS/PTK2B/NOTCH1/SMAD7/PF4/PTPN2/IL2/HMGB3	30
GO:0046328	BP	GO:0046328	regulation of JNK cascade	33/866	185/18670	2.31191e-11	3.00863e-10	1.57458e-10	CCL19/CCL21/CD27/SLAMF1/FCGR2B/CCR7/RASGRP1/CD40LG/SYK/GSTP1/CARD9/IL1B/SEMA3A/TNF/F2RL1/MAP3K5/TLR4/PYCARD/IGF1R/MAP3K12/EDN1/NOD2/TNFRSF11A/TLR6/FLT4/TLR9/TLR3/NOD1/SIRPA/IL1RN/PTK2B/CYLD/RIPK2	33
GO:0002675	BP	GO:0002675	positive regulation of acute inflammatory response	14/866	31/18670	2.44243e-11	3.16369e-10	1.65572e-10	CCR7/BTK/IL6/PTGS2/OSM/PIK3CG/IL1B/FCER1G/TNF/OSMR/PTGER3/FFAR2/TNFRSF11A/HLA-E	14
GO:0002260	BP	GO:0002260	lymphocyte homeostasis	19/866	62/18670	2.44348e-11	3.16369e-10	1.65572e-10	IL2RA/TNFSF13B/TNFRSF17/JAK3/NCKAP1L/RIPK3/TNFRSF13B/CD74/LGALS9/LAT/TGFB1/PMAIP1/BCL2/TNFRSF13C/LYN/TSC22D3/HIF1A/TNFAIP3/IL2	19
GO:0045453	BP	GO:0045453	bone resorption	19/866	62/18670	2.44348e-11	3.16369e-10	1.65572e-10	RAC2/IL6/SYK/CSF1R/INPP5D/CTSK/TNFRSF11B/SPP1/PTH1R/TNFRSF11A/NOX4/IL20RA/IL7/PTK2B/TNFAIP3/S1PR1/PPARGC1B/LTBP3/CSK	19
GO:0071624	BP	GO:0071624	positive regulation of granulocyte chemotaxis	13/866	26/18670	2.49902e-11	3.23012e-10	1.6905e-10	CCL19/CCL21/CCR7/NCKAP1L/RAC2/C3AR1/CD74/C5AR1/LBP/XCL1/EDN1/IL23A/S100A7	13
GO:0045834	BP	GO:0045834	positive regulation of lipid metabolic process	29/866	146/18670	2.50624e-11	3.23398e-10	1.69251e-10	CCL19/CCL21/PDGFRA/CCR7/CD19/FLT3/PTGS2/FPR2/CD74/IL1B/FGR/IFNG/TEK/ANXA1/TNF/FABP3/TGFB1/NR4A3/FGF1/VAV3/NOD2/PDGFRB/ABCG1/LYN/BMP6/FLT1/PTK2B/PDGFB/CD81	29
GO:0010594	BP	GO:0010594	regulation of endothelial cell migration	37/866	229/18670	2.97381e-11	3.83085e-10	2.00489e-10	DCN/CXCL13/SLIT2/PTGS2/SEMA4A/TEK/GDF2/ANXA1/PTN/NRP2/TGFB1/THBS1/FGFR1/FGF1/ETS1/HMOX1/VEGFC/AKT3/ACVRL1/EDN1/FGF18/LGMN/CD40/FLT4/STAT5A/ANGPT1/SEMA5A/KDR/ZC3H12A/BMP10/HIF1A/PTK2B/NOTCH1/NRP1/PDGFB/DLL4/NR2F2	37
GO:0060395	BP	GO:0060395	SMAD protein signal transduction	20/866	70/18670	3.07265e-11	3.95151e-10	2.06803e-10	BMP5/GDF2/FOS/GDF6/TGFB1/TGFB3/VIM/TGFB2/LEFTY1/GDF10/INHBA/BMP6/BMP10/GDF5/INHBE/BMP3/GDF11/BMP8A/LEFTY2/GDF3	20
GO:0035690	BP	GO:0035690	cellular response to drug	49/866	369/18670	3.10183e-11	3.98233e-10	2.08417e-10	AIM2/HGF/CYBB/SLAMF8/SLIT2/CFTR/IL6/PTAFR/PTGS2/RIPK3/SPI1/AXL/IL18RAP/IL1B/CXCR4/IL10/TRPM2/ANXA1/TNF/CYBA/LCN2/TGFB1/NR4A3/SPHK1/VIM/ETS1/ICAM1/MAP3K5/EGR1/HMOX1/GAS6/B2M/EDN1/FYN/NOD2/KDR/TLR3/ZC3H12A/NOD1/SIRPA/CCL7/TNFAIP3/TP53/LRRK2/PDGFD/PDGFB/NFKB1/RIPK2/GNAI2	49
GO:0043270	BP	GO:0043270	positive regulation of ion transport	41/866	275/18670	3.50261e-11	4.48934e-10	2.34951e-10	CCL5/CXCL9/CXCL12/CFTR/CD19/CCL4/CCL2/PTAFR/CCR1/APLNR/CXCL11/IL1B/LILRA2/IFNG/CCL3/CD4/CXCL10/TREM2/CTSS/SNCA/F2R/FABP3/TRPV2/FGF14/LGALS3/F2RL3/XCL1/EDN1/TNFRSF11A/PDGFRB/HSPA2/CAV1/HTR3A/ANXA2/LEP/ARRB2/PLCG2/PDGFB/CX3CL1/CALM1/GLRX	41
GO:0030336	BP	GO:0030336	negative regulation of cell migration	46/866	334/18670	3.6101e-11	4.61935e-10	2.41755e-10	CCL21/DCN/CXCL13/SLAMF8/SLIT2/CXCL12/KLRK1/CCL2/GREM1/PTGER4/CD300A/CD74/GSTP1/BMP5/SEMA3A/GDF2/IFITM1/PTN/IL33/TGFB1/ENG/THBS1/CD200/HMOX1/BCL2/BST2/APOD/SEMA6D/ACVRL1/SERPINE1/IL27RA/IL24/CX3CR1/TIE1/JAG1/NRG1/PLXNB3/BMP10/NRG3/NOTCH1/SMAD7/DUSP1/CX3CL1/STAT3/DLL4/NR2F2	46
GO:0070669	BP	GO:0070669	response to interleukin-2	10/866	14/18670	3.70342e-11	4.73083e-10	2.4759e-10	IL2RA/IL2RG/JAK3/IL2RB/SYK/STAT5A/PTK2B/PTPN2/IL2/JAK1	10
GO:0032928	BP	GO:0032928	regulation of superoxide anion generation	12/866	22/18670	3.87388e-11	4.93209e-10	2.58123e-10	CRP/CLEC7A/ITGB2/SYK/FPR2/GSTP1/TYROBP/ITGAM/CYBA/TGFB1/F2RL1/GNAI2	12
GO:0042094	BP	GO:0042094	interleukin-2 biosynthetic process	12/866	22/18670	3.87388e-11	4.93209e-10	2.58123e-10	IRF4/CD3E/PTPRC/PRKCQ/CARD11/CLEC7A/IL18/CD86/CARD9/IL1B/CD4/CD28	12
GO:0043062	BP	GO:0043062	extracellular structure organization	53/866	422/18670	4.07142e-11	5.17497e-10	2.70834e-10	DCN/PLA2G2A/PDGFRA/MMP9/MMP7/PLTP/IL6/ITGB2/GREM1/ELN/BGN/TNC/MMP12/ITGAX/VCAM1/ITGAM/CTSK/TNF/CTSS/TNFRSF11B/TGFB1/ITGA3/ENG/PTX3/THBS1/SPP1/ETS1/ICAM1/CETP/TNFRSF1B/ITGAL/GAS6/CTSG/A2M/SERPINE1/TGFB2/JAM3/MPO/ICAM2/KDR/ABCG1/ANXA2/ITGAV/NOTCH1/FGA/BCL3/ELANE/FURIN/PDGFB/PDGFA/CMA1/RB1/NFKB2	53
GO:0032814	BP	GO:0032814	regulation of natural killer cell activation	14/866	32/18670	4.15751e-11	5.27562e-10	2.76101e-10	RASGRP1/IL18/HAVCR2/AXL/TYROBP/IL15/HLA-F/GAS6/FLT3LG/IL12B/HLA-E/LEP/IL12A/IL23A	14
GO:0051817	BP	GO:0051817	modification of morphology or physiology of other organism involved in symbiotic interaction	25/866	112/18670	4.18578e-11	5.30268e-10	2.77518e-10	CXCL6/CCL5/CCL4/LTF/CSF1R/CCL3/CD4/IFI27/CD209/TGFB1/CLEC4M/PTX3/F2RL1/CCL8/SERPINB9/CTSG/ZC3H12A/APCS/ANXA2/ITGAV/ELANE/PF4/AZU1/CAMP/CALM1	25
GO:0032673	BP	GO:0032673	regulation of interleukin-4 production	13/866	27/18670	4.61542e-11	5.83729e-10	3.05496e-10	IRF4/CD3E/PRKCQ/CD40LG/CD86/SYK/HAVCR2/NLRP3/FCER1G/LGALS9/CD28/IL33/HLA-E	13
GO:0001911	BP	GO:0001911	negative regulation of leukocyte mediated cytotoxicity	11/866	18/18670	4.74351e-11	5.98937e-10	3.13455e-10	IL7R/FCGR2B/PTPRC/HAVCR2/LGALS9/HLA-F/SERPINB9/KIR2DL4/HLA-G/HLA-E/ARRB2	11
GO:0002604	BP	GO:0002604	regulation of dendritic cell antigen processing and presentation	9/866	11/18670	4.82828e-11	6.07632e-10	3.18006e-10	CCL19/CCL21/FCGR2B/CCR7/CD74/THBS1/NOD2/NOD1/SLC11A1	9
GO:0070757	BP	GO:0070757	interleukin-35-mediated signaling pathway	9/866	11/18670	4.82828e-11	6.07632e-10	3.18006e-10	EBI3/STAT4/IL27RA/STAT1/JAK2/IL12RB2/IL12A/STAT3/JAK1	9
GO:2000146	BP	GO:2000146	negative regulation of cell motility	47/866	349/18670	4.84347e-11	6.0854e-10	3.18481e-10	CCL21/DCN/CXCL13/SLAMF8/SLIT2/CXCL12/KLRK1/CCL2/GREM1/PTGER4/CD300A/CD74/GSTP1/BMP5/SEMA3A/GDF2/WAS/IFITM1/PTN/IL33/TGFB1/ENG/THBS1/CD200/HMOX1/BCL2/BST2/APOD/SEMA6D/ACVRL1/SERPINE1/IL27RA/IL24/CX3CR1/TIE1/JAG1/NRG1/PLXNB3/BMP10/NRG3/NOTCH1/SMAD7/DUSP1/CX3CL1/STAT3/DLL4/NR2F2	47
GO:2000404	BP	GO:2000404	regulation of T cell migration	16/866	44/18670	4.91889e-11	6.17002e-10	3.2291e-10	CCL21/CXCL13/CCL5/CXCL12/RIPK3/CXCL10/XCL2/CD200/CCR6/PYCARD/APOD/XCL1/CCL20/IL27RA/TNFRSF14/S100A7	16
GO:0097305	BP	GO:0097305	response to alcohol	37/866	233/18670	4.99729e-11	6.25808e-10	3.27519e-10	CCL19/CCL21/HAMP/CD27/CCR5/CYBB/CCR7/SLIT2/CFTR/PTGER2/PTGER4/TNC/SPI1/GSTP1/FGFR2/VCAM1/CCL3/RGS2/FOS/CYBA/TGFB1/PTGDR/S100A8/ICAM1/PTGFR/FYN/INHBA/CD14/HTR3A/PTK2B/CCL7/LEP/TGFBR2/CBL/CSF3/IL2/STAT3	37
GO:0048640	BP	GO:0048640	negative regulation of developmental growth	25/866	113/18670	5.14235e-11	6.4292e-10	3.36474e-10	SEMA3C/SEMA4A/SEMA4D/SEMA3A/RGS2/SPP1/SEMA3D/SEMA6D/LGMN/GJA1/SEMA3E/SEMA6A/SEMA5A/SEMA7A/SEMA6B/SEMA3G/STC2/NRP1/SOCS2/PLXNA3/SEMA4F/TGFBR2/SEMA4B/SEMA5B/SEMA3F	25
GO:0043433	BP	GO:0043433	negative regulation of DNA-binding transcription factor activity	31/866	170/18670	5.20712e-11	6.49954e-10	3.40155e-10	AIM2/CMKLR1/HAVCR2/NLRP3/NLRP2/IL10/IRAK3/NLRC3/CD200/NLRC5/HMOX1/PYCARD/XCL1/GAS6/NLRP12/ESR1/TNFRSF4/TLR9/ARRB1/ZC3H12A/NFKBIE/PELI1/TRIM21/TRAF3/TNFAIP3/SMAD7/ARRB2/CYLD/SIGIRR/ANXA4/RB1	31
GO:0048588	BP	GO:0048588	developmental cell growth	37/866	234/18670	5.67814e-11	7.0759e-10	3.7032e-10	HAMP/SEMA3C/SLIT2/CXCL12/SEMA4A/CXCR4/SEMA4D/PLXNA4/SEMA3A/RGS2/NRP2/TRPV2/SPP1/SEMA3D/CRABP2/SEMA6D/EDN1/IGF1/NGF/SEMA3E/RARG/SEMA6A/SEMA5A/BDNF/SEMA7A/SEMA6B/SEMA3G/PLXNA1/NRP1/PLXNA3/SEMA4F/TGFBR2/SEMA4B/SEMA5B/SEMA3F/SLIT1/TNFRSF12A	37
GO:0032088	BP	GO:0032088	negative regulation of NF-kappaB transcription factor activity	22/866	88/18670	5.80294e-11	7.21965e-10	3.77843e-10	AIM2/CMKLR1/HAVCR2/NLRP3/NLRP2/IL10/IRAK3/NLRC3/CD200/NLRC5/PYCARD/NLRP12/TLR9/ARRB1/ZC3H12A/PELI1/TRIM21/TRAF3/TNFAIP3/ARRB2/CYLD/ANXA4	22
GO:0051961	BP	GO:0051961	negative regulation of nervous system development	44/866	315/18670	6.06146e-11	7.52903e-10	3.94034e-10	SEMA3C/SLIT2/CCL11/IL6/NGFR/TLR2/SEMA4A/IL1B/SEMA4D/SEMA3A/TNF/PTN/TGFB1/SPP1/VIM/SEMA3D/B2M/SEMA6D/SEMA3E/JAG1/SEMA6A/LGALS1/SEMA5A/NRG1/TNFRSF21/SEMA7A/EDNRB/SEMA6B/NRG3/SEMA3G/NFATC4/NOTCH1/TP53/NRP1/LRRK2/PLXNA3/GDF11/SEMA4F/CX3CL1/SEMA4B/SEMA5B/STAT3/SEMA3F/SLIT1	44
GO:0002712	BP	GO:0002712	regulation of B cell mediated immunity	17/866	51/18670	6.0889e-11	7.5386e-10	3.94535e-10	FCGR2B/PTPRC/BTK/LTA/FCER1G/IL10/CD28/TNF/TGFB1/XCL1/IL27RA/CD40/HLA-E/TNFSF13/CLCF1/PTPN6/IL2	17
GO:0002889	BP	GO:0002889	regulation of immunoglobulin mediated immune response	17/866	51/18670	6.0889e-11	7.5386e-10	3.94535e-10	FCGR2B/PTPRC/BTK/LTA/FCER1G/IL10/CD28/TNF/TGFB1/XCL1/IL27RA/CD40/HLA-E/TNFSF13/CLCF1/PTPN6/IL2	17
GO:0072577	BP	GO:0072577	endothelial cell apoptotic process	19/866	65/18670	6.1624e-11	7.61725e-10	3.98651e-10	CD40LG/CCL2/FASLG/TEK/IL10/TNF/SCG2/THBS1/ICAM1/MAP3K5/GAS6/HLA-G/SERPINE1/CD40/ANGPT1/SEMA5A/KDR/FGA/TNFAIP3	19
GO:0030316	BP	GO:0030316	osteoclast differentiation	23/866	97/18670	6.82354e-11	8.42084e-10	4.40708e-10	LTF/CSF1R/CCR1/TYROBP/FCER1G/LILRB3/IFNG/CCL3/INPP5D/TREM2/FOS/TNF/TGFB1/TLR4/CSF1/IL12B/TNFRSF11A/TLR3/MAFB/ANXA2/IL23A/PPARGC1B/CD81	23
GO:0032691	BP	GO:0032691	negative regulation of interleukin-1 beta production	14/866	33/18670	6.91403e-11	8.50504e-10	4.45114e-10	NLRP3/GSTP1/TREM2/CARD16/MEFV/IGF1/CX3CR1/GHRL/PML/ZC3H12A/NLRP7/TNFAIP3/ARRB2/CX3CL1	14
GO:0070232	BP	GO:0070232	regulation of T cell apoptotic process	14/866	33/18670	6.91403e-11	8.50504e-10	4.45114e-10	IL7R/CD27/CCL5/PDCD1/JAK3/PRKCQ/RIPK3/IDO1/LGALS9/LGALS3/CD274/TSC22D3/HIF1A/TP53	14
GO:0002312	BP	GO:0002312	B cell activation involved in immune response	20/866	73/18670	7.14868e-11	8.77955e-10	4.59481e-10	FCGR2B/PTPRC/CD19/CD40LG/CD180/IL10/CD28/TGFB1/CCR6/TLR4/IL27RA/CD40/TNFSF13/LGALS1/CLCF1/AICDA/PTK2B/BCL3/PLCG2/IL2	20
GO:0001773	BP	GO:0001773	myeloid dendritic cell activation	13/866	28/18670	8.25064e-11	1.00843e-09	5.27763e-10	IRF4/SLAMF1/HAVCR2/SPI1/IL10/TGFB1/PYCARD/UBD/FLT3LG/CLEC4D/RELB/TGFBR2/CSF2	13
GO:0035456	BP	GO:0035456	response to interferon-beta	13/866	28/18670	8.25064e-11	1.00843e-09	5.27763e-10	AIM2/IFI16/IFITM1/IKBKE/BST2/IRF1/STAT1/PLSCR1/IFITM2/TLR3/TRIM6/IFITM3/IFNAR2	13
GO:0045577	BP	GO:0045577	regulation of B cell differentiation	13/866	28/18670	8.25064e-11	1.00843e-09	5.27763e-10	CD27/NCKAP1L/SLAMF8/CARD11/BTK/SYK/INPP5D/INHBA/TLR9/IL7/PTPN6/CYLD/HMGB3	13
GO:0045428	BP	GO:0045428	regulation of nitric oxide biosynthetic process	19/866	66/18670	8.28151e-11	1.01058e-09	5.28891e-10	KLRK1/CLEC7A/ITGB2/PTGS2/IL1B/IFNG/IL10/TNF/PTX3/ICAM1/TLR4/EDN1/TLR6/CX3CR1/JAK2/ZC3H12A/CAV1/SIRPA/PTK2B	19
GO:0009620	BP	GO:0009620	response to fungus	17/866	52/18670	8.65881e-11	1.05494e-09	5.52106e-10	HAMP/CLEC7A/BTK/LTF/SYK/CARD9/S100A9/TGFB1/PTX3/GNLY/S100A8/TLR4/CTSG/MPO/S100A12/CLEC6A/ELANE	17
GO:0048608	BP	GO:0048608	reproductive structure development	53/866	431/18670	9.00625e-11	1.09552e-09	5.73344e-10	DCN/PDGFRA/SLIT2/PTGS2/TNC/AXL/LIF/BMPR1B/SOCS3/BMP5/FGFR2/PGR/SEMA3A/IL10/ZFPM2/ANXA1/PTN/PTX3/SPP1/ICAM1/BCL2/GLI1/WNT2B/TGFB2/VDR/ESR1/GJA1/GHRL/PDGFRB/RARG/INHBA/EREG/NDP/TLR3/BMP6/ARRB1/TP63/TYRO3/HIF1A/STC2/NOTCH1/LEP/WNT9B/ARRB2/PDGFB/TNFSF10/CTSB/CBL/RETN/AMHR2/GATA6/CSF2/NR2F2	53
GO:0030198	BP	GO:0030198	extracellular matrix organization	48/866	368/18670	9.29872e-11	1.1293e-09	5.91022e-10	DCN/PDGFRA/MMP9/MMP7/IL6/ITGB2/GREM1/ELN/BGN/TNC/MMP12/ITGAX/VCAM1/ITGAM/CTSK/TNF/CTSS/TNFRSF11B/TGFB1/ITGA3/ENG/PTX3/THBS1/SPP1/ETS1/ICAM1/TNFRSF1B/ITGAL/GAS6/CTSG/A2M/SERPINE1/TGFB2/JAM3/ICAM2/KDR/ANXA2/ITGAV/NOTCH1/FGA/BCL3/ELANE/FURIN/PDGFB/PDGFA/CMA1/RB1/NFKB2	48
GO:0022604	BP	GO:0022604	regulation of cell morphogenesis	57/866	484/18670	9.56307e-11	1.15956e-09	6.06859e-10	SEMA3C/SLIT2/CXCL12/CCL11/HCK/ITGB2/CCL2/S100B/NGFR/ARHGAP15/CSF1R/LST1/CCL13/SEMA4A/CXCR4/SEMA4D/FGR/PLXNA4/CCL3/SEMA3A/ANXA1/PTN/TRPV2/SPP1/ICAM1/SEMA3D/CRABP2/SEMA6D/FYN/CCL24/NGF/SEMA3E/SEMA6A/SEMA5A/OLFM4/KDR/PLXND1/BDNF/PLXNB3/SEMA7A/SEMA6B/SEMA3G/NFATC4/PTK2B/CCL7/PLXNA1/FGA/NRP1/LRRK2/PLXNA3/SEMA4F/SARM1/SEMA4B/SEMA5B/S100A13/SEMA3F/TNFRSF12A	57
GO:0010721	BP	GO:0010721	negative regulation of cell development	46/866	344/18670	9.93553e-11	1.20281e-09	6.29496e-10	SEMA3C/SLIT2/CCL11/IL6/LTF/NGFR/SEMA4A/IL1B/SEMA4D/SEMA3A/RGS2/TNF/PTN/TGFB1/SPP1/VIM/BCL2/SEMA3D/B2M/SEMA6D/PTHLH/IGF1/SEMA3E/JAG1/SEMA6A/LGALS1/SEMA5A/NRG1/SEMA7A/EDNRB/SEMA6B/NRG3/SEMA3G/NFATC4/NOTCH1/TP53/NRP1/LRRK2/PLXNA3/GDF11/SEMA4F/CX3CL1/SEMA4B/SEMA5B/STAT3/SEMA3F	46
GO:0070482	BP	GO:0070482	response to oxygen levels	50/866	394/18670	1.01263e-10	1.22397e-09	6.40566e-10	CYBB/CXCL12/S100B/PTGS2/LTA/TLR2/UCP2/CXCR4/VCAM1/TEK/PLAU/CARD16/CYBA/PTN/TGFB1/PMAIP1/THBS1/TGFB3/ETS1/ICAM1/EDNRA/EGR1/HMOX1/BCL2/PGF/VEGFC/ITPR1/ACVRL1/TGFB2/EDN1/PDGFRB/PSMB8/EPO/PML/CAV1/NOX4/NR4A2/OXTR/VEGFB/FAS/HIF1A/STC2/NAMPT/PTK2B/NOTCH1/LEP/TP53/TGFBR2/CBL/GATA6	50
GO:2000484	BP	GO:2000484	positive regulation of interleukin-8 secretion	10/866	15/18670	1.06475e-10	1.28493e-09	6.72474e-10	FCN1/TLR2/CD244/LGALS9/F2R/F2RL1/PYCARD/FFAR2/TLR1/CD14	10
GO:0043300	BP	GO:0043300	regulation of leukocyte degranulation	16/866	46/18670	1.07244e-10	1.29217e-09	6.76264e-10	FCGR2B/RAC2/ITGB2/SYK/PTAFR/CD300A/FCER1G/FGR/LGALS9/ITGAM/F2RL1/HLA-F/HMOX1/IL13RA2/LYN/IL4R	16
GO:0045076	BP	GO:0045076	regulation of interleukin-2 biosynthetic process	11/866	19/18670	1.07935e-10	1.29845e-09	6.79548e-10	IRF4/CD3E/PTPRC/PRKCQ/CARD11/CLEC7A/CD86/CARD9/IL1B/CD4/CD28	11
GO:0036293	BP	GO:0036293	response to decreased oxygen levels	48/866	370/18670	1.12398e-10	1.34964e-09	7.06338e-10	CYBB/CXCL12/S100B/PTGS2/LTA/TLR2/UCP2/CXCR4/VCAM1/TEK/PLAU/CARD16/CYBA/PTN/TGFB1/PMAIP1/THBS1/TGFB3/ETS1/ICAM1/EDNRA/EGR1/HMOX1/BCL2/PGF/VEGFC/ITPR1/ACVRL1/TGFB2/EDN1/PSMB8/EPO/PML/CAV1/NOX4/NR4A2/OXTR/VEGFB/HIF1A/STC2/NAMPT/PTK2B/NOTCH1/LEP/TP53/TGFBR2/CBL/GATA6	48
GO:0007435	BP	GO:0007435	salivary gland morphogenesis	14/866	34/18670	1.12544e-10	1.34964e-09	7.06338e-10	SEMA3C/HGF/FGFR2/SEMA3A/FGF7/TNF/TGFB1/TGFB3/FGFR1/TGFB2/PLXND1/PLXNA1/NRP1/PDGFA	14
GO:0061458	BP	GO:0061458	reproductive system development	53/866	434/18670	1.16656e-10	1.39676e-09	7.31e-10	DCN/PDGFRA/SLIT2/PTGS2/TNC/AXL/LIF/BMPR1B/SOCS3/BMP5/FGFR2/PGR/SEMA3A/IL10/ZFPM2/ANXA1/PTN/PTX3/SPP1/ICAM1/BCL2/GLI1/WNT2B/TGFB2/VDR/ESR1/GJA1/GHRL/PDGFRB/RARG/INHBA/EREG/NDP/TLR3/BMP6/ARRB1/TP63/TYRO3/HIF1A/STC2/NOTCH1/LEP/WNT9B/ARRB2/PDGFB/TNFSF10/CTSB/CBL/RETN/AMHR2/GATA6/CSF2/NR2F2	53
GO:1901653	BP	GO:1901653	cellular response to peptide	49/866	385/18670	1.41156e-10	1.68747e-09	8.83142e-10	FCGR2B/JAK3/PRKCB/PRKCQ/NGFR/FPR2/GSTP1/SOCS3/IL1B/VCAM1/TREM2/CYBA/SOCS1/TGFB1/NR4A3/VIM/ICAM1/TLR4/IGF1R/EDN1/FYN/NOD2/IGF1/TLR6/LGMN/STAT1/JAK2/GHRL/STAT5A/CASP4/LYN/PIK3R3/NR4A1/TSHR/NOD1/CAV1/NR4A2/GLP2R/NAMPT/LEP/TP53/SOCS2/NFKB1/RIPK2/PTPN2/STAT3/KL/GNAI2/CSK	49
GO:0035924	BP	GO:0035924	cellular response to vascular endothelial growth factor stimulus	19/866	68/18670	1.46922e-10	1.75366e-09	9.17781e-10	DCN/PDGFRA/FLT3/VCAM1/ANXA1/NRP2/SPHK1/PGF/VEGFC/FLT4/PDGFRB/SEMA6A/KDR/NR4A1/VEGFB/FLT1/NOTCH1/NRP1/DLL4	19
GO:0042832	BP	GO:0042832	defense response to protozoan	12/866	24/18670	1.48629e-10	1.76575e-09	9.24111e-10	IRF4/CLEC7A/IL10/IRF8/IL12B/CD40/IL4R/GBP2/SLC11A1/BCL3/IL12A/PF4	12
GO:0071677	BP	GO:0071677	positive regulation of mononuclear cell migration	12/866	24/18670	1.48629e-10	1.76575e-09	9.24111e-10	CCL5/CXCL12/CCR1/FPR2/CXCL10/TNF/TGFB1/LGALS3/SERPINE1/LGMN/PDGFD/S100A7	12
GO:0090023	BP	GO:0090023	positive regulation of neutrophil chemotaxis	12/866	24/18670	1.48629e-10	1.76575e-09	9.24111e-10	CCL19/CCL21/CCR7/NCKAP1L/RAC2/C3AR1/CD74/C5AR1/LBP/XCL1/EDN1/IL23A	12
GO:0070231	BP	GO:0070231	T cell apoptotic process	16/866	47/18670	1.55647e-10	1.84626e-09	9.66244e-10	IL7R/CD27/IL2RA/CCL5/PDCD1/JAK3/PRKCQ/RIPK3/IDO1/FASLG/LGALS9/LGALS3/CD274/TSC22D3/HIF1A/TP53	16
GO:0010595	BP	GO:0010595	positive regulation of endothelial cell migration	26/866	128/18670	1.59688e-10	1.89126e-09	9.89795e-10	PTGS2/TEK/ANXA1/NRP2/TGFB1/THBS1/FGFR1/FGF1/ETS1/HMOX1/VEGFC/AKT3/EDN1/FGF18/LGMN/CD40/FLT4/STAT5A/ANGPT1/SEMA5A/KDR/ZC3H12A/HIF1A/PTK2B/NRP1/PDGFB	26
GO:1903426	BP	GO:1903426	regulation of reactive oxygen species biosynthetic process	23/866	101/18670	1.6369e-10	1.93565e-09	1.01303e-09	KLRK1/CLEC7A/ITGB2/PTGS2/IL1B/IFNG/IL10/TNF/CYBA/SNCA/PTX3/ICAM1/TLR4/EDN1/FYN/TLR6/CX3CR1/JAK2/ZC3H12A/CAV1/SIRPA/PTK2B/STAT3	23
GO:0002763	BP	GO:0002763	positive regulation of myeloid leukocyte differentiation	17/866	54/18670	1.7045e-10	2.01247e-09	1.05323e-09	CCR1/CD74/LIF/TYROBP/IFNG/IL34/CD4/TREM2/FOS/TNF/TGFB1/CSF1/IL12B/IL23A/PF4/PPARGC1B/RB1	17
GO:0002480	BP	GO:0002480	antigen processing and presentation of exogenous peptide antigen via MHC class I, TAP-independent	8/866	9/18670	1.79341e-10	2.11091e-09	1.10475e-09	HLA-B/HLA-F/HLA-G/B2M/HLA-A/HLA-E/HLA-H/HLA-C	8
GO:2000501	BP	GO:2000501	regulation of natural killer cell chemotaxis	8/866	9/18670	1.79341e-10	2.11091e-09	1.10475e-09	CXCL14/CCL5/KLRK1/CCL4/CCL2/CCL3/XCL1/CCL7	8
GO:0002468	BP	GO:0002468	dendritic cell antigen processing and presentation	9/866	12/18670	1.85155e-10	2.17266e-09	1.13707e-09	CCL19/CCL21/FCGR2B/CCR7/CD74/THBS1/NOD2/NOD1/SLC11A1	9
GO:0045416	BP	GO:0045416	positive regulation of interleukin-8 biosynthetic process	9/866	12/18670	1.85155e-10	2.17266e-09	1.13707e-09	TLR8/TLR7/CLEC7A/SYK/CD74/TNF/TLR4/TLR9/ELANE	9
GO:0042063	BP	GO:0042063	gliogenesis	41/866	290/18670	1.88391e-10	2.20724e-09	1.15517e-09	C1QA/IL6/CCL2/S100B/CSF1R/LTA/FPR2/TLR2/GSTP1/LIF/IL1B/CXCR4/IFNG/IL34/CCL3/TREM2/ANXA1/TNF/PTN/C5AR1/IL33/TGFB1/VIM/S100A8/TLR4/AREG/TNFRSF1B/CSF1/TGFB2/CX3CR1/NRG1/LYN/TNFRSF21/CLCF1/PTK2B/NOTCH1/CX3CL1/FGF5/AZU1/STAT3/CSK	41
GO:2001235	BP	GO:2001235	positive regulation of apoptotic signaling pathway	31/866	179/18670	2.02086e-10	2.36407e-09	1.23724e-09	LCK/MMP9/PTPRC/RIPK3/GZMB/PLAUR/BMPR1B/LGALS9/S100A9/PMAIP1/THBS1/S100A8/BCL2/PYCARD/TNFSF12/JAK2/INHBA/PML/CAV1/IL20RA/TP63/FAS/NFATC4/NCK2/TP53/TNFSF10/CYLD/PPP3CC/ATF3/PTPN2/TNFRSF12A	31
GO:0046850	BP	GO:0046850	regulation of bone remodeling	16/866	48/18670	2.23494e-10	2.61051e-09	1.36622e-09	IL6/SYK/GREM1/CSF1R/INPP5D/TNFRSF11B/SPP1/TNFRSF11A/GJA1/IL20RA/LEP/TNFAIP3/S1PR1/PPARGC1B/LTBP3/CSK	16
GO:0042228	BP	GO:0042228	interleukin-8 biosynthetic process	11/866	20/18670	2.29802e-10	2.68009e-09	1.40263e-09	TLR8/TLR7/CLEC7A/SYK/CD74/TNF/TLR4/TLR9/NOD1/BCL3/ELANE	11
GO:0050869	BP	GO:0050869	negative regulation of B cell activation	13/866	30/18670	2.4203e-10	2.8141e-09	1.47277e-09	FCGR2B/CTLA4/BTK/TNFRSF13B/CD300A/TYROBP/INPP5D/IL10/INHBA/LYN/TNFRSF21/TNFAIP3/HMGB3	13
GO:0061082	BP	GO:0061082	myeloid leukocyte cytokine production	13/866	30/18670	2.4203e-10	2.8141e-09	1.47277e-09	CD74/FCER1G/IRAK3/TGFB1/NR4A3/TGFB3/TLR4/HMOX1/GAS6/HLA-G/TGFB2/SEMA7A/DDX58	13
GO:0048675	BP	GO:0048675	axon extension	25/866	121/18670	2.4495e-10	2.84373e-09	1.48827e-09	SEMA3C/SLIT2/CXCL12/SEMA4A/SEMA4D/PLXNA4/SEMA3A/NRP2/TRPV2/SEMA3D/SEMA6D/SEMA3E/SEMA6A/SEMA5A/SEMA7A/SEMA6B/SEMA3G/NRP1/PLXNA3/SEMA4F/SEMA4B/SEMA5B/SEMA3F/SLIT1/TNFRSF12A	25
GO:0008360	BP	GO:0008360	regulation of cell shape	28/866	150/18670	2.53668e-10	2.93601e-09	1.53657e-09	CCL11/HCK/ITGB2/CCL2/S100B/ARHGAP15/CSF1R/LST1/CCL13/SEMA4A/SEMA4D/FGR/PLXNA4/CCL3/ANXA1/PTN/ICAM1/FYN/CCL24/SEMA3E/KDR/PLXND1/PLXNB3/PTK2B/CCL7/PLXNA1/PLXNA3/S100A13	28
GO:0048754	BP	GO:0048754	branching morphogenesis of an epithelial tube	28/866	150/18670	2.53668e-10	2.93601e-09	1.53657e-09	SLIT2/CCL11/TNC/FGFR2/PGR/GDF2/TNF/TGFB1/ENG/FGF1/EDNRA/BCL2/AREG/PGF/WNT2B/CSF1/VDR/EDN1/ESR1/SEMA3E/PLXND1/PML/NFATC4/NOTCH1/NRP1/WNT9B/TGFBR2/DLL4	28
GO:0033077	BP	GO:0033077	T cell differentiation in thymus	19/866	70/18670	2.54879e-10	2.94557e-09	1.54157e-09	IL7R/CD3E/CD3G/CD3D/PTPRC/CCR7/CARD11/RASGRP1/ZAP70/RIPK3/CD74/CD28/CCR6/BCL2/B2M/JAG2/MAFB/TP53/PTPN2	19
GO:0030889	BP	GO:0030889	negative regulation of B cell proliferation	10/866	16/18670	2.72111e-10	3.13051e-09	1.63836e-09	FCGR2B/CTLA4/BTK/TNFRSF13B/CD300A/TYROBP/INPP5D/IL10/LYN/TNFRSF21	10
GO:0032604	BP	GO:0032604	granulocyte macrophage colony-stimulating factor production	10/866	16/18670	2.72111e-10	3.13051e-09	1.63836e-09	RASGRP1/IL18/SYK/IL1B/LILRA2/IL17D/IL12B/TLR9/DDX58/IL23A	10
GO:0032695	BP	GO:0032695	negative regulation of interleukin-12 production	10/866	16/18670	2.72111e-10	3.13051e-09	1.63836e-09	TLR8/SLAMF1/JAK3/CMKLR1/IL10/IRAK3/THBS1/MEFV/ARRB2/NFKB1	10
GO:0001562	BP	GO:0001562	response to protozoan	12/866	25/18670	2.73781e-10	3.14026e-09	1.64346e-09	IRF4/CLEC7A/IL10/IRF8/IL12B/CD40/IL4R/GBP2/SLC11A1/BCL3/IL12A/PF4	12
GO:0050927	BP	GO:0050927	positive regulation of positive chemotaxis	12/866	25/18670	2.73781e-10	3.14026e-09	1.64346e-09	CXCL12/CCR4/IL16/NTF3/SCG2/F2RL1/PGF/VEGFC/KDR/VEGFB/S1PR1/AZU1	12
GO:0001101	BP	GO:0001101	response to acid chemical	45/866	343/18670	2.99379e-10	3.42872e-09	1.79443e-09	CCL19/CCL21/HAMP/PDGFRA/CYBB/CCR7/PTGER2/PTAFR/PTGER4/PTGS2/TNC/TLR2/GSTP1/PTGES/FGFR2/TNF/CYBA/SOCS1/PTN/FABP3/PTGDR/RARB/ICAM1/EGR1/PTGFR/FFAR2/RORB/EDN1/FYN/GJA1/TIE1/PDGFRB/RARG/KDR/LYN/BMP6/ZC3H12A/NFATC4/PTK2B/MICB/LEP/WNT9B/PDGFD/PDGFB/DUSP1	45
GO:0007254	BP	GO:0007254	JNK cascade	34/866	214/18670	2.9985e-10	3.42897e-09	1.79456e-09	CCL19/CCL21/CD27/SLAMF1/FCGR2B/CCR7/RASGRP1/CD40LG/SYK/PTGER4/GSTP1/CARD9/IL1B/SEMA3A/TNF/F2RL1/MAP3K5/TLR4/PYCARD/IGF1R/MAP3K12/EDN1/NOD2/TNFRSF11A/TLR6/FLT4/TLR9/TLR3/NOD1/SIRPA/IL1RN/PTK2B/CYLD/RIPK2	34
GO:0002686	BP	GO:0002686	negative regulation of leukocyte migration	16/866	49/18670	3.17677e-10	3.6274e-09	1.89841e-09	CCL21/SLAMF8/SLIT2/CXCL12/KLRK1/CCL2/GREM1/PTGER4/CD300A/BMP5/IL33/CD200/HMOX1/APOD/IL27RA/DUSP1	16
GO:0050768	BP	GO:0050768	negative regulation of neurogenesis	41/866	295/18670	3.20632e-10	3.65568e-09	1.91321e-09	SEMA3C/SLIT2/CCL11/IL6/NGFR/SEMA4A/IL1B/SEMA4D/SEMA3A/TNF/PTN/TGFB1/SPP1/VIM/SEMA3D/B2M/SEMA6D/SEMA3E/JAG1/SEMA6A/LGALS1/SEMA5A/NRG1/SEMA7A/EDNRB/SEMA6B/NRG3/SEMA3G/NFATC4/NOTCH1/TP53/NRP1/LRRK2/PLXNA3/GDF11/SEMA4F/CX3CL1/SEMA4B/SEMA5B/STAT3/SEMA3F	41
GO:0050871	BP	GO:0050871	positive regulation of B cell activation	27/866	142/18670	3.43478e-10	3.91032e-09	2.04648e-09	CD27/PTPRC/TNFSF13B/NCKAP1L/CARD11/BTK/IL6/SYK/CD74/INPP5D/CD28/TGFB1/TLR4/BCL2/VAV3/TNFRSF4/NOD2/CD40/TNFSF13/TNFRSF13C/TLR9/NFATC2/CLCF1/PELI1/IL7/CD81/IL2	27
GO:0048732	BP	GO:0048732	gland development	52/866	434/18670	3.50215e-10	3.98109e-09	2.08352e-09	HAMP/PDGFRA/SEMA3C/HGF/CCL11/CSF1R/RIPK3/TNC/FGFR2/PGR/SEMA3A/IL10/FGF7/ANXA1/TNF/PTN/TGFB1/OAS2/TGFB3/FGFR1/ETS1/RARB/HMOX1/BCL2/AREG/GLI1/CSF1/TGFB2/VDR/ESR1/TNFRSF11A/JAK2/GJA1/STAT5A/RARG/NRG1/PLXND1/PML/CAV1/OXTR/MAFB/TP63/NRG3/HIF1A/NOTCH1/PLXNA1/TNFAIP3/NRP1/SOCS2/TGFBR2/PDGFA/GATA6	52
GO:0002040	BP	GO:0002040	sprouting angiogenesis	31/866	183/18670	3.57997e-10	4.05391e-09	2.12163e-09	SLIT2/NGFR/GREM1/PTGS2/APLNR/TEK/IL10/ANXA1/THBS1/FGF1/HMOX1/PGF/VEGFC/AKT3/ACVRL1/SEMA3E/GHRL/FLT4/ANGPT1/SEMA6A/SEMA5A/KDR/PIK3R3/NR4A1/VEGFB/FLT1/PTK2B/NOTCH1/NRP1/DLL4/JAK1	31
GO:0050770	BP	GO:0050770	regulation of axonogenesis	31/866	183/18670	3.57997e-10	4.05391e-09	2.12163e-09	SEMA3C/SLIT2/CXCL12/NGFR/SEMA4A/SEMA4D/PLXNA4/SEMA3A/TRPV2/SPP1/SEMA3D/CRABP2/SEMA6D/NGF/SEMA3E/SEMA6A/SEMA5A/PLXND1/BDNF/PLXNB3/SEMA7A/SEMA6B/SEMA3G/PLXNA1/NRP1/PLXNA3/SEMA4F/SEMA4B/SEMA5B/SEMA3F/TNFRSF12A	31
GO:0030516	BP	GO:0030516	regulation of axon extension	22/866	96/18670	3.58744e-10	4.05391e-09	2.12163e-09	SEMA3C/CXCL12/SEMA4A/SEMA4D/PLXNA4/SEMA3A/TRPV2/SEMA3D/SEMA6D/SEMA3E/SEMA6A/SEMA5A/SEMA7A/SEMA6B/SEMA3G/NRP1/PLXNA3/SEMA4F/SEMA4B/SEMA5B/SEMA3F/TNFRSF12A	22
GO:0048010	BP	GO:0048010	vascular endothelial growth factor receptor signaling pathway	22/866	96/18670	3.58744e-10	4.05391e-09	2.12163e-09	CYBB/VAV1/PRKCB/NCKAP1L/AXL/IL1B/CYBA/NRP2/PGF/VEGFC/FYN/FGF18/VAV3/FLT4/KDR/VEGFB/HIF1A/NCK2/FLT1/ITGAV/PTK2B/NRP1	22
GO:0030282	BP	GO:0030282	bone mineralization	24/866	114/18670	3.72014e-10	4.19766e-09	2.19686e-09	LTF/GREM1/PTGS2/CCR1/BMPR1B/FGR/FGFR2/CCL3/PTN/TGFB1/TGFB3/PTH1R/PTHLH/IGF1/GJA1/ISG15/BMP6/HIF1A/PTK2B/LEP/S1PR1/FGF23/LTBP3/KL	24
GO:1904035	BP	GO:1904035	regulation of epithelial cell apoptotic process	21/866	88/18670	4.03884e-10	4.55055e-09	2.38154e-09	CD40LG/IL6/CCL2/FASLG/TEK/TNF/SCG2/THBS1/ICAM1/HMOX1/GAS6/HLA-G/SERPINE1/CD40/JAK2/ANGPT1/SEMA5A/KDR/FGA/TNFAIP3/ARRB2	21
GO:0043434	BP	GO:0043434	response to peptide hormone	52/866	436/18670	4.13297e-10	4.64974e-09	2.43346e-09	CYBB/JAK3/PRKCB/CXCL12/PRKCQ/PTGS2/TLR2/GSTP1/SOCS3/IL1B/TEK/IL10/ANXA1/CYBA/SOCS1/STAT4/FABP3/TGFB1/NR4A3/ICAM1/EGR1/AREG/IGF1R/EDN1/FYN/STAT1/JAK2/GJA1/GHRL/STAT5A/EREG/LYN/PIK3R3/NR4A1/TSHR/CAV1/NR4A2/OXTR/GLP2R/EDNRB/STC2/LEP/SOCS2/TNFSF10/NFKB1/RETN/PTPN2/STAT3/KL/GNAI2/CSK/STAT2	52
GO:0007431	BP	GO:0007431	salivary gland development	14/866	37/18670	4.33475e-10	4.8553e-09	2.54104e-09	SEMA3C/HGF/FGFR2/SEMA3A/FGF7/TNF/TGFB1/TGFB3/FGFR1/TGFB2/PLXND1/PLXNA1/NRP1/PDGFA	14
GO:0038083	BP	GO:0038083	peptidyl-tyrosine autophosphorylation	14/866	37/18670	4.33475e-10	4.8553e-09	2.54104e-09	LCK/ITK/BTK/HCK/GREM1/FGR/BMX/IGF1R/FYN/TXK/KDR/LYN/CAV1/PTK2B	14
GO:0046006	BP	GO:0046006	regulation of activated T cell proliferation	14/866	37/18670	4.33475e-10	4.8553e-09	2.54104e-09	IL2RA/IL12RB1/PDCD1LG2/IL18/RIPK3/LGALS9/TNFSF9/CD274/PYCARD/IL12B/IGF1/EPO/IL23A/IL2	14
GO:0010771	BP	GO:0010771	negative regulation of cell morphogenesis involved in differentiation	22/866	97/18670	4.4396e-10	4.96546e-09	2.59869e-09	SEMA3C/SLIT2/NGFR/SEMA4A/SEMA4D/SEMA3A/SPP1/SEMA3D/SEMA6D/SEMA3E/SEMA6A/SEMA5A/SEMA7A/SEMA6B/SEMA3G/NFATC4/NRP1/PLXNA3/SEMA4F/SEMA4B/SEMA5B/SEMA3F	22
GO:0002484	BP	GO:0002484	antigen processing and presentation of endogenous peptide antigen via MHC class I via ER pathway	7/866	7/18670	4.51384e-10	5.02641e-09	2.63059e-09	HLA-B/HLA-F/HLA-G/HLA-A/HLA-E/HLA-H/HLA-C	7
GO:0002486	BP	GO:0002486	antigen processing and presentation of endogenous peptide antigen via MHC class I via ER pathway, TAP-independent	7/866	7/18670	4.51384e-10	5.02641e-09	2.63059e-09	HLA-B/HLA-F/HLA-G/HLA-A/HLA-E/HLA-H/HLA-C	7
GO:0002606	BP	GO:0002606	positive regulation of dendritic cell antigen processing and presentation	7/866	7/18670	4.51384e-10	5.02641e-09	2.63059e-09	CCL19/CCL21/CCR7/CD74/NOD2/NOD1/SLC11A1	7
GO:0002920	BP	GO:0002920	regulation of humoral immune response	26/866	134/18670	4.59344e-10	5.10761e-09	2.67308e-09	C7/C9/CXCL13/FCGR2B/PTPRC/CCR7/C1QB/CD5L/C1QA/CD19/CFP/C1QC/LTA/C3AR1/IL1B/TNF/CR2/C5AR1/A2M/C1R/C1S/PTPN6/CFH/SERPING1/CD81/C4A	26
GO:0035743	BP	GO:0035743	CD4-positive, alpha-beta T cell cytokine production	11/866	21/18670	4.62362e-10	5.11882e-09	2.67895e-09	IL18/IL6/NLRP3/IL18RAP/IL1B/IL18R1/XCL1/IL12B/RSAD2/IL12A/CD81	11
GO:0045061	BP	GO:0045061	thymic T cell selection	11/866	21/18670	4.62362e-10	5.11882e-09	2.67895e-09	CD3E/CD3G/CD3D/PTPRC/CCR7/CARD11/ZAP70/CD74/CD28/JAG2/PTPN2	11
GO:0140131	BP	GO:0140131	positive regulation of lymphocyte chemotaxis	11/866	21/18670	4.62362e-10	5.11882e-09	2.67895e-09	CCL21/CXCL14/CXCL13/CCL5/CCL4/CCL3/XCL2/XCL1/PTK2B/CCL7/S100A7	11
GO:1990845	BP	GO:1990845	adaptive thermogenesis	28/866	154/18670	4.78352e-10	5.28818e-09	2.76758e-09	IRF4/IL18/CMKLR1/SYK/UCP2/CXCR4/LCN2/TRPV2/IL15/TLR4/FABP5/IGF1R/IL18R1/SCTR/JAK2/GJA1/ACHE/GHRL/TSHR/IL4R/CAV1/OXTR/NPR3/NOTCH1/LEP/BMP8A/PPARGC1B/RB1	28
GO:0002360	BP	GO:0002360	T cell lineage commitment	12/866	26/18670	4.8703e-10	5.36084e-09	2.80561e-09	IRF4/SLAMF6/LY9/IL12RB1/IL6/BCL2/IL12B/IL7/TP53/CYLD/IL23A/STAT3	12
GO:0050926	BP	GO:0050926	regulation of positive chemotaxis	12/866	26/18670	4.8703e-10	5.36084e-09	2.80561e-09	CXCL12/CCR4/IL16/NTF3/SCG2/F2RL1/PGF/VEGFC/KDR/VEGFB/S1PR1/AZU1	12
GO:0072539	BP	GO:0072539	T-helper 17 cell differentiation	12/866	26/18670	4.8703e-10	5.36084e-09	2.80561e-09	IRF4/SLAMF6/LY9/IL12RB1/IL6/NLRP3/IL12B/ZC3H12A/SMAD7/IL23A/IL2/STAT3	12
GO:0007178	BP	GO:0007178	transmembrane receptor protein serine/threonine kinase signaling pathway	45/866	349/18670	5.28529e-10	5.80926e-09	3.04029e-09	GREM1/LTBP2/BMPR1B/BMP5/GDF2/FOS/LTBP4/FSTL1/GDF6/TGFB1/ITGA3/ENG/THBS1/TGFB3/VIM/EGR1/ACVRL1/TGFB2/LEFTY1/FZD1/GDF10/INHBA/BMP6/PML/LTBP1/CAV1/BMP10/GDF5/ZYX/INHBE/NOTCH1/BMP3/SMAD6/SMAD7/TP53/GDF11/ARRB2/BMP8A/FURIN/LEFTY2/TGFBR2/CBL/AMHR2/LTBP3/GDF3	45
GO:0043087	BP	GO:0043087	regulation of GTPase activity	55/866	479/18670	5.31947e-10	5.83772e-09	3.05519e-09	CCL19/CCL21/ACAP1/CXCL13/CCL5/VAV1/CCL22/CCR7/NCKAP1L/CCL18/SLIT2/KLRK1/RASGRP1/CCL11/CCL4/CCL2/ARHGAP15/CCL13/SEMA4D/PLXNA4/CCL3/RGS2/XCL2/CCL17/NTF3/F2R/CCL3L1/CCL23/F2RL1/CCL26/ICAM1/CCL8/PYCARD/XCL1/CCL20/RASGRP3/VAV3/CCL24/CD40/CCL14/PLXND1/ARRB1/PLXNB3/PTK2B/CCL7/PLXNA1/CCL3L3/NRP1/S1PR1/LRRK2/PLXNA3/ARRB2/CX3CL1/PRTN3/RABEP2	55
GO:0007411	BP	GO:0007411	axon guidance	39/866	276/18670	5.32647e-10	5.83772e-09	3.05519e-09	SEMA3C/SLIT2/CXCL12/PRKCQ/RAC2/PIK3CD/CSF1R/BMPR1B/SEMA4A/CXCR4/SEMA4D/PLXNA4/SEMA3A/NRP2/NR4A3/LGR6/SEMA3D/SEMA6D/FYN/SEMA3E/SEMA6A/SEMA5A/ROBO3/PLXND1/BDNF/PLXNB3/SEMA7A/SEMA6B/SEMA3G/PLXNA1/NRP1/PLXNA3/SEMA4F/VASP/TUBB3/SEMA4B/SEMA5B/SEMA3F/SLIT1	39
GO:0051341	BP	GO:0051341	regulation of oxidoreductase activity	23/866	107/18670	5.58429e-10	6.11152e-09	3.19848e-09	SLAMF8/RIPK3/IL1B/IFNG/TNF/CYBA/SNCA/VDR/EDN1/NOD2/NOD1/CAV1/HP/NPR3/HIF1A/PTK2B/EDN2/LEP/LRRK2/NFKB1/FGF23/CALM1/GNAI2	23
GO:0032725	BP	GO:0032725	positive regulation of granulocyte macrophage colony-stimulating factor production	9/866	13/18670	5.76911e-10	6.27781e-09	3.28551e-09	RASGRP1/IL18/SYK/IL1B/IL17D/IL12B/TLR9/DDX58/IL23A	9
GO:0035723	BP	GO:0035723	interleukin-15-mediated signaling pathway	9/866	13/18670	5.76911e-10	6.27781e-09	3.28551e-09	IL2RG/JAK3/IL2RB/CD4/IL15/IL15RA/STAT5A/STAT3/JAK1	9
GO:0071350	BP	GO:0071350	cellular response to interleukin-15	9/866	13/18670	5.76911e-10	6.27781e-09	3.28551e-09	IL2RG/JAK3/IL2RB/CD4/IL15/IL15RA/STAT5A/STAT3/JAK1	9
GO:1902285	BP	GO:1902285	semaphorin-plexin signaling pathway involved in neuron projection guidance	9/866	13/18670	5.76911e-10	6.27781e-09	3.28551e-09	PLXNA4/SEMA3A/NRP2/PLXND1/PLXNB3/PLXNA1/NRP1/PLXNA3/SEMA3F	9
GO:0097485	BP	GO:0097485	neuron projection guidance	39/866	277/18670	5.93011e-10	6.44383e-09	3.3724e-09	SEMA3C/SLIT2/CXCL12/PRKCQ/RAC2/PIK3CD/CSF1R/BMPR1B/SEMA4A/CXCR4/SEMA4D/PLXNA4/SEMA3A/NRP2/NR4A3/LGR6/SEMA3D/SEMA6D/FYN/SEMA3E/SEMA6A/SEMA5A/ROBO3/PLXND1/BDNF/PLXNB3/SEMA7A/SEMA6B/SEMA3G/PLXNA1/NRP1/PLXNA3/SEMA4F/VASP/TUBB3/SEMA4B/SEMA5B/SEMA3F/SLIT1	39
GO:0002707	BP	GO:0002707	negative regulation of lymphocyte mediated immunity	14/866	38/18670	6.57189e-10	7.12094e-09	3.72677e-09	IL7R/FCGR2B/PTPRC/HAVCR2/LGALS9/HLA-F/SERPINB9/KIR2DL4/XCL1/HLA-G/HLA-E/PTPN6/SMAD7/ARRB2	14
GO:0071604	BP	GO:0071604	transforming growth factor beta production	14/866	38/18670	6.57189e-10	7.12094e-09	3.72677e-09	PTGS2/TYROBP/LGALS9/THBS1/CD200/XCL1/TGFB2/LTBP1/HIF1A/ITGAV/FURIN/CX3CL1/LTBP3/GATA6	14
GO:0042542	BP	GO:0042542	response to hydrogen peroxide	27/866	146/18670	6.58181e-10	7.12159e-09	3.72711e-09	HGF/IL6/RIPK3/AXL/IL18RAP/IL10/TRPM2/ANXA1/LCN2/NR4A3/SPHK1/ETS1/MAP3K5/HMOX1/BCL2/AREG/FYN/STAT1/PDGFRB/TXNIP/HP/SIRPA/PTK2B/TNFAIP3/LRRK2/PDGFD/DUSP1	27
GO:0034599	BP	GO:0034599	cellular response to oxidative stress	41/866	302/18670	6.59826e-10	7.1293e-09	3.73114e-09	PDGFRA/MMP9/HGF/CYBB/BTK/IL6/RIPK3/GSTP1/AXL/IL18RAP/IL10/TRPM2/ANXA1/FOS/TNF/CYBA/SNCA/LCN2/NR4A3/SPHK1/ETS1/MAP3K5/TLR4/HMOX1/BCL2/FYN/TLR6/JAK2/MPO/FZD1/PML/ZC3H12A/NOX4/NR4A2/SIRPA/HIF1A/TNFAIP3/TP53/LRRK2/PDGFD/PPARGC1B	41
GO:0001933	BP	GO:0001933	negative regulation of protein phosphorylation	51/866	429/18670	6.84789e-10	7.38857e-09	3.86683e-09	HGF/PTPRC/SLIT2/GREM1/CD300A/GSTP1/LIF/SOCS3/IL1B/SEMA4D/UCHL1/IFNG/IRAK3/RGS2/GMFG/SOCS1/NTF3/SNCA/TGFB1/ENG/F2RL1/BDKRB2/TLR4/PYCARD/IGF1R/NLRP12/ANGPT1/SEMA6A/LYN/ARRB1/ZC3H12A/CAV1/SIRPA/PTPN6/NCK2/TNFAIP3/SMAD6/SMAD7/LRRK2/ARRB2/DUSP1/CBLB/CYLD/CBL/ATF3/PTPN2/IL2/CALM1/RB1/CSK/NR2F2	51
GO:0046209	BP	GO:0046209	nitric oxide metabolic process	20/866	82/18670	6.95009e-10	7.48826e-09	3.919e-09	KLRK1/CLEC7A/ITGB2/PTGS2/TLR2/IL1B/IFNG/IL10/TNF/PTX3/ICAM1/TLR4/EDN1/TLR6/CX3CR1/JAK2/ZC3H12A/CAV1/SIRPA/PTK2B	20
GO:2000351	BP	GO:2000351	regulation of endothelial cell apoptotic process	17/866	59/18670	8.06003e-10	8.67191e-09	4.53847e-09	CD40LG/CCL2/FASLG/TEK/TNF/SCG2/THBS1/ICAM1/GAS6/HLA-G/SERPINE1/CD40/ANGPT1/SEMA5A/KDR/FGA/TNFAIP3	17
GO:0043032	BP	GO:0043032	positive regulation of macrophage activation	12/866	27/18670	8.39731e-10	9.02208e-09	4.72174e-09	HAVCR2/CCL3/IL10/IL1RL1/TREM2/IL33/THBS1/TLR4/LBP/TLR6/IL4R/LRRK2	12
GO:0002576	BP	GO:0002576	platelet degranulation	25/866	128/18670	8.5755e-10	9.18897e-09	4.80908e-09	HGF/SYK/FCER1G/TGFB1/THBS1/TGFB3/VEGFC/GAS6/A2M/SERPINE1/TGFB2/SERPINA3/IGF1/LYN/ORM1/ABCC4/VEGFB/FGA/PDGFB/LEFTY2/PDGFA/PPBP/PF4/SERPING1/CALM1	25
GO:0001787	BP	GO:0001787	natural killer cell proliferation	8/866	10/18670	8.60075e-10	9.18897e-09	4.80908e-09	IL18/IL15/ELF4/FLT3LG/IL12B/HLA-E/LEP/IL23A	8
GO:0097048	BP	GO:0097048	dendritic cell apoptotic process	8/866	10/18670	8.60075e-10	9.18897e-09	4.80908e-09	CCL19/CCL21/CCR7/CXCL12/AXL/LGALS9/GAS6/LYN	8
GO:2000668	BP	GO:2000668	regulation of dendritic cell apoptotic process	8/866	10/18670	8.60075e-10	9.18897e-09	4.80908e-09	CCL19/CCL21/CCR7/CXCL12/AXL/LGALS9/GAS6/LYN	8
GO:0048145	BP	GO:0048145	regulation of fibroblast proliferation	20/866	83/18670	8.7625e-10	9.34871e-09	4.89267e-09	PDGFRA/LTA/CD300A/CD74/GSTP1/NLRC3/S100A6/TGFB1/SPHK1/GAS6/ESR1/IGF1/PDGFRB/EREG/PML/ANXA2/TP53/PDGFD/PDGFB/PDGFA	20
GO:0031342	BP	GO:0031342	negative regulation of cell killing	11/866	22/18670	8.85985e-10	9.42624e-09	4.93325e-09	IL7R/FCGR2B/PTPRC/HAVCR2/LGALS9/HLA-F/SERPINB9/KIR2DL4/HLA-G/HLA-E/ARRB2	11
GO:0032727	BP	GO:0032727	positive regulation of interferon-alpha production	11/866	22/18670	8.85985e-10	9.42624e-09	4.93325e-09	TLR8/TLR7/MMP12/TLR4/STAT1/TLR9/TLR3/IRF7/DDX58/IFIH1/RIPK2	11
GO:0002756	BP	GO:0002756	MyD88-independent toll-like receptor signaling pathway	13/866	33/18670	1.01745e-09	1.07975e-08	5.65089e-09	CD300LF/LY96/TNIP3/BIRC3/TLR4/IKBKE/TLR6/TLR3/CD14/TRAF3/IRF7/SARM1/TICAM2	13
GO:0050853	BP	GO:0050853	B cell receptor signaling pathway	25/866	129/18670	1.0177e-09	1.07975e-08	5.65089e-09	CD79A/LCK/ITK/FCGR2B/PTPRC/PRKCB/NCKAP1L/CTLA4/CD19/BTK/SYK/PIK3CD/CD300A/CD22/BMX/CD79B/CMTM3/BCL2/VAV3/RFTN1/LYN/NFATC2/PTPN6/PLCG2/CD81	25
GO:0048144	BP	GO:0048144	fibroblast proliferation	20/866	84/18670	1.1006e-09	1.16447e-08	6.09429e-09	PDGFRA/LTA/CD300A/CD74/GSTP1/NLRC3/S100A6/TGFB1/SPHK1/GAS6/ESR1/IGF1/PDGFRB/EREG/PML/ANXA2/TP53/PDGFD/PDGFB/PDGFA	20
GO:0050818	BP	GO:0050818	regulation of coagulation	20/866	84/18670	1.1006e-09	1.16447e-08	6.09429e-09	PDGFRA/PRKCQ/SYK/PLAUR/FCER1G/PLAU/F2R/PROCR/THBS1/F2RL1/TLR4/SERPINE1/EDN1/LYN/CAV1/ANXA2/FGA/PDGFB/PDGFA/SERPING1	20
GO:0002504	BP	GO:0002504	antigen processing and presentation of peptide or polysaccharide antigen via MHC class II	22/866	102/18670	1.23388e-09	1.30188e-08	6.81342e-09	HLA-DQA1/HLA-DQB1/HLA-DOA/FCGR2B/HLA-DQA2/HLA-DRB5/HLA-DPA1/HLA-DPB1/HLA-DRB1/HLA-DRA/HLA-DMB/HLA-DOB/CD74/FCER1G/HLA-DMA/TREM2/CTSS/THBS1/PYCARD/IFI30/LGMN/CTSE	22
GO:0010522	BP	GO:0010522	regulation of calcium ion transport into cytosol	22/866	102/18670	1.23388e-09	1.30188e-08	6.81342e-09	CXCL9/CD19/APLNR/CXCL11/CD4/CXCL10/CYBA/SNCA/F2R/TGFB1/F2RL3/BCL2/XCL1/FYN/LYN/EPO/PML/CAV1/PTPN6/PTK2B/CX3CL1/CALM1	22
GO:0019216	BP	GO:0019216	regulation of lipid metabolic process	49/866	410/18670	1.24443e-09	1.3112e-08	6.86222e-09	CCL19/CCL21/PDGFRA/CCR7/CD19/FLT3/PTGS2/PIK3R5/FPR2/PIK3CG/CD74/SOCS3/IL1B/FGR/BMP5/IFNG/TEK/ANXA1/TNF/SOCS1/SNCA/FABP3/TGFB1/NR4A3/SPHK1/FGF1/EGR1/FABP5/APOD/VDR/SERPINA3/VAV3/NOD2/PDGFRB/ABCG1/LYN/PIK3R3/BMP6/CAV1/TNFRSF21/FLT1/PTK2B/LEP/SOCS2/PDGFB/PDGFA/NFKB1/CD81/RB1	49
GO:0001666	BP	GO:0001666	response to hypoxia	45/866	359/18670	1.31793e-09	1.38673e-08	7.25749e-09	CYBB/CXCL12/S100B/PTGS2/LTA/TLR2/UCP2/CXCR4/VCAM1/TEK/PLAU/CARD16/CYBA/PTN/TGFB1/PMAIP1/THBS1/TGFB3/ETS1/ICAM1/EDNRA/EGR1/HMOX1/BCL2/PGF/VEGFC/ITPR1/ACVRL1/TGFB2/EDN1/PSMB8/EPO/PML/CAV1/NOX4/NR4A2/VEGFB/HIF1A/STC2/PTK2B/NOTCH1/LEP/TP53/TGFBR2/GATA6	45
GO:0042095	BP	GO:0042095	interferon-gamma biosynthetic process	10/866	18/18670	1.36571e-09	1.43503e-08	7.51027e-09	TLR8/TLR7/CLEC7A/IL18/EBI3/IL12B/TNFRSF13C/INHBA/TLR9/TLR3	10
GO:2001057	BP	GO:2001057	reactive nitrogen species metabolic process	20/866	85/18670	1.37733e-09	1.44525e-08	7.56375e-09	KLRK1/CLEC7A/ITGB2/PTGS2/TLR2/IL1B/IFNG/IL10/TNF/PTX3/ICAM1/TLR4/EDN1/TLR6/CX3CR1/JAK2/ZC3H12A/CAV1/SIRPA/PTK2B	20
GO:0001894	BP	GO:0001894	tissue homeostasis	34/866	227/18670	1.47869e-09	1.54948e-08	8.10924e-09	RAC2/IL6/LTF/SYK/CSF1R/INPP5D/CTSK/TNFRSF11B/F2R/SPP1/PTH1R/TLR4/BCL2/LYZ/AKT3/B2M/CSF1/FLT3LG/SERPINA3/NOD2/TNFRSF11A/TLR9/NOX4/IL20RA/IL7/PTK2B/NOTCH1/TNFAIP3/S1PR1/PPARGC1B/LTBP3/RB1/CSK/ESRRB	34
GO:0006809	BP	GO:0006809	nitric oxide biosynthetic process	19/866	77/18670	1.49903e-09	1.56649e-08	8.19829e-09	KLRK1/CLEC7A/ITGB2/PTGS2/IL1B/IFNG/IL10/TNF/PTX3/ICAM1/TLR4/EDN1/TLR6/CX3CR1/JAK2/ZC3H12A/CAV1/SIRPA/PTK2B	19
GO:0051851	BP	GO:0051851	modification by host of symbiont morphology or physiology	19/866	77/18670	1.49903e-09	1.56649e-08	8.19829e-09	CXCL6/CCL5/CCL4/LTF/CSF1R/CCL3/IFI27/PTX3/F2RL1/CCL8/CTSG/ZC3H12A/APCS/ANXA2/ELANE/PF4/AZU1/CAMP/CALM1	19
GO:0070672	BP	GO:0070672	response to interleukin-15	9/866	14/18670	1.54869e-09	1.61398e-08	8.44679e-09	IL2RG/JAK3/IL2RB/CD4/IL15/IL15RA/STAT5A/STAT3/JAK1	9
GO:0098543	BP	GO:0098543	detection of other organism	9/866	14/18670	1.54869e-09	1.61398e-08	8.44679e-09	CLEC7A/TLR2/NLRC4/CD1D/TLR4/NOD2/TLR6/TLR1/NOD1	9
GO:0032663	BP	GO:0032663	regulation of interleukin-2 production	16/866	54/18670	1.6091e-09	1.6701e-08	8.74053e-09	IRF4/CD3E/PTPRC/PRKCQ/CARD11/CLEC7A/CD86/HAVCR2/CARD9/IL1B/CD4/CD28/ANXA1/XCL1/TNFAIP3/RIPK2	16
GO:0051353	BP	GO:0051353	positive regulation of oxidoreductase activity	16/866	54/18670	1.6091e-09	1.6701e-08	8.74053e-09	RIPK3/IL1B/IFNG/TNF/CYBA/SNCA/VDR/EDN1/NOD2/NOD1/NPR3/HIF1A/PTK2B/EDN2/FGF23/GNAI2	16
GO:1904645	BP	GO:1904645	response to amyloid-beta	16/866	54/18670	1.6091e-09	1.6701e-08	8.74053e-09	MMP9/FCGR2B/NGFR/MMP12/FPR2/VCAM1/TREM2/ICAM1/TLR4/IGF1R/FYN/IGF1/TLR6/LGMN/CASP4/NAMPT	16
GO:0060445	BP	GO:0060445	branching involved in salivary gland morphogenesis	11/866	23/18670	1.62702e-09	1.6864e-08	8.82585e-09	SEMA3C/HGF/FGFR2/SEMA3A/FGF7/TNF/FGFR1/PLXND1/PLXNA1/NRP1/PDGFA	11
GO:0003018	BP	GO:0003018	vascular process in circulatory system	29/866	173/18670	1.70287e-09	1.76263e-08	9.2248e-09	CRP/SLIT2/PTAFR/PTGS2/TEK/RGS2/NTS/F2R/TGFB1/F2RL1/ICAM1/BDKRB2/EDNRA/HMOX1/EDN1/UTS2/GJA1/ANGPT1/BMP6/AVPR2/CAV1/OXTR/EDNRB/VIP/EDN2/NPR1/LEP/FGA/AZU1	29
GO:0008625	BP	GO:0008625	extrinsic apoptotic signaling pathway via death domain receptors	20/866	86/18670	1.7175e-09	1.77537e-08	9.29145e-09	HGF/FASLG/BMPR1B/BMP5/TNF/LGALS3/PMAIP1/THBS1/ICAM1/HMOX1/BCL2/SERPINE1/NGF/FAS/FGA/TNFAIP3/TNFSF10/ATF3/TNFRSF10C/TNFRSF10A	20
GO:0007409	BP	GO:0007409	axonogenesis	53/866	468/18670	1.80697e-09	1.86282e-08	9.74911e-09	SEMA3C/SLIT2/CXCL12/PRKCQ/RAC2/S100B/NGFR/PIK3CD/CSF1R/BMPR1B/SEMA4A/CXCR4/SEMA4D/UCHL1/PLXNA4/FGFR2/SEMA3A/S100A6/NRP2/TRPV2/NR4A3/SPP1/LGR6/BCL2/SEMA3D/CRABP2/SEMA6D/FYN/NGF/SEMA3E/SEMA6A/SEMA5A/ROBO3/PLXND1/BDNF/PLXNB3/SEMA7A/NR4A2/SEMA6B/SEMA3G/NUMBL/NOTCH1/PLXNA1/NRP1/PLXNA3/SEMA4F/VASP/TUBB3/SEMA4B/SEMA5B/SEMA3F/SLIT1/TNFRSF12A	53
GO:0042326	BP	GO:0042326	negative regulation of phosphorylation	53/866	468/18670	1.80697e-09	1.86282e-08	9.74911e-09	HGF/PTPRC/SLIT2/GREM1/CD300A/GSTP1/LIF/SOCS3/IL1B/SEMA4D/UCHL1/IFNG/IRAK3/RGS2/GMFG/SOCS1/NTF3/SNCA/TGFB1/ENG/F2RL1/BDKRB2/TLR4/PYCARD/IGF1R/NLRP12/ANGPT1/SEMA6A/INHBA/LYN/ARRB1/ZC3H12A/CAV1/SIRPA/PTPN6/NCK2/TNFAIP3/SMAD6/SMAD7/LRRK2/ARRB2/DUSP1/CBLB/CYLD/CBL/ATF3/PTPN2/IL2/CALM1/STAT3/RB1/CSK/NR2F2	53
GO:0090100	BP	GO:0090100	positive regulation of transmembrane receptor protein serine/threonine kinase signaling pathway	22/866	104/18670	1.82204e-09	1.87581e-08	9.81714e-09	BMP5/GDF2/GDF6/TGFB1/ENG/THBS1/TGFB3/ACVRL1/TGFB2/LEFTY1/GDF10/INHBA/BMP6/BMP10/GDF5/INHBE/NOTCH1/BMP3/GDF11/BMP8A/LEFTY2/GDF3	22
GO:0031214	BP	GO:0031214	biomineral tissue development	28/866	163/18670	1.83669e-09	1.88835e-08	9.88276e-09	LTF/GREM1/PTGS2/CCR1/BMPR1B/FGR/FGFR2/CCL3/PTN/TGFB1/TGFB3/SPP1/PTH1R/GAS6/PTHLH/IGF1/GJA1/ISG15/BMP6/HIF1A/ANXA2/PTK2B/NOTCH1/LEP/S1PR1/FGF23/LTBP3/KL	28
GO:0031640	BP	GO:0031640	killing of cells of other organism	17/866	62/18670	1.88403e-09	1.93182e-08	1.01103e-08	HAMP/CXCL6/CLEC7A/LTF/SYK/PRF1/CCL13/IFNG/GNLY/F2RL1/LYZ/CTSG/S100A12/ELANE/PF4/AZU1/CAMP	17
GO:0044364	BP	GO:0044364	disruption of cells of other organism	17/866	62/18670	1.88403e-09	1.93182e-08	1.01103e-08	HAMP/CXCL6/CLEC7A/LTF/SYK/PRF1/CCL13/IFNG/GNLY/F2RL1/LYZ/CTSG/S100A12/ELANE/PF4/AZU1/CAMP	17
GO:0038093	BP	GO:0038093	Fc receptor signaling pathway	35/866	241/18670	1.96795e-09	2.01406e-08	1.05407e-08	FCGR1A/CD3G/ITK/CLEC4E/VAV1/FCGR2B/PTPRC/NCKAP1L/PRKCQ/CARD11/BTK/HCK/SYK/LCP2/CD247/FCGR3A/GRAP2/FCER1G/FGR/LILRA4/WAS/FCGR2A/FOS/LAT/NFATC1/NR4A3/FYN/VAV3/CLEC4D/PSMB8/LYN/NFATC2/PLCG2/NFKB1/CALM1	35
GO:0010517	BP	GO:0010517	regulation of phospholipase activity	18/866	70/18670	1.9695e-09	2.01406e-08	1.05407e-08	PDGFRA/ITK/CCL5/PTAFR/FGFR2/RGS2/ANXA1/NTF3/SNCA/C5AR1/FGFR1/SELE/EDNRA/ESR1/PDGFRB/TXK/BDNF/FLT1	18
GO:0106106	BP	GO:0106106	cold-induced thermogenesis	26/866	143/18670	1.99075e-09	2.03036e-08	1.06259e-08	IRF4/IL18/CMKLR1/SYK/UCP2/CXCR4/LCN2/TRPV2/IL15/TLR4/FABP5/IGF1R/IL18R1/JAK2/GJA1/ACHE/GHRL/TSHR/IL4R/CAV1/OXTR/NPR3/NOTCH1/LEP/PPARGC1B/RB1	26
GO:0120161	BP	GO:0120161	regulation of cold-induced thermogenesis	26/866	143/18670	1.99075e-09	2.03036e-08	1.06259e-08	IRF4/IL18/CMKLR1/SYK/UCP2/CXCR4/LCN2/TRPV2/IL15/TLR4/FABP5/IGF1R/IL18R1/JAK2/GJA1/ACHE/GHRL/TSHR/IL4R/CAV1/OXTR/NPR3/NOTCH1/LEP/PPARGC1B/RB1	26
GO:0051781	BP	GO:0051781	positive regulation of cell division	20/866	87/18670	2.13426e-09	2.17382e-08	1.13767e-08	CXCR5/OSM/IL1B/FGFR2/FGF7/PTN/TGFB1/TGFB3/FGF1/PGF/TGFA/VEGFC/TGFB2/EREG/VEGFB/PDGFD/PDGFB/PDGFA/FGF5/PPBP	20
GO:0002474	BP	GO:0002474	antigen processing and presentation of peptide antigen via MHC class I	21/866	96/18670	2.23188e-09	2.27022e-08	1.18813e-08	FCGR1A/CYBB/FCER1G/CYBA/HLA-B/HLA-F/HLA-G/B2M/TAP1/HLA-A/IFI30/HLA-E/HLA-H/HLA-C/PSMB8/TAP2/ITGAV/MR1/TAPBPL/TAPBP/ERAP1	21
GO:0072604	BP	GO:0072604	interleukin-6 secretion	15/866	48/18670	2.28444e-09	2.32059e-08	1.21449e-08	TLR8/IL1B/LILRA2/LGALS9/TNF/F2R/CD200/F2RL1/PYCARD/GAS6/IL27RA/ZC3H12A/LEP/DDX58/IFIH1	15
GO:1902624	BP	GO:1902624	positive regulation of neutrophil migration	12/866	29/18670	2.30019e-09	2.33349e-08	1.22124e-08	CCL19/CCL21/CCR7/NCKAP1L/RAC2/C3AR1/CD74/C5AR1/LBP/XCL1/EDN1/IL23A	12
GO:0031667	BP	GO:0031667	response to nutrient levels	55/866	499/18670	2.37786e-09	2.40909e-08	1.2608e-08	HAMP/CD3E/CYBB/MMP7/PTGS2/TNC/LTA/GSTP1/IL1B/VCAM1/CD4/CXCL10/IFI16/CYBA/PTN/TNFRSF11B/LCN2/IL15/FSTL1/TGFB1/PMAIP1/SPP1/POMC/ICAM1/MAP3K5/HMOX1/BCL2/GAS6/SCTR/WNT2B/VDR/FYN/SSTR2/NOD2/STAT1/MPO/MAP1LC3C/GHRL/EPO/ZC3H12A/FAS/STC2/NAMPT/LEP/TP53/LRRK2/WNT9B/BMP8A/TGFBR2/CBL/ATF3/FGF23/HSPA8/GDF3/GNAI2	55
GO:0030193	BP	GO:0030193	regulation of blood coagulation	19/866	79/18670	2.39e-09	2.41818e-08	1.26556e-08	PDGFRA/PRKCQ/SYK/PLAUR/FCER1G/PLAU/F2R/THBS1/F2RL1/TLR4/SERPINE1/EDN1/LYN/CAV1/ANXA2/FGA/PDGFB/PDGFA/SERPING1	19
GO:0032689	BP	GO:0032689	negative regulation of interferon-gamma production	13/866	35/18670	2.40373e-09	2.42885e-08	1.27115e-08	PDCD1LG2/HAVCR2/AXL/IL10/IL1RL1/LGALS9/IL33/CD274/TLR4/XCL1/GAS6/INHBA/ZC3H12A	13
GO:0071559	BP	GO:0071559	response to transforming growth factor beta	36/866	255/18670	2.527e-09	2.55003e-08	1.33457e-08	RUNX3/LTBP2/BMPR1B/FGFR2/FOS/LTBP4/TGFB1/ITGA3/ENG/THBS1/TGFB3/XCL1/ACVRL1/TGFB2/EDN1/FYN/CX3CR1/LEFTY1/GDF10/PML/LTBP1/CAV1/NOX4/GDF5/ZYX/SMAD6/SMAD7/TP53/ARRB2/PDGFD/FURIN/LEFTY2/TGFBR2/CBL/AMHR2/LTBP3	36
GO:0045414	BP	GO:0045414	regulation of interleukin-8 biosynthetic process	10/866	19/18670	2.76324e-09	2.78475e-08	1.45741e-08	TLR8/TLR7/CLEC7A/SYK/CD74/TNF/TLR4/TLR9/BCL3/ELANE	10
GO:0007187	BP	GO:0007187	G protein-coupled receptor signaling pathway, coupled to cyclic nucleotide second messenger	36/866	256/18670	2.81286e-09	2.83102e-08	1.48162e-08	MARCO/FPR1/CXCL9/PTGER2/CCL2/PTGER4/CCR1/FPR2/CXCL11/CXCL10/RGS2/ANXA1/PTH1R/EDNRA/INSL3/CALCRL/PTGFR/PTGER3/XCR1/EDN1/PTHLH/SSTR2/OPRL1/GRK5/PTGER1/TSHR/AVPR2/VIPR1/GLP2R/NPR3/VIP/S1PR1/PF4/RXFP1/GNAI2/MC1R	36
GO:0002861	BP	GO:0002861	regulation of inflammatory response to antigenic stimulus	11/866	24/18670	2.87796e-09	2.89273e-08	1.51392e-08	FCGR2B/CCR7/BTK/LTA/FCER1G/IL10/CD28/TNF/IL12B/HLA-E/CD81	11
GO:0031345	BP	GO:0031345	negative regulation of cell projection organization	30/866	188/18670	2.99099e-09	2.99845e-08	1.56925e-08	CCL21/SEMA3C/SLIT2/NGFR/SEMA4A/SEMA4D/SEMA3A/ITGA3/SPP1/VIM/SEMA3D/B2M/SEMA6D/FYN/SEMA3E/SEMA6A/LGALS1/SEMA5A/PLXNB3/SEMA7A/SEMA6B/SEMA3G/NFATC4/NRP1/LRRK2/PLXNA3/SEMA4F/SEMA4B/SEMA5B/SEMA3F	30
GO:0043902	BP	GO:0043902	positive regulation of multi-organism process	30/866	188/18670	2.99099e-09	2.99845e-08	1.56925e-08	CCL5/CLEC7A/CD180/LY86/SYK/HAVCR2/PTAFR/CSF1R/PRF1/CD74/IFNG/CD4/LGALS9/CD28/CYBA/LY96/F2RL1/LGALS1/INHBA/BMP6/NOD1/OXTR/EDNRB/VIP/ANXA2/TRIM21/NOTCH1/TRIM15/RIPK2/TRIM38	30
GO:1900046	BP	GO:1900046	regulation of hemostasis	19/866	80/18670	2.99983e-09	3.00337e-08	1.57182e-08	PDGFRA/PRKCQ/SYK/PLAUR/FCER1G/PLAU/F2R/THBS1/F2RL1/TLR4/SERPINE1/EDN1/LYN/CAV1/ANXA2/FGA/PDGFB/PDGFA/SERPING1	19
GO:0002639	BP	GO:0002639	positive regulation of immunoglobulin production	14/866	42/18670	3.02038e-09	3.01263e-08	1.57667e-08	PTPRC/IL6/CD28/IL33/TGFB1/XCL1/TNFRSF4/CD40/HLA-E/TNFSF13/TLR9/IL4R/CLCF1/IL2	14
GO:0033003	BP	GO:0033003	regulation of mast cell activation	14/866	42/18670	3.02038e-09	3.01263e-08	1.57667e-08	RAC2/SYK/CD300LF/CD300A/FCER1G/FGR/LGALS9/NR4A3/HMOX1/TSLP/IL13RA2/PLSCR1/LYN/IL4R	14
GO:0032490	BP	GO:0032490	detection of molecule of bacterial origin	8/866	11/18670	3.02485e-09	3.01263e-08	1.57667e-08	TLR2/TREM2/LY96/TLR4/LBP/NOD2/TLR6/TLR1	8
GO:0032494	BP	GO:0032494	response to peptidoglycan	8/866	11/18670	3.02485e-09	3.01263e-08	1.57667e-08	IL6/NLRP3/CARD9/IRAK3/TREM2/C5AR1/NOD2/RIPK2	8
GO:0097300	BP	GO:0097300	programmed necrotic cell death	15/866	49/18670	3.15212e-09	3.1353e-08	1.64087e-08	RIPK3/FASLG/TNF/LY96/BIRC3/MAP3K5/TLR4/TLR3/CD14/CAV1/FAS/PELI1/TP53/CYLD/TICAM2	15
GO:0045670	BP	GO:0045670	regulation of osteoclast differentiation	17/866	64/18670	3.21938e-09	3.19387e-08	1.67152e-08	LTF/CCR1/TYROBP/LILRB3/IFNG/CCL3/INPP5D/TREM2/FOS/TNF/TLR4/CSF1/IL12B/TLR3/MAFB/IL23A/PPARGC1B	17
GO:0060135	BP	GO:0060135	maternal process involved in female pregnancy	17/866	64/18670	3.21938e-09	3.19387e-08	1.67152e-08	MMP7/HAVCR2/PTGS2/LIF/PGR/RGS2/LGALS9/PTN/ITGA3/SPP1/VDR/ESR1/GJA1/GHRL/STC2/CTSB/NR2F2	17
GO:0034127	BP	GO:0034127	regulation of MyD88-independent toll-like receptor signaling pathway	7/866	8/18670	3.46564e-09	3.416e-08	1.78777e-08	LY96/TLR4/TLR3/CD14/IRF7/SARM1/TICAM2	7
GO:0035744	BP	GO:0035744	T-helper 1 cell cytokine production	7/866	8/18670	3.46564e-09	3.416e-08	1.78777e-08	IL18/IL18RAP/IL1B/IL18R1/XCL1/IL12B/IL12A	7
GO:0038114	BP	GO:0038114	interleukin-21-mediated signaling pathway	7/866	8/18670	3.46564e-09	3.416e-08	1.78777e-08	IL21R/IL2RG/JAK3/STAT4/STAT1/STAT3/JAK1	7
GO:0098756	BP	GO:0098756	response to interleukin-21	7/866	8/18670	3.46564e-09	3.416e-08	1.78777e-08	IL21R/IL2RG/JAK3/STAT4/STAT1/STAT3/JAK1	7
GO:0098757	BP	GO:0098757	cellular response to interleukin-21	7/866	8/18670	3.46564e-09	3.416e-08	1.78777e-08	IL21R/IL2RG/JAK3/STAT4/STAT1/STAT3/JAK1	7
GO:0045927	BP	GO:0045927	positive regulation of growth	37/866	270/18670	3.48719e-09	3.43282e-08	1.79658e-08	HAMP/CXCL12/CXCR4/SEMA4D/FGFR2/ZFPM2/CYBA/S100A9/TRPV2/SPHK1/FGFR1/S100A8/BCL2/GLI1/CRABP2/CSF1/TGFB2/EDN1/HBEGF/IGF1/NGF/RFTN1/GHRL/SEMA5A/CXCL16/BDNF/BMP10/SEMA7A/IL7/PTK2B/NOTCH1/LEP/NRP1/TGFBR2/GATA6/IL2/TNFRSF12A	37
GO:0010742	BP	GO:0010742	macrophage derived foam cell differentiation	13/866	36/18670	3.60331e-09	3.52893e-08	1.84688e-08	PLA2G2A/CRP/IL18/MSR1/TGFB1/CETP/CSF1/STAT1/ABCG1/ITGAV/NFKB1/PF4/CSF2	13
GO:0071634	BP	GO:0071634	regulation of transforming growth factor beta production	13/866	36/18670	3.60331e-09	3.52893e-08	1.84688e-08	PTGS2/TYROBP/LGALS9/THBS1/CD200/XCL1/TGFB2/LTBP1/HIF1A/ITGAV/FURIN/CX3CL1/GATA6	13
GO:0090077	BP	GO:0090077	foam cell differentiation	13/866	36/18670	3.60331e-09	3.52893e-08	1.84688e-08	PLA2G2A/CRP/IL18/MSR1/TGFB1/CETP/CSF1/STAT1/ABCG1/ITGAV/NFKB1/PF4/CSF2	13
GO:0090322	BP	GO:0090322	regulation of superoxide metabolic process	13/866	36/18670	3.60331e-09	3.52893e-08	1.84688e-08	CRP/CLEC7A/ITGB2/SYK/FPR2/GSTP1/TYROBP/ITGAM/TNF/CYBA/TGFB1/F2RL1/GNAI2	13
GO:0071236	BP	GO:0071236	cellular response to antibiotic	26/866	147/18670	3.66608e-09	3.58272e-08	1.87503e-08	HGF/CYBB/CFTR/PLA2G4A/IL6/RIPK3/SPI1/AXL/IL18RAP/IL10/TRPM2/ANXA1/LCN2/NR4A3/SPHK1/ETS1/MAP3K5/EGR1/ZC3H12A/SIRPA/CCL7/TNFAIP3/TP53/LRRK2/PDGFD/PDGFB	26
GO:0032728	BP	GO:0032728	positive regulation of interferon-beta production	12/866	30/18670	3.6723e-09	3.58272e-08	1.87503e-08	TLR8/TLR7/TLR2/TLR4/RNF135/IRF1/TLR9/TLR3/IRF7/DDX58/IFIH1/RIPK2	12
GO:0032743	BP	GO:0032743	positive regulation of interleukin-2 production	12/866	30/18670	3.6723e-09	3.58272e-08	1.87503e-08	IRF4/CD3E/PTPRC/PRKCQ/CARD11/CLEC7A/CD86/IL1B/CD4/CD28/ANXA1/RIPK2	12
GO:0032645	BP	GO:0032645	regulation of granulocyte macrophage colony-stimulating factor production	9/866	15/18670	3.71201e-09	3.60764e-08	1.88807e-08	RASGRP1/IL18/SYK/IL1B/IL17D/IL12B/TLR9/DDX58/IL23A	9
GO:0034134	BP	GO:0034134	toll-like receptor 2 signaling pathway	9/866	15/18670	3.71201e-09	3.60764e-08	1.88807e-08	TLR2/CYBA/F2RL1/TLR6/TLR1/LYN/TNFAIP3/RIPK2/PIK3AP1	9
GO:0045342	BP	GO:0045342	MHC class II biosynthetic process	9/866	15/18670	3.71201e-09	3.60764e-08	1.88807e-08	CIITA/SPI1/IFNG/IL10/TLR4/JAK2/SLC11A1/PF4/AZU1	9
GO:0110110	BP	GO:0110110	positive regulation of animal organ morphogenesis	19/866	81/18670	3.75086e-09	3.64076e-08	1.9054e-08	SEMA3C/LIF/FGFR2/FGF7/PTN/TGFB1/ENG/FGFR1/FGF1/WNT2B/CSF1/TGFB2/VDR/EDN1/JAG1/BMP10/NOTCH1/TNFAIP3/TGFBR2	19
GO:0097237	BP	GO:0097237	cellular response to toxic substance	35/866	247/18670	3.8105e-09	3.69396e-08	1.93324e-08	HGF/CYBB/IL6/PTGS2/RIPK3/DUOX2/SPI1/GSTP1/AXL/IL18RAP/IL10/TRPM2/ANXA1/TNF/S100A9/LCN2/NR4A3/SPHK1/NXN/ETS1/MAP3K5/EGR1/HMOX1/B2M/MPO/KDR/ZC3H12A/HP/SIRPA/CCL7/TNFAIP3/LRRK2/PDGFD/PDGFB/NFKB1	35
GO:0006801	BP	GO:0006801	superoxide metabolic process	18/866	73/18670	4.09407e-09	3.96383e-08	2.07448e-08	CRP/CYBB/CLEC7A/ITGB2/SYK/DUOX2/FPR2/GSTP1/TYROBP/ITGAM/TNF/CYBA/TGFB1/F2RL1/EDN1/MPO/NOX4/GNAI2	18
GO:0045429	BP	GO:0045429	positive regulation of nitric oxide biosynthetic process	14/866	43/18670	4.28847e-09	4.14155e-08	2.16749e-08	KLRK1/CLEC7A/ITGB2/PTGS2/IL1B/IFNG/TNF/PTX3/ICAM1/TLR4/EDN1/TLR6/JAK2/PTK2B	14
GO:1904646	BP	GO:1904646	cellular response to amyloid-beta	14/866	43/18670	4.28847e-09	4.14155e-08	2.16749e-08	FCGR2B/NGFR/FPR2/VCAM1/TREM2/ICAM1/TLR4/IGF1R/FYN/IGF1/TLR6/LGMN/CASP4/NAMPT	14
GO:0014009	BP	GO:0014009	glial cell proliferation	15/866	50/18670	4.31137e-09	4.1584e-08	2.17631e-08	IL6/CSF1R/LTA/IL1B/IL34/TREM2/TNF/PTN/IL33/AREG/CSF1/LYN/PTK2B/NOTCH1/CX3CL1	15
GO:0060562	BP	GO:0060562	epithelial tube morphogenesis	41/866	322/18670	4.52787e-09	4.36171e-08	2.28271e-08	SLIT2/CCL11/CSF1R/TNC/CXCR4/BMP5/FGFR2/ITGAX/PGR/CXCL10/GDF2/TNF/TGFB1/ENG/FGF1/EDNRA/BCL2/AREG/PGF/PRKX/ACVRL1/WNT2B/CSF1/TGFB2/VDR/EDN1/ESR1/GJA1/SEMA3E/RARG/FZD1/PLXND1/PML/HIF1A/NFATC4/NOTCH1/NRP1/WNT9B/VASP/TGFBR2/DLL4	41
GO:0051702	BP	GO:0051702	interaction with symbiont	19/866	82/18670	4.67246e-09	4.49533e-08	2.35265e-08	CXCL6/CCL5/CCL4/LTF/CSF1R/CCL3/IFI27/PTX3/F2RL1/CCL8/CTSG/ZC3H12A/APCS/ANXA2/ELANE/PF4/AZU1/CAMP/CALM1	19
GO:0071560	BP	GO:0071560	cellular response to transforming growth factor beta stimulus	35/866	249/18670	4.72389e-09	4.53909e-08	2.37555e-08	LTBP2/BMPR1B/FGFR2/FOS/LTBP4/TGFB1/ITGA3/ENG/THBS1/TGFB3/XCL1/ACVRL1/TGFB2/EDN1/FYN/CX3CR1/LEFTY1/GDF10/PML/LTBP1/CAV1/NOX4/GDF5/ZYX/SMAD6/SMAD7/TP53/ARRB2/PDGFD/FURIN/LEFTY2/TGFBR2/CBL/AMHR2/LTBP3	35
GO:1902041	BP	GO:1902041	regulation of extrinsic apoptotic signaling pathway via death domain receptors	16/866	58/18670	5.12276e-09	4.91618e-08	2.5729e-08	HGF/FASLG/BMPR1B/BMP5/LGALS3/PMAIP1/THBS1/ICAM1/HMOX1/SERPINE1/FAS/FGA/TNFAIP3/TNFSF10/ATF3/TNFRSF10A	16
GO:0003206	BP	GO:0003206	cardiac chamber morphogenesis	24/866	129/18670	5.15368e-09	4.93964e-08	2.58518e-08	SEMA3C/SLIT2/BMP5/FGFR2/TEK/ZFPM2/NRP2/TGFB1/ENG/RARB/TGFB2/JAG1/FZD1/NRG1/BMP10/HIF1A/NOTCH1/SMAD6/SMAD7/TP53/NRP1/TGFBR2/GATA6/DLL4	24
GO:0032418	BP	GO:0032418	lysosome localization	18/866	74/18670	5.17816e-09	4.95689e-08	2.5942e-08	RASGRP1/RAC2/BTK/SYK/PIK3CD/CD300A/PIK3CG/FCER1G/FGR/LGALS9/LAT/NR4A3/HMOX1/IL13RA2/LYN/IL4R/CBL/S100A13	18
GO:0002374	BP	GO:0002374	cytokine secretion involved in immune response	10/866	20/18670	5.29668e-09	5.05766e-08	2.64694e-08	NLRP3/TLR2/IL10/TNF/F2RL1/TNFRSF1B/NOD2/ANGPT1/TRIM6/TNFRSF14	10
GO:0043369	BP	GO:0043369	CD4-positive or CD8-positive, alpha-beta T cell lineage commitment	10/866	20/18670	5.29668e-09	5.05766e-08	2.64694e-08	IRF4/SLAMF6/LY9/IL12RB1/IL6/BCL2/IL12B/CYLD/IL23A/STAT3	10
GO:0002714	BP	GO:0002714	positive regulation of B cell mediated immunity	13/866	37/18670	5.3203e-09	5.06755e-08	2.65212e-08	PTPRC/BTK/LTA/FCER1G/CD28/TNF/TGFB1/XCL1/CD40/HLA-E/TNFSF13/CLCF1/IL2	13
GO:0002891	BP	GO:0002891	positive regulation of immunoglobulin mediated immune response	13/866	37/18670	5.3203e-09	5.06755e-08	2.65212e-08	PTPRC/BTK/LTA/FCER1G/CD28/TNF/TGFB1/XCL1/CD40/HLA-E/TNFSF13/CLCF1/IL2	13
GO:1901654	BP	GO:1901654	response to ketone	30/866	193/18670	5.63199e-09	5.35775e-08	2.804e-08	CCL19/CCL21/CYBB/CCR7/SLIT2/CFTR/PTGER2/PTAFR/PTGER4/TNC/TLR2/FOS/CYBA/PTN/TGFB1/PTGDR/THBS1/TGFB3/SPP1/ICAM1/PTGFR/TGFB2/EDN1/CLDN4/EPO/TXNIP/CAV1/OXTR/DUSP1/CBL	30
GO:0008217	BP	GO:0008217	regulation of blood pressure	29/866	182/18670	5.66679e-09	5.38416e-08	2.81782e-08	PTAFR/PTGS2/CYBA/F2R/F2RL1/POMC/EDNRA/HMOX1/VEGFC/GAS6/CTSG/ACVRL1/EDN1/UTS2/GJA1/OPRL1/AVPR2/OXTR/EDNRB/NPR3/NAMPT/EDN2/NPR1/LEP/KLK1/PDGFB/CMA1/ERAP1/NR2F2	29
GO:0002724	BP	GO:0002724	regulation of T cell cytokine production	12/866	31/18670	5.73953e-09	5.44649e-08	2.85044e-08	IL18/IL6/NLRP3/IL1B/HLA-F/IL18R1/TNFRSF1B/XCL1/B2M/RSAD2/SMAD7/CD81	12
GO:0048146	BP	GO:0048146	positive regulation of fibroblast proliferation	15/866	51/18670	5.84785e-09	5.5424e-08	2.90063e-08	PDGFRA/CD74/S100A6/TGFB1/SPHK1/GAS6/ESR1/IGF1/PDGFRB/EREG/PML/ANXA2/PDGFD/PDGFB/PDGFA	15
GO:0002495	BP	GO:0002495	antigen processing and presentation of peptide antigen via MHC class II	21/866	101/18670	5.90116e-09	5.58599e-08	2.92344e-08	HLA-DQA1/HLA-DQB1/HLA-DOA/FCGR2B/HLA-DQA2/HLA-DRB5/HLA-DPA1/HLA-DPB1/HLA-DRB1/HLA-DRA/HLA-DMB/HLA-DOB/CD74/FCER1G/HLA-DMA/TREM2/CTSS/PYCARD/IFI30/LGMN/CTSE	21
GO:0070266	BP	GO:0070266	necroptotic process	14/866	44/18670	6.02293e-09	5.68717e-08	2.9764e-08	RIPK3/FASLG/TNF/LY96/BIRC3/TLR4/TLR3/CD14/CAV1/FAS/PELI1/TP53/CYLD/TICAM2	14
GO:1904407	BP	GO:1904407	positive regulation of nitric oxide metabolic process	14/866	44/18670	6.02293e-09	5.68717e-08	2.9764e-08	KLRK1/CLEC7A/ITGB2/PTGS2/IL1B/IFNG/TNF/PTX3/ICAM1/TLR4/EDN1/TLR6/JAK2/PTK2B	14
GO:0042130	BP	GO:0042130	negative regulation of T cell proliferation	16/866	59/18670	6.72899e-09	6.34602e-08	3.32121e-08	IL2RA/CTLA4/PDCD1LG2/CD86/HAVCR2/IDO1/IL10/LGALS9/TGFB1/CD274/XCL1/HLA-G/TNFRSF21/PELI1/PTPN6/TNFRSF14	16
GO:0097193	BP	GO:0097193	intrinsic apoptotic signaling pathway	38/866	289/18670	6.85959e-09	6.46121e-08	3.38149e-08	LCK/MMP9/CXCL12/BCL2A1/PTGS2/RIPK3/CD74/PLAUR/IFI16/TNF/S100A9/PMAIP1/MUC1/S100A8/BDKRB2/MAP3K5/IKBKE/HMOX1/BCL2/PYCARD/TNFRSF1B/ITPR1/JAK2/IFI6/CASP4/EPO/PML/CAV1/IL20RA/TP63/HIF1A/NFATC4/NCK2/BCL3/TP53/LRRK2/CYLD/PTPN2	38
GO:0031960	BP	GO:0031960	response to corticosteroid	27/866	162/18670	7.03076e-09	6.61428e-08	3.46161e-08	CYBB/SLIT2/IL6/FLT3/S100B/PTAFR/PTGS2/GSTP1/IL10/ANXA1/FOS/TNF/CYBA/TGFB1/ENG/ICAM1/BCL2/AREG/EDN1/SSTR2/BMP6/EPO/IL1RN/NOTCH1/DUSP1/PPARGC1B/TRIM63	27
GO:0046636	BP	GO:0046636	negative regulation of alpha-beta T cell activation	13/866	38/18670	7.74511e-09	7.27736e-08	3.80863e-08	JAK3/RUNX3/CD300A/LGALS9/ANXA1/SOCS1/CD274/XCL1/IL4R/ZC3H12A/SMAD7/TNFRSF14/IL2	13
GO:0002643	BP	GO:0002643	regulation of tolerance induction	9/866	16/18670	8.13474e-09	7.6247e-08	3.99041e-08	CD3E/IL2RA/PDCD1/HAVCR2/IDO1/IRAK3/CD274/HLA-G/TGFBR2	9
GO:0010934	BP	GO:0010934	macrophage cytokine production	9/866	16/18670	8.13474e-09	7.6247e-08	3.99041e-08	CD74/IRAK3/TGFB1/TGFB3/TLR4/GAS6/HLA-G/TGFB2/SEMA7A	9
GO:0002230	BP	GO:0002230	positive regulation of defense response to virus by host	11/866	26/18670	8.17797e-09	7.64754e-08	4.00236e-08	AIM2/IL12RB1/APOBEC3G/PYCARD/IL12B/STAT1/TRIM6/ZC3H12A/APOBEC3F/DDX58/IL23A	11
GO:0060411	BP	GO:0060411	cardiac septum morphogenesis	18/866	76/18670	8.17913e-09	7.64754e-08	4.00236e-08	SEMA3C/SLIT2/BMP5/FGFR2/ZFPM2/NRP2/ENG/RARB/TGFB2/JAG1/FZD1/NOTCH1/SMAD6/SMAD7/TP53/NRP1/TGFBR2/GATA6	18
GO:0003158	BP	GO:0003158	endothelium development	24/866	132/18670	8.28477e-09	7.73684e-08	4.0491e-08	IL1B/CXCR4/ITGAX/CXCL10/GDF2/TNF/PTN/ENG/FGF1/F2RL1/ICAM1/ACVRL1/S1PR2/GJA1/JAG1/KDR/NRG1/BMP6/ANXA2/NOTCH1/NRP1/S1PR1/DLL4/NR2F2	24
GO:0002863	BP	GO:0002863	positive regulation of inflammatory response to antigenic stimulus	8/866	12/18670	8.70425e-09	8.08902e-08	4.23342e-08	CCR7/BTK/LTA/FCER1G/CD28/TNF/HLA-E/CD81	8
GO:0045080	BP	GO:0045080	positive regulation of chemokine biosynthetic process	8/866	12/18670	8.70425e-09	8.08902e-08	4.23342e-08	CD74/IL1B/IFNG/TNF/EGR1/HMOX1/TLR3/AZU1	8
GO:0072540	BP	GO:0072540	T-helper 17 cell lineage commitment	8/866	12/18670	8.70425e-09	8.08902e-08	4.23342e-08	IRF4/SLAMF6/LY9/IL12RB1/IL6/IL12B/IL23A/STAT3	8
GO:1902287	BP	GO:1902287	semaphorin-plexin signaling pathway involved in axon guidance	8/866	12/18670	8.70425e-09	8.08902e-08	4.23342e-08	PLXNA4/SEMA3A/PLXND1/PLXNB3/PLXNA1/NRP1/PLXNA3/SEMA3F	8
GO:0045589	BP	GO:0045589	regulation of regulatory T cell differentiation	12/866	32/18670	8.79692e-09	8.1553e-08	4.2681e-08	IL2RA/CTLA4/TNFRSF18/IFNG/LGALS9/CD28/SOCS1/TGFB1/HLA-G/IRF1/NFATC2/IL2	12
GO:1904467	BP	GO:1904467	regulation of tumor necrosis factor secretion	12/866	32/18670	8.79692e-09	8.1553e-08	4.2681e-08	HAVCR2/LILRA2/IFNG/LGALS9/IL27RA/GHRL/ORM1/ZC3H12A/LRRK2/DDX58/CX3CL1/IFIH1	12
GO:0032956	BP	GO:0032956	regulation of actin cytoskeleton organization	42/866	343/18670	9.41837e-09	8.72084e-08	4.56408e-08	CCL21/PDGFRA/CCR7/NCKAP1L/SLIT2/CXCL12/CCL11/HCK/CSF1R/PTGER4/ELN/TEK/WAS/TRPM2/GMFG/NTF3/TGFB1/TGFB3/F2RL1/CCL26/ICAM1/PYCARD/BST2/TMSB10/JAM3/EDN1/CCL24/TMSB15B/SEMA3E/PDGFRB/SEMA5A/NOX4/BMP10/NCK2/PTK2B/NRP1/S1PR1/VASP/PDGFA/CX3CL1/TMSB15A/CSF3	42
GO:0032682	BP	GO:0032682	negative regulation of chemokine production	10/866	21/18670	9.69151e-09	8.94889e-08	4.68343e-08	IL6/GSTP1/IL10/LGALS9/F2RL1/MEFV/APOD/SIRPA/ELANE/SIGIRR	10
GO:0035455	BP	GO:0035455	response to interferon-alpha	10/866	21/18670	9.69151e-09	8.94889e-08	4.68343e-08	AXL/IFITM1/MX2/BST2/GAS6/IFITM2/IFIT3/IFIT2/IFITM3/IFNAR2	10
GO:0031668	BP	GO:0031668	cellular response to extracellular stimulus	36/866	268/18670	9.69981e-09	8.94889e-08	4.68343e-08	CYBB/PTPRC/PTGS2/TNC/GSTP1/AXL/VCAM1/IFI16/FOS/CYBA/PTN/LCN2/IL15/PMAIP1/ICAM1/MAP3K5/HMOX1/BCL2/GAS6/WNT2B/VDR/FYN/MAP1LC3C/LYN/ZC3H12A/NR4A2/FAS/NAMPT/LEP/TP53/LRRK2/WNT9B/CBL/ATF3/FGF23/HSPA8	36
GO:2000503	BP	GO:2000503	positive regulation of natural killer cell chemotaxis	6/866	6/18670	9.79607e-09	9.0268e-08	4.72421e-08	CXCL14/CCL5/CCL4/CCL3/XCL1/CCL7	6
GO:1905521	BP	GO:1905521	regulation of macrophage migration	13/866	39/18670	1.11268e-08	1.02407e-07	5.3595e-08	CCL5/SLAMF8/CMKLR1/C3AR1/CCL3/TREM2/C5AR1/THBS1/CD200/CSF1/CX3CR1/PTK2B/CD81	13
GO:0022602	BP	GO:0022602	ovulation cycle process	14/866	46/18670	1.15246e-08	1.05813e-07	5.53776e-08	PDGFRA/SLIT2/BMPR1B/PGR/PTX3/TGFB3/TGFB2/ESR1/INHBA/EREG/ARRB1/LEP/ARRB2/RETN	14
GO:0043277	BP	GO:0043277	apoptotic cell clearance	14/866	46/18670	1.15246e-08	1.05813e-07	5.53776e-08	MARCO/FCN1/FCN3/CCL2/CD300LF/AXL/TYROBP/TREM2/THBS1/GAS6/FCN2/TYRO3/ITGAV/C4A	14
GO:0010977	BP	GO:0010977	negative regulation of neuron projection development	26/866	155/18670	1.16127e-08	1.06494e-07	5.5734e-08	SEMA3C/SLIT2/NGFR/SEMA4A/SEMA4D/SEMA3A/SPP1/VIM/SEMA3D/B2M/SEMA6D/SEMA3E/SEMA6A/LGALS1/SEMA5A/SEMA7A/SEMA6B/SEMA3G/NFATC4/NRP1/LRRK2/PLXNA3/SEMA4F/SEMA4B/SEMA5B/SEMA3F	26
GO:0003148	BP	GO:0003148	outflow tract septum morphogenesis	11/866	27/18670	1.3223e-08	1.21116e-07	6.33863e-08	SEMA3C/FGFR2/ZFPM2/NRP2/ENG/RARB/TGFB2/SMAD6/NRP1/TGFBR2/GATA6	11
GO:0021700	BP	GO:0021700	developmental maturation	37/866	284/18670	1.38966e-08	1.27133e-07	6.65355e-08	CCL19/CCL21/CFTR/CLEC7A/C1QA/BTK/LTF/GREM1/AXL/SEMA4D/PGR/IL15/PTH1R/FGFR1/CCR6/BCL2/DEFB1/ACVRL1/TGFB2/IGF1/CX3CR1/TRIM58/GJA1/EREG/SCARF1/EPO/NR4A2/EDNRB/HIF1A/NFATC4/PTK2B/LEP/S1PR1/LRRK2/GDF11/CX3CL1/RB1	37
GO:0032817	BP	GO:0032817	regulation of natural killer cell proliferation	7/866	9/18670	1.49677e-08	1.36279e-07	7.13221e-08	IL18/IL15/FLT3LG/IL12B/HLA-E/LEP/IL23A	7
GO:0038113	BP	GO:0038113	interleukin-9-mediated signaling pathway	7/866	9/18670	1.49677e-08	1.36279e-07	7.13221e-08	IL2RG/JAK3/STAT1/STAT5A/IL9R/STAT3/JAK1	7
GO:0071355	BP	GO:0071355	cellular response to interleukin-9	7/866	9/18670	1.49677e-08	1.36279e-07	7.13221e-08	IL2RG/JAK3/STAT1/STAT5A/IL9R/STAT3/JAK1	7
GO:2000508	BP	GO:2000508	regulation of dendritic cell chemotaxis	7/866	9/18670	1.49677e-08	1.36279e-07	7.13221e-08	CCL21/CCR7/SLAMF8/LGALS9/CCR6/GAS6/IL12A	7
GO:1990138	BP	GO:1990138	neuron projection extension	27/866	168/18670	1.56998e-08	1.42774e-07	7.47214e-08	SEMA3C/SLIT2/CXCL12/SEMA4A/CXCR4/SEMA4D/PLXNA4/SEMA3A/NRP2/TRPV2/SEMA3D/SEMA6D/SEMA3E/SEMA6A/SEMA5A/SEMA7A/SEMA6B/SEMA3G/PLXNA1/NRP1/PLXNA3/SEMA4F/SEMA4B/SEMA5B/SEMA3F/SLIT1/TNFRSF12A	27
GO:0042590	BP	GO:0042590	antigen processing and presentation of exogenous peptide antigen via MHC class I	18/866	79/18670	1.57595e-08	1.43048e-07	7.48646e-08	FCGR1A/CYBB/FCER1G/CYBA/HLA-B/HLA-F/HLA-G/B2M/TAP1/HLA-A/IFI30/HLA-E/HLA-H/HLA-C/PSMB8/TAP2/ITGAV/TAPBP	18
GO:0120162	BP	GO:0120162	positive regulation of cold-induced thermogenesis	20/866	97/18670	1.57673e-08	1.43048e-07	7.48646e-08	IRF4/IL18/CMKLR1/SYK/UCP2/CXCR4/LCN2/TRPV2/FABP5/IGF1R/JAK2/GJA1/ACHE/GHRL/TSHR/IL4R/CAV1/OXTR/LEP/PPARGC1B	20
GO:0045124	BP	GO:0045124	regulation of bone resorption	13/866	40/18670	1.57879e-08	1.43065e-07	7.48734e-08	IL6/SYK/CSF1R/INPP5D/TNFRSF11B/SPP1/TNFRSF11A/IL20RA/TNFAIP3/S1PR1/PPARGC1B/LTBP3/CSK	13
GO:0001649	BP	GO:0001649	osteoblast differentiation	32/866	225/18670	1.61819e-08	1.46461e-07	7.66509e-08	HGF/IL6/LTF/GREM1/TNC/BMPR1B/SEMA4D/FGFR2/CCL3/GDF2/TNF/IFITM1/SPP1/PTH1R/AREG/GLI1/RORB/PTHLH/IGF1/GJA1/ACHE/JAG1/FZD1/GDF10/BMP6/SEMA7A/TP63/NOTCH1/BMP3/SMAD6/CEBPD/FGF23	32
GO:0045072	BP	GO:0045072	regulation of interferon-gamma biosynthetic process	9/866	17/18670	1.65738e-08	1.49831e-07	7.84147e-08	TLR8/TLR7/CLEC7A/EBI3/IL12B/TNFRSF13C/INHBA/TLR9/TLR3	9
GO:0002262	BP	GO:0002262	myeloid cell homeostasis	25/866	147/18670	1.66373e-08	1.50227e-07	7.86218e-08	JAK3/NCKAP1L/IL6/PIK3CD/SPI1/AXL/FCER1G/INPP5D/ANXA1/ETS1/HMOX1/B2M/JAM3/STAT1/JAK2/TRIM58/INHBA/LYN/ISG15/EPO/MAFB/HIF1A/PTPN2/STAT3/RB1	25
GO:0010975	BP	GO:0010975	regulation of neuron projection development	53/866	499/18670	1.66589e-08	1.50244e-07	7.86309e-08	SEMA3C/HGF/SLIT2/CXCL12/NGFR/SEMA4A/CXCR4/SEMA4D/PLXNA4/BMP5/SEMA3A/RGS2/S100A9/PTN/TRPV2/ITGA3/SPP1/FGFR1/VIM/SEMA3D/CRABP2/B2M/SEMA6D/FYN/NGF/SEMA3E/FZD1/SEMA6A/LGALS1/SEMA5A/PLXND1/LYN/SCARF1/EPO/BDNF/PLXNB3/SEMA7A/SEMA6B/SEMA3G/NFATC4/PTK2B/PLXNA1/NRP1/LRRK2/PLXNA3/SEMA4F/CX3CL1/SARM1/SEMA4B/SEMA5B/IL2/SEMA3F/TNFRSF12A	53
GO:0045624	BP	GO:0045624	positive regulation of T-helper cell differentiation	10/866	22/18670	1.70294e-08	1.53225e-07	8.01907e-08	CCL19/IL12RB1/IL18/CD86/NLRP3/ANXA1/IL12B/IL4R/IL23A/RIPK2	10
GO:0048305	BP	GO:0048305	immunoglobulin secretion	10/866	22/18670	1.70294e-08	1.53225e-07	8.01907e-08	TNFSF13B/CD40LG/IL6/CD22/TNF/IL33/TNFRSF4/CD40/HLA-E/IL2	10
GO:0043112	BP	GO:0043112	receptor metabolic process	29/866	192/18670	1.95415e-08	1.75621e-07	9.19116e-08	TRAT1/ITGB2/SYK/GREM1/FCER1G/IFNG/IL10/TNF/NTF3/SNCA/TGFB1/SELE/CALCRL/EDN1/CXCR1/LGMN/JAK2/ACHE/ANGPT1/NRG1/ARRB1/CAV1/HIF1A/ANXA2/ITGAV/ARRB2/FURIN/PLCG2/CD81	29
GO:0045066	BP	GO:0045066	regulatory T cell differentiation	12/866	34/18670	1.96049e-08	1.75983e-07	9.21015e-08	IL2RA/CTLA4/TNFRSF18/IFNG/LGALS9/CD28/SOCS1/TGFB1/HLA-G/IRF1/NFATC2/IL2	12
GO:0043547	BP	GO:0043547	positive regulation of GTPase activity	46/866	405/18670	1.98149e-08	1.7766e-07	9.29789e-08	CCL19/CCL21/ACAP1/CXCL13/CCL5/VAV1/CCL22/CCR7/NCKAP1L/CCL18/RASGRP1/CCL11/CCL4/CCL2/ARHGAP15/CCL13/SEMA4D/CCL3/RGS2/XCL2/CCL17/NTF3/F2R/CCL3L1/CCL23/F2RL1/CCL26/ICAM1/CCL8/XCL1/CCL20/RASGRP3/VAV3/CCL24/CD40/CCL14/ARRB1/PTK2B/CCL7/CCL3L3/NRP1/S1PR1/LRRK2/CX3CL1/PRTN3/RABEP2	46
GO:2000108	BP	GO:2000108	positive regulation of leukocyte apoptotic process	11/866	28/18670	2.08682e-08	1.86884e-07	9.78066e-08	CCL5/PDCD1/PIK3CD/IDO1/IL10/LGALS9/ANXA1/NR4A3/CD274/LYN/TP53	11
GO:0035272	BP	GO:0035272	exocrine system development	14/866	48/18670	2.12493e-08	1.90074e-07	9.94761e-08	SEMA3C/HGF/FGFR2/SEMA3A/FGF7/TNF/TGFB1/TGFB3/FGFR1/TGFB2/PLXND1/PLXNA1/NRP1/PDGFA	14
GO:0045078	BP	GO:0045078	positive regulation of interferon-gamma biosynthetic process	8/866	13/18670	2.1708e-08	1.9395e-07	1.01504e-07	TLR8/TLR7/CLEC7A/EBI3/IL12B/TNFRSF13C/TLR9/TLR3	8
GO:0002377	BP	GO:0002377	immunoglobulin production	29/866	193/18670	2.20011e-08	1.96339e-07	1.02755e-07	IL7R/HLA-DQB1/FCGR2B/PTPRC/TNFSF13B/CARD11/BTK/CD40LG/IL6/CD22/IL10/CD28/TNF/IL33/TGFB1/CCR6/XCL1/IL27RA/IL13RA2/TNFRSF4/CD40/HLA-E/TNFSF13/TLR9/SAMHD1/IL4R/CLCF1/AICDA/IL2	29
GO:0061035	BP	GO:0061035	regulation of cartilage development	17/866	72/18670	2.23106e-08	1.98869e-07	1.04079e-07	GREM1/BMPR1B/GDF2/CTSK/GDF6/TGFB1/RARB/ACVRL1/PTHLH/FGF18/RARG/BMP6/BMP10/GDF5/ANXA2/LEP/LTBP3	17
GO:0031589	BP	GO:0031589	cell-substrate adhesion	42/866	354/18670	2.36857e-08	2.1088e-07	1.10365e-07	CCL21/CD3E/CCR7/RAC2/ITGB2/MMP12/SIGLEC1/AXL/VCAM1/TEK/PLAU/PTN/ITGA3/THBS1/BCL2/PRKX/APOD/ITGAL/EDIL3/GAS6/FREM1/ACVRL1/SERPINE1/CSF1/JAM3/JAK2/SEMA3E/JAG1/ANGPT1/LGALS1/OLFM4/KDR/TYRO3/ZYX/ITGAV/PTK2B/NOTCH1/FGA/SMAD6/NRP1/CX3CL1/TNFRSF12A	42
GO:0016485	BP	GO:0016485	protein processing	40/866	328/18670	2.38067e-08	2.11711e-07	1.108e-07	C7/C9/C1QB/CD5L/C1QA/CD19/CFP/C1QC/C3AR1/IL1B/IFI16/PLAU/CARD16/CR2/CTSS/CASP1/C5AR1/BIRC3/THBS1/PYCARD/CTSG/A2M/SERPINE1/NGF/LGMN/C1R/CTSE/NLRP7/C1S/ANXA2/KLK1/FGA/LRRK2/FURIN/CMA1/RIPK2/CFH/SERPING1/CD81/C4A	40
GO:0002381	BP	GO:0002381	immunoglobulin production involved in immunoglobulin mediated immune response	15/866	56/18670	2.39849e-08	2.13048e-07	1.11499e-07	HLA-DQB1/PTPRC/BTK/CD40LG/IL10/CD28/TGFB1/CCR6/XCL1/IL27RA/CD40/TNFSF13/CLCF1/AICDA/IL2	15
GO:0046579	BP	GO:0046579	positive regulation of Ras protein signal transduction	16/866	64/18670	2.40955e-08	2.13781e-07	1.11883e-07	VAV1/RASGRP1/F2RL2/F2R/F2RL3/F2RL1/CSF1/IGF1/NGF/JAK2/PDGFRB/NRG1/LYN/EPO/ARRB1/NOTCH1	16
GO:0090092	BP	GO:0090092	regulation of transmembrane receptor protein serine/threonine kinase signaling pathway	33/866	241/18670	2.49393e-08	2.2101e-07	1.15667e-07	GREM1/BMP5/GDF2/LTBP4/FSTL1/GDF6/TGFB1/ITGA3/ENG/THBS1/TGFB3/ACVRL1/TGFB2/LEFTY1/FZD1/GDF10/INHBA/BMP6/LTBP1/CAV1/BMP10/GDF5/INHBE/NOTCH1/BMP3/SMAD6/SMAD7/TP53/GDF11/BMP8A/LEFTY2/TGFBR2/GDF3	33
GO:0007200	BP	GO:0007200	phospholipase C-activating G protein-coupled receptor signaling pathway	20/866	100/18670	2.72012e-08	2.40776e-07	1.26011e-07	FPR1/CMKLR1/F2RL2/C3AR1/FPR2/F2R/C5AR1/PTH1R/F2RL3/F2RL1/TACR1/PTGER3/EDN1/ESR1/CX3CR1/OPRL1/EDNRB/NPR3/VIP/S1PR1	20
GO:0001655	BP	GO:0001655	urogenital system development	40/866	330/18670	2.82198e-08	2.49504e-07	1.30579e-07	DCN/PDGFRA/MMP9/SLIT2/TNC/LIF/FGFR2/TEK/ANXA1/TGFB1/ITGA3/CRLF1/FGFR1/FGF1/RARB/EGR1/BCL2/PGF/PRKX/GLI1/WNT2B/TGFB2/ESR1/STAT1/PDGFRB/JAG1/ANGPT1/RARG/BMP6/TP63/NOTCH1/SMAD6/SMAD7/NRP1/LRRK2/WNT9B/GDF11/PDGFD/PDGFB/PDGFA	40
GO:0002534	BP	GO:0002534	cytokine production involved in inflammatory response	14/866	49/18670	2.84882e-08	2.51585e-07	1.31668e-07	CLEC7A/IDO1/NLRC3/TLR4/PYCARD/MEFV/APOD/IL17D/NOD2/TLR6/ZC3H12A/NLRP7/SIRPA/LEP	14
GO:1990774	BP	GO:1990774	tumor necrosis factor secretion	12/866	35/18670	2.85794e-08	2.521e-07	1.31937e-07	HAVCR2/LILRA2/IFNG/LGALS9/IL27RA/GHRL/ORM1/ZC3H12A/LRRK2/DDX58/CX3CL1/IFIH1	12
GO:0050854	BP	GO:0050854	regulation of antigen receptor-mediated signaling pathway	16/866	65/18670	3.06008e-08	2.69619e-07	1.41106e-07	LCK/FCGR2B/PTPRC/TRAT1/PRKCB/CCR7/CD19/CD300A/CD22/LGALS3/CMTM3/LYN/PTPN6/CYLD/CD81/PTPN2	16
GO:0048008	BP	GO:0048008	platelet-derived growth factor receptor signaling pathway	15/866	57/18670	3.11671e-08	2.73976e-07	1.43386e-07	PDGFRA/SNCA/NR4A3/APOD/JAK2/PDGFRB/TXNIP/NRP1/PDGFD/PDGFB/PDGFA/CBLB/CBL/PDGFRL/PTPN2	15
GO:1903428	BP	GO:1903428	positive regulation of reactive oxygen species biosynthetic process	15/866	57/18670	3.11671e-08	2.73976e-07	1.43386e-07	KLRK1/CLEC7A/ITGB2/PTGS2/IL1B/IFNG/TNF/CYBA/PTX3/ICAM1/TLR4/EDN1/TLR6/JAK2/PTK2B	15
GO:0007252	BP	GO:0007252	I-kappaB phosphorylation	9/866	18/18670	3.17819e-08	2.7842e-07	1.45712e-07	TLR7/TLR2/TLR4/IKBKE/CX3CR1/TLR9/TLR3/SIRPA/CX3CL1	9
GO:0032693	BP	GO:0032693	negative regulation of interleukin-10 production	9/866	18/18670	3.17819e-08	2.7842e-07	1.45712e-07	FCGR2B/JAK3/PDCD1LG2/IDO1/TYROBP/CD274/IL12B/TNFRSF21/IL23A	9
GO:0051023	BP	GO:0051023	regulation of immunoglobulin secretion	9/866	18/18670	3.17819e-08	2.7842e-07	1.45712e-07	CD40LG/IL6/CD22/TNF/IL33/TNFRSF4/CD40/HLA-E/IL2	9
GO:0035666	BP	GO:0035666	TRIF-dependent toll-like receptor signaling pathway	11/866	29/18670	3.22154e-08	2.81894e-07	1.4753e-07	CD300LF/LY96/BIRC3/TLR4/IKBKE/TLR6/TLR3/CD14/TRAF3/IRF7/TICAM2	11
GO:0014015	BP	GO:0014015	positive regulation of gliogenesis	17/866	74/18670	3.45996e-08	3.0241e-07	1.58267e-07	IL6/LTA/TLR2/LIF/IL1B/CXCR4/IL34/CCL3/TREM2/TNF/PTN/TGFB1/TNFRSF1B/CSF1/LYN/CLCF1/NOTCH1	17
GO:2000117	BP	GO:2000117	negative regulation of cysteine-type endopeptidase activity	19/866	92/18670	3.49726e-08	3.05321e-07	1.59791e-07	CD27/MMP9/HGF/LTF/NGFR/PTGS2/PLAUR/IFI16/CARD16/SNCA/BIRC3/THBS1/SERPINB9/GAS6/NGF/IFI6/ARRB1/NAIP/ARRB2	19
GO:0007188	BP	GO:0007188	adenylate cyclase-modulating G protein-coupled receptor signaling pathway	31/866	221/18670	3.75066e-08	3.27069e-07	1.71173e-07	MARCO/FPR1/CXCL9/PTGER2/PTGER4/FPR2/CXCL11/CXCL10/RGS2/PTH1R/EDNRA/INSL3/CALCRL/PTGFR/PTGER3/EDN1/PTHLH/SSTR2/OPRL1/GRK5/PTGER1/TSHR/AVPR2/GLP2R/NPR3/VIP/S1PR1/PF4/RXFP1/GNAI2/MC1R	31
GO:0031099	BP	GO:0031099	regeneration	29/866	198/18670	3.92681e-08	3.4204e-07	1.79008e-07	HAMP/HGF/CXCL12/FLT3/TNC/GSTP1/AXL/IL10/ANXA1/PTN/C5AR1/TGFB1/NR4A3/SPP1/LGR6/HMOX1/BCL2/PGF/GLI1/APOD/GAS6/JAM3/IGF1/JAK2/GJA1/SCARF1/NOTCH1/TGFBR2/CD81	29
GO:0010863	BP	GO:0010863	positive regulation of phospholipase C activity	13/866	43/18670	4.2164e-08	3.66846e-07	1.9199e-07	PDGFRA/ITK/PTAFR/NTF3/C5AR1/FGFR1/SELE/EDNRA/ESR1/PDGFRB/TXK/BDNF/FLT1	13
GO:0050680	BP	GO:0050680	negative regulation of epithelial cell proliferation	26/866	165/18670	4.37357e-08	3.80088e-07	1.9892e-07	RUNX3/CCL2/NGFR/FGFR2/GDF2/NLRC3/TNF/PTN/SCG2/TGFB1/THBS1/B2M/ACVRL1/TGFB2/VDR/STAT1/GJA1/GHRL/EREG/CAV1/GDF5/FLT1/RB1/DLL4/IL26/NR2F2	26
GO:0007229	BP	GO:0007229	integrin-mediated signaling pathway	20/866	103/18670	4.5895e-08	3.984e-07	2.08504e-07	VAV1/HCK/ITGB2/SYK/TYROBP/FCER1G/FGR/ITGAX/ITGAM/PTN/LAT/ITGA3/ITGAL/VAV3/ISG15/SEMA7A/ZYX/ITGAV/PTK2B/NRP1	20
GO:0042104	BP	GO:0042104	positive regulation of activated T cell proliferation	10/866	24/18670	4.74485e-08	4.11418e-07	2.15317e-07	IL2RA/IL12RB1/IL18/TNFSF9/PYCARD/IL12B/IGF1/EPO/IL23A/IL2	10
GO:0002291	BP	GO:0002291	T cell activation via T cell receptor contact with antigen bound to MHC molecule on antigen presenting cell	7/866	10/18670	4.78854e-08	4.14266e-07	2.16807e-07	HLA-DMB/HAVCR2/LGALS9/LGALS3/ICAM1/ITGAL/CD81	7
GO:0071104	BP	GO:0071104	response to interleukin-9	7/866	10/18670	4.78854e-08	4.14266e-07	2.16807e-07	IL2RG/JAK3/STAT1/STAT5A/IL9R/STAT3/JAK1	7
GO:0035150	BP	GO:0035150	regulation of tube size	24/866	144/18670	4.79531e-08	4.14382e-07	2.16868e-07	CRP/PTAFR/PTGS2/RGS2/NTS/F2R/F2RL1/ICAM1/BDKRB2/EDNRA/HMOX1/EDN1/UTS2/GJA1/AVPR2/CAV1/OXTR/EDNRB/VIP/EDN2/NPR1/LEP/FGA/WNT9B	24
GO:0048469	BP	GO:0048469	cell maturation	27/866	177/18670	4.85822e-08	4.1703e-07	2.18254e-07	CCL19/CCL21/CFTR/CLEC7A/C1QA/BTK/AXL/PGR/IL15/PTH1R/FGFR1/CCR6/BCL2/DEFB1/TRIM58/GJA1/EREG/SCARF1/EPO/NR4A2/EDNRB/HIF1A/PTK2B/LRRK2/GDF11/CX3CL1/RB1	27
GO:0001771	BP	GO:0001771	immunological synapse formation	8/866	14/18670	4.85871e-08	4.1703e-07	2.18254e-07	CCL19/CCL21/CCR7/HAVCR2/PRF1/LGALS3/NCK2/CD81	8
GO:0010935	BP	GO:0010935	regulation of macrophage cytokine production	8/866	14/18670	4.85871e-08	4.1703e-07	2.18254e-07	CD74/IRAK3/TGFB1/TGFB3/TLR4/HLA-G/TGFB2/SEMA7A	8
GO:0045346	BP	GO:0045346	regulation of MHC class II biosynthetic process	8/866	14/18670	4.85871e-08	4.1703e-07	2.18254e-07	CIITA/SPI1/IFNG/IL10/TLR4/JAK2/PF4/AZU1	8
GO:0045953	BP	GO:0045953	negative regulation of natural killer cell mediated cytotoxicity	8/866	14/18670	4.85871e-08	4.1703e-07	2.18254e-07	HAVCR2/LGALS9/HLA-F/SERPINB9/KIR2DL4/HLA-G/HLA-E/ARRB2	8
GO:0050930	BP	GO:0050930	induction of positive chemotaxis	8/866	14/18670	4.85871e-08	4.1703e-07	2.18254e-07	CXCL12/IL16/NTF3/SCG2/PGF/VEGFC/VEGFB/AZU1	8
GO:0010743	BP	GO:0010743	regulation of macrophage derived foam cell differentiation	11/866	30/18670	4.87403e-08	4.17876e-07	2.18696e-07	PLA2G2A/CRP/IL18/MSR1/CETP/CSF1/ABCG1/ITGAV/NFKB1/PF4/CSF2	11
GO:0048260	BP	GO:0048260	positive regulation of receptor-mediated endocytosis	14/866	51/18670	5.00145e-08	4.28319e-07	2.24162e-07	CCL19/CCL21/SYK/GREM1/NTF3/SELE/B2M/SERPINE1/ANGPT1/ARRB1/ANXA2/ARRB2/PLCG2/CBL	14
GO:0070167	BP	GO:0070167	regulation of biomineral tissue development	19/866	94/18670	5.04632e-08	4.31678e-07	2.2592e-07	LTF/GREM1/CCR1/BMPR1B/CCL3/PTN/TGFB1/TGFB3/GAS6/GJA1/ISG15/BMP6/HIF1A/PTK2B/NOTCH1/S1PR1/FGF23/LTBP3/KL	19
GO:0010518	BP	GO:0010518	positive regulation of phospholipase activity	15/866	59/18670	5.16807e-08	4.41598e-07	2.31112e-07	PDGFRA/ITK/CCL5/PTAFR/FGFR2/NTF3/C5AR1/FGFR1/SELE/EDNRA/ESR1/PDGFRB/TXK/BDNF/FLT1	15
GO:0030500	BP	GO:0030500	regulation of bone mineralization	17/866	76/18670	5.28135e-08	4.50773e-07	2.35914e-07	LTF/GREM1/CCR1/BMPR1B/CCL3/PTN/TGFB1/TGFB3/GJA1/ISG15/BMP6/HIF1A/PTK2B/S1PR1/FGF23/LTBP3/KL	17
GO:0038084	BP	GO:0038084	vascular endothelial growth factor signaling pathway	13/866	44/18670	5.732e-08	4.88691e-07	2.55758e-07	DCN/PDGFRA/FLT3/NRP2/PGF/VEGFC/FLT4/PDGFRB/SEMA6A/KDR/VEGFB/FLT1/NRP1	13
GO:0002363	BP	GO:0002363	alpha-beta T cell lineage commitment	9/866	19/18670	5.78987e-08	4.92526e-07	2.57765e-07	IRF4/SLAMF6/LY9/IL12RB1/IL6/BCL2/IL12B/IL23A/STAT3	9
GO:0002726	BP	GO:0002726	positive regulation of T cell cytokine production	9/866	19/18670	5.78987e-08	4.92526e-07	2.57765e-07	IL18/IL6/NLRP3/IL1B/IL18R1/XCL1/B2M/RSAD2/CD81	9
GO:2000249	BP	GO:2000249	regulation of actin cytoskeleton reorganization	12/866	37/18670	5.82262e-08	4.9476e-07	2.58934e-07	PDGFRA/HCK/CSF1R/TEK/TRPM2/GMFG/NTF3/TGFB1/SEMA3E/PTK2B/NRP1/CSF3	12
GO:0033627	BP	GO:0033627	cell adhesion mediated by integrin	16/866	68/18670	6.08935e-08	5.16851e-07	2.70496e-07	CCL21/CD3E/CXCL13/CCL5/NCKAP1L/ITGB2/SYK/PIK3CG/PLAU/MUC1/ICAM1/SERPINE1/TGFB2/LYN/PTPN6/ITGAV	16
GO:1905952	BP	GO:1905952	regulation of lipid localization	25/866	157/18670	6.41599e-08	5.4397e-07	2.84688e-07	CRP/PLTP/IL6/SYK/IL1B/MSR1/TNF/FABP3/THBS1/SPP1/POMC/IKBKE/CETP/EDN1/TNFRSF11A/GHRL/ABCG1/BMP6/ZC3H12A/ANXA2/ITGAV/LEP/NFKB1/RETN/PTPN2	25
GO:0002826	BP	GO:0002826	negative regulation of T-helper 1 type immune response	6/866	7/18670	6.58642e-08	5.55339e-07	2.90638e-07	JAK3/HAVCR2/IL1RL1/IL33/XCL1/IL4R	6
GO:0032819	BP	GO:0032819	positive regulation of natural killer cell proliferation	6/866	7/18670	6.58642e-08	5.55339e-07	2.90638e-07	IL18/IL15/FLT3LG/IL12B/HLA-E/IL23A	6
GO:0034128	BP	GO:0034128	negative regulation of MyD88-independent toll-like receptor signaling pathway	6/866	7/18670	6.58642e-08	5.55339e-07	2.90638e-07	LY96/TLR4/TLR3/CD14/SARM1/TICAM2	6
GO:0061518	BP	GO:0061518	microglial cell proliferation	6/866	7/18670	6.58642e-08	5.55339e-07	2.90638e-07	CSF1R/IL34/TREM2/IL33/CSF1/CX3CL1	6
GO:2000669	BP	GO:2000669	negative regulation of dendritic cell apoptotic process	6/866	7/18670	6.58642e-08	5.55339e-07	2.90638e-07	CCL19/CCL21/CCR7/CXCL12/AXL/GAS6	6
GO:0070588	BP	GO:0070588	calcium ion transmembrane transport	38/866	315/18670	7.11203e-08	5.98995e-07	3.13486e-07	CCL19/CCL21/LCK/CCR5/PTPRC/CCR7/CXCL9/CD19/FASLG/PIK3CG/APLNR/CXCL11/CCL3/CXCL10/TRPM2/CYBA/SNCA/F2R/TRPV2/TGFB1/ITPR3/FGF14/F2RL3/XCL1/GAS6/ITPR1/FYN/OPRL1/TLR9/LYN/HSPA2/PTPN6/ANXA2/ITGAV/PTK2B/PLCG2/CX3CL1/CALM1	38
GO:0002888	BP	GO:0002888	positive regulation of myeloid leukocyte mediated immunity	11/866	31/18670	7.23907e-08	6.07017e-07	3.17684e-07	BTK/ITGB2/SYK/PTAFR/FCER1G/FGR/ITGAM/F2RL1/HLA-E/IL4R/DDX58	11
GO:0035767	BP	GO:0035767	endothelial cell chemotaxis	11/866	31/18670	7.23907e-08	6.07017e-07	3.17684e-07	CXCL13/THBS1/FGFR1/FGF1/FGF18/LGMN/SEMA5A/KDR/NR4A1/NOTCH1/NRP1	11
GO:1902895	BP	GO:1902895	positive regulation of pri-miRNA transcription by RNA polymerase II	11/866	31/18670	7.23907e-08	6.07017e-07	3.17684e-07	NGFR/SPI1/IL10/FOS/TGFB1/TGFB2/HIF1A/SMAD6/TP53/PDGFB/STAT3	11
GO:2000406	BP	GO:2000406	positive regulation of T cell migration	11/866	31/18670	7.23907e-08	6.07017e-07	3.17684e-07	CCL21/CXCL13/CCL5/CXCL12/CXCL10/XCL2/PYCARD/XCL1/CCL20/TNFRSF14/S100A7	11
GO:0031664	BP	GO:0031664	regulation of lipopolysaccharide-mediated signaling pathway	10/866	25/18670	7.57981e-08	6.32487e-07	3.31014e-07	LTF/CD180/LY86/LILRA2/CARD16/LY96/BMP6/TNFAIP3/CX3CL1/SIGIRR	10
GO:0045672	BP	GO:0045672	positive regulation of osteoclast differentiation	10/866	25/18670	7.57981e-08	6.32487e-07	3.31014e-07	CCR1/TYROBP/IFNG/TREM2/FOS/TNF/CSF1/IL12B/IL23A/PPARGC1B	10
GO:0060330	BP	GO:0060330	regulation of response to interferon-gamma	10/866	25/18670	7.57981e-08	6.32487e-07	3.31014e-07	SOCS3/IFNG/SOCS1/NLRC5/STAT1/JAK2/TXK/IFNGR2/PTPN2/JAK1	10
GO:0060334	BP	GO:0060334	regulation of interferon-gamma-mediated signaling pathway	10/866	25/18670	7.57981e-08	6.32487e-07	3.31014e-07	SOCS3/IFNG/SOCS1/NLRC5/STAT1/JAK2/TXK/IFNGR2/PTPN2/JAK1	10
GO:0042136	BP	GO:0042136	neurotransmitter biosynthetic process	20/866	106/18670	7.58421e-08	6.32487e-07	3.31014e-07	KLRK1/CLEC7A/ITGB2/PTGS2/IL1B/IFNG/IL10/TNF/PTX3/ICAM1/TLR4/EDN1/TLR6/CX3CR1/JAK2/ACHE/ZC3H12A/CAV1/SIRPA/PTK2B	20
GO:0002220	BP	GO:0002220	innate immune response activating cell surface receptor signaling pathway	21/866	116/18670	7.60948e-08	6.33902e-07	3.31755e-07	CLEC4E/FCN1/KLRK1/CARD11/SYK/CARD9/LILRA2/FCER1G/CD209/MUC1/FFAR2/FYN/CLEC4D/ICAM2/PSMB8/LYN/RELB/CLEC6A/PLCG2/NFKB1/CLEC4C	21
GO:0002833	BP	GO:0002833	positive regulation of response to biotic stimulus	13/866	45/18670	7.7205e-08	6.41751e-07	3.35862e-07	CD180/LY86/HAVCR2/CYBA/LY96/F2RL1/CD274/IL12B/BMP6/NOD1/IL12A/TRIM15/RIPK2	13
GO:1900274	BP	GO:1900274	regulation of phospholipase C activity	13/866	45/18670	7.7205e-08	6.41751e-07	3.35862e-07	PDGFRA/ITK/PTAFR/NTF3/C5AR1/FGFR1/SELE/EDNRA/ESR1/PDGFRB/TXK/BDNF/FLT1	13
GO:0010803	BP	GO:0010803	regulation of tumor necrosis factor-mediated signaling pathway	15/866	61/18670	8.37772e-08	6.95624e-07	3.64057e-07	SYK/GSTP1/CARD16/TNF/CASP1/BIRC3/SPHK1/F2RL1/PYCARD/GAS6/CASP4/TRAF1/TNFAIP3/CYLD/PTPN2	15
GO:0003205	BP	GO:0003205	cardiac chamber development	26/866	171/18670	9.17264e-08	7.60801e-07	3.98168e-07	SEMA3C/SLIT2/BMP5/FGFR2/TEK/ZFPM2/NRP2/TGFB1/ENG/RARB/TGFB2/JAG1/FZD1/NRG1/PLXND1/LTBP1/BMP10/HIF1A/NOTCH1/SMAD6/SMAD7/TP53/NRP1/TGFBR2/GATA6/DLL4	26
GO:0061097	BP	GO:0061097	regulation of protein tyrosine kinase activity	18/866	88/18670	9.33887e-08	7.73748e-07	4.04944e-07	FCGR1A/CCL5/PTPRC/CSF1R/TGFA/GAS6/FYN/GHRL/EREG/NRG1/BDNF/CAV1/NOX4/NCK2/PDGFB/CBLB/CBL/PTPN2	18
GO:0003151	BP	GO:0003151	outflow tract morphogenesis	17/866	79/18670	9.6877e-08	8.00913e-07	4.1916e-07	SEMA3C/ELN/FGFR2/ZFPM2/NRP2/ENG/RARB/TGFB2/JAG1/FZD1/PLXND1/HIF1A/NOTCH1/SMAD6/NRP1/TGFBR2/GATA6	17
GO:0043536	BP	GO:0043536	positive regulation of blood vessel endothelial cell migration	17/866	79/18670	9.6877e-08	8.00913e-07	4.1916e-07	PTGS2/ANXA1/TGFB1/THBS1/FGFR1/ETS1/HMOX1/VEGFC/AKT3/FGF18/CD40/STAT5A/ANGPT1/KDR/HIF1A/NRP1/PDGFB	17
GO:0002716	BP	GO:0002716	negative regulation of natural killer cell mediated immunity	8/866	15/18670	9.98728e-08	8.24788e-07	4.31655e-07	HAVCR2/LGALS9/HLA-F/SERPINB9/KIR2DL4/HLA-G/HLA-E/ARRB2	8
GO:0032495	BP	GO:0032495	response to muramyl dipeptide	9/866	20/18670	1.00937e-07	8.32674e-07	4.35783e-07	CARD9/VIM/NLRP1/NOD2/JAG1/NOD1/NOTCH1/TNFAIP3/RIPK2	9
GO:0019886	BP	GO:0019886	antigen processing and presentation of exogenous peptide antigen via MHC class II	19/866	98/18670	1.01818e-07	8.38132e-07	4.38639e-07	HLA-DQA1/HLA-DQB1/HLA-DOA/FCGR2B/HLA-DQA2/HLA-DRB5/HLA-DPA1/HLA-DPB1/HLA-DRB1/HLA-DRA/HLA-DMB/HLA-DOB/CD74/FCER1G/HLA-DMA/CTSS/IFI30/LGMN/CTSE	19
GO:0060191	BP	GO:0060191	regulation of lipase activity	19/866	98/18670	1.01818e-07	8.38132e-07	4.38639e-07	PDGFRA/ITK/CCL5/PTAFR/FGFR2/RGS2/ANXA1/NTF3/SNCA/C5AR1/FGFR1/SELE/EDNRA/ESR1/PDGFRB/TXK/BDNF/FLT1/FURIN	19
GO:0033628	BP	GO:0033628	regulation of cell adhesion mediated by integrin	13/866	46/18670	1.03079e-07	8.44873e-07	4.42167e-07	CCL21/CD3E/CXCL13/CCL5/NCKAP1L/SYK/PIK3CG/PLAU/MUC1/SERPINE1/TGFB2/LYN/PTPN6	13
GO:0060443	BP	GO:0060443	mammary gland morphogenesis	13/866	46/18670	1.03079e-07	8.44873e-07	4.42167e-07	CCL11/CSF1R/FGFR2/PGR/TGFB1/AREG/CSF1/VDR/ESR1/PML/CAV1/NRG3/TGFBR2	13
GO:0071354	BP	GO:0071354	cellular response to interleukin-6	13/866	46/18670	1.03079e-07	8.44873e-07	4.42167e-07	HAMP/IL6/SPI1/SOCS3/ICAM1/STAT1/JAK2/CBL/NFKB1/FGF23/PTPN2/STAT3/JAK1	13
GO:1900015	BP	GO:1900015	regulation of cytokine production involved in inflammatory response	13/866	46/18670	1.03079e-07	8.44873e-07	4.42167e-07	CLEC7A/NLRC3/TLR4/PYCARD/MEFV/APOD/IL17D/NOD2/TLR6/ZC3H12A/NLRP7/SIRPA/LEP	13
GO:0033135	BP	GO:0033135	regulation of peptidyl-serine phosphorylation	23/866	139/18670	1.04298e-07	8.53949e-07	4.46917e-07	HGF/IL6/PTGS2/OSM/LIF/IFNG/TNF/NTF3/SNCA/TGFB1/BDKRB2/BCL2/GAS6/ANGPT1/ARRB1/TRIM6/CAV1/NCK2/SMAD7/IL11/ARRB2/RIPK2/CSF3	23
GO:0070265	BP	GO:0070265	necrotic cell death	15/866	62/18670	1.0582e-07	8.6548e-07	4.52952e-07	RIPK3/FASLG/TNF/LY96/BIRC3/MAP3K5/TLR4/TLR3/CD14/CAV1/FAS/PELI1/TP53/CYLD/TICAM2	15
GO:0048639	BP	GO:0048639	positive regulation of developmental growth	27/866	184/18670	1.10478e-07	9.02615e-07	4.72386e-07	HAMP/CXCL12/CXCR4/SEMA4D/FGFR2/ZFPM2/TRPV2/FGFR1/BCL2/GLI1/CRABP2/CSF1/EDN1/IGF1/NGF/GHRL/SEMA5A/BDNF/BMP10/SEMA7A/IL7/NOTCH1/LEP/NRP1/TGFBR2/GATA6/TNFRSF12A	27
GO:0032970	BP	GO:0032970	regulation of actin filament-based process	43/866	388/18670	1.16054e-07	9.47151e-07	4.95695e-07	CCL21/PDGFRA/CCR7/NCKAP1L/SLIT2/CXCL12/CCL11/HCK/CSF1R/PTGER4/ELN/TEK/WAS/TRPM2/GMFG/NTF3/TGFB1/TGFB3/F2RL1/CCL26/ICAM1/PYCARD/BST2/TMSB10/JAM3/EDN1/CCL24/TMSB15B/SEMA3E/PDGFRB/SEMA5A/CAV1/NOX4/BMP10/NCK2/PTK2B/NRP1/S1PR1/VASP/PDGFA/CX3CL1/TMSB15A/CSF3	43
GO:0051057	BP	GO:0051057	positive regulation of small GTPase mediated signal transduction	16/866	71/18670	1.16419e-07	9.49122e-07	4.96726e-07	VAV1/RASGRP1/F2RL2/F2R/F2RL3/F2RL1/CSF1/IGF1/NGF/JAK2/PDGFRB/NRG1/LYN/EPO/ARRB1/NOTCH1	16
GO:0048511	BP	GO:0048511	rhythmic process	36/866	295/18670	1.17328e-07	9.55511e-07	5.0007e-07	PTGDS/PDGFRA/MMP7/SLIT2/NGFR/AXL/BMPR1B/PGR/PTN/PTX3/TGFB3/ETS1/EGR1/RORB/SERPINE1/TGFB2/ESR1/TNFRSF11A/OPRL1/GHRL/CLDN4/INHBA/EREG/ARRB1/PML/OXTR/TYRO3/NAMPT/RELB/LEP/TP53/ARRB2/PROK2/RETN/CSF2/NFKB2	36
GO:0045351	BP	GO:0045351	type I interferon biosynthetic process	7/866	11/18670	1.26391e-07	1.02604e-06	5.36981e-07	TLR8/TLR7/IL10/TLR4/TLR9/TLR3/IRF7	7
GO:0070106	BP	GO:0070106	interleukin-27-mediated signaling pathway	7/866	11/18670	1.26391e-07	1.02604e-06	5.36981e-07	EBI3/CRLF1/IL27RA/STAT1/JAK2/STAT3/JAK1	7
GO:0098883	BP	GO:0098883	synapse pruning	7/866	11/18670	1.26391e-07	1.02604e-06	5.36981e-07	C1QB/C1QA/C1QC/ITGAM/TREM2/CX3CR1/CX3CL1	7
GO:0071229	BP	GO:0071229	cellular response to acid chemical	29/866	209/18670	1.30422e-07	1.05763e-06	5.53516e-07	HAMP/PDGFRA/CYBB/PTGER2/PTAFR/PTGER4/TNC/FGFR2/TNF/CYBA/SOCS1/PTGDR/RARB/EGR1/PTGFR/FFAR2/RORB/EDN1/FYN/RARG/KDR/LYN/ZC3H12A/NFATC4/PTK2B/LEP/WNT9B/PDGFD/PDGFB	29
GO:0045646	BP	GO:0045646	regulation of erythrocyte differentiation	13/866	47/18670	1.36482e-07	1.10443e-06	5.78009e-07	NCKAP1L/SPI1/INPP5D/ETS1/B2M/STAT1/TRIM58/INHBA/LYN/ISG15/MAFB/HIF1A/STAT3	13
GO:0061614	BP	GO:0061614	pri-miRNA transcription by RNA polymerase II	13/866	47/18670	1.36482e-07	1.10443e-06	5.78009e-07	NGFR/SPI1/IL10/FOS/TGFB1/ETS1/TGFB2/HIF1A/NFATC4/SMAD6/TP53/PDGFB/STAT3	13
GO:0045620	BP	GO:0045620	negative regulation of lymphocyte differentiation	14/866	55/18670	1.41668e-07	1.14519e-06	5.99339e-07	JAK3/CTLA4/RUNX3/CD74/ANXA1/SOCS1/IRF1/INHBA/IL4R/ZC3H12A/SMAD7/PTPN2/IL2/HMGB3	14
GO:0042036	BP	GO:0042036	negative regulation of cytokine biosynthetic process	12/866	40/18670	1.54395e-07	1.24675e-06	6.52491e-07	PTPRC/IL6/TYROBP/INPP5D/IL10/NLRP12/GHRL/INHBA/BCL3/ELANE/NFKB1/SIGIRR	12
GO:0007179	BP	GO:0007179	transforming growth factor beta receptor signaling pathway	28/866	199/18670	1.5928e-07	1.28484e-06	6.72425e-07	LTBP2/BMPR1B/FOS/LTBP4/TGFB1/ITGA3/ENG/THBS1/TGFB3/ACVRL1/TGFB2/LEFTY1/GDF10/PML/LTBP1/CAV1/GDF5/ZYX/SMAD6/SMAD7/TP53/ARRB2/FURIN/LEFTY2/TGFBR2/CBL/AMHR2/LTBP3	28
GO:0061448	BP	GO:0061448	connective tissue development	34/866	273/18670	1.61249e-07	1.29935e-06	6.80019e-07	RUNX3/GREM1/BMPR1B/BMP5/GDF2/CTSK/GDF6/TGFB1/PTH1R/FGFR1/RARB/EGR1/ACVRL1/WNT2B/CSF1/EDN1/PTHLH/FGF18/GHRL/PDGFRB/RARG/BMP6/BMP10/GDF5/HIF1A/ANXA2/NOTCH1/BMP3/LEP/PDGFD/BMP8A/PDGFB/TGFBR2/LTBP3	34
GO:2000316	BP	GO:2000316	regulation of T-helper 17 type immune response	9/866	21/18670	1.69371e-07	1.36335e-06	7.13516e-07	IL12RB1/PRKCQ/NLRP3/IL27RA/IL12B/ZC3H12A/SMAD7/IL23A/IL2	9
GO:0031100	BP	GO:0031100	animal organ regeneration	16/866	73/18670	1.75719e-07	1.41148e-06	7.38704e-07	HAMP/HGF/CXCL12/FLT3/GSTP1/AXL/IL10/C5AR1/TGFB1/NR4A3/HMOX1/PGF/GLI1/GAS6/NOTCH1/TGFBR2	16
GO:1903524	BP	GO:1903524	positive regulation of blood circulation	16/866	73/18670	1.75719e-07	1.41148e-06	7.38704e-07	PTGER2/PTAFR/PTGS2/RGS2/F2R/F2RL1/ICAM1/TGFB2/EDN1/GJA1/GHRL/AVPR2/CAV1/OXTR/EDN2/FGA	16
GO:0030879	BP	GO:0030879	mammary gland development	23/866	143/18670	1.77807e-07	1.42227e-06	7.44349e-07	CCL11/CSF1R/FGFR2/PGR/TGFB1/OAS2/TGFB3/AREG/CSF1/VDR/ESR1/TNFRSF11A/JAK2/GJA1/STAT5A/NRG1/PML/CAV1/OXTR/NRG3/HIF1A/SOCS2/TGFBR2	23
GO:0035296	BP	GO:0035296	regulation of tube diameter	23/866	143/18670	1.77807e-07	1.42227e-06	7.44349e-07	CRP/PTAFR/PTGS2/RGS2/NTS/F2R/F2RL1/ICAM1/BDKRB2/EDNRA/HMOX1/EDN1/UTS2/GJA1/AVPR2/CAV1/OXTR/EDNRB/VIP/EDN2/NPR1/LEP/FGA	23
GO:0050880	BP	GO:0050880	regulation of blood vessel size	23/866	143/18670	1.77807e-07	1.42227e-06	7.44349e-07	CRP/PTAFR/PTGS2/RGS2/NTS/F2R/F2RL1/ICAM1/BDKRB2/EDNRA/HMOX1/EDN1/UTS2/GJA1/AVPR2/CAV1/OXTR/EDNRB/VIP/EDN2/NPR1/LEP/FGA	23
GO:0097746	BP	GO:0097746	regulation of blood vessel diameter	23/866	143/18670	1.77807e-07	1.42227e-06	7.44349e-07	CRP/PTAFR/PTGS2/RGS2/NTS/F2R/F2RL1/ICAM1/BDKRB2/EDNRA/HMOX1/EDN1/UTS2/GJA1/AVPR2/CAV1/OXTR/EDNRB/VIP/EDN2/NPR1/LEP/FGA	23
GO:0046885	BP	GO:0046885	regulation of hormone biosynthetic process	10/866	27/18670	1.7973e-07	1.43615e-06	7.51613e-07	IL1B/BMP5/IFNG/TNF/EGR1/VDR/BMP6/HIF1A/STC2/NFKB1	10
GO:0098586	BP	GO:0098586	cellular response to virus	14/866	56/18670	1.80896e-07	1.44396e-06	7.55699e-07	CCL19/MMP12/LGALS9/BIRC3/IKBKE/IFI6/TRIM6/ZC3H12A/RNF125/IL12A/IRF7/DDX58/TRIM15/IFIH1	14
GO:0002295	BP	GO:0002295	T-helper cell lineage commitment	8/866	16/18670	1.91611e-07	1.52629e-06	7.98791e-07	IRF4/SLAMF6/LY9/IL12RB1/IL6/IL12B/IL23A/STAT3	8
GO:0050711	BP	GO:0050711	negative regulation of interleukin-1 secretion	8/866	16/18670	1.91611e-07	1.52629e-06	7.98791e-07	NLRP3/CARD16/GAS6/NLRP12/PML/ZC3H12A/NLRP7/TNFAIP3	8
GO:0045665	BP	GO:0045665	negative regulation of neuron differentiation	30/866	225/18670	1.94071e-07	1.54428e-06	8.08205e-07	SEMA3C/SLIT2/NGFR/SEMA4A/SEMA4D/SEMA3A/SPP1/VIM/SEMA3D/B2M/SEMA6D/SEMA3E/JAG1/SEMA6A/LGALS1/SEMA5A/SEMA7A/EDNRB/SEMA6B/SEMA3G/NFATC4/NOTCH1/NRP1/LRRK2/PLXNA3/GDF11/SEMA4F/SEMA4B/SEMA5B/SEMA3F	30
GO:0010769	BP	GO:0010769	regulation of cell morphogenesis involved in differentiation	36/866	301/18670	1.94412e-07	1.54538e-06	8.0878e-07	SEMA3C/SLIT2/CXCL12/NGFR/SEMA4A/SEMA4D/PLXNA4/SEMA3A/TRPV2/SPP1/SEMA3D/CRABP2/SEMA6D/NGF/SEMA3E/SEMA6A/SEMA5A/OLFM4/PLXND1/BDNF/PLXNB3/SEMA7A/SEMA6B/SEMA3G/NFATC4/PLXNA1/FGA/NRP1/LRRK2/PLXNA3/SEMA4F/SARM1/SEMA4B/SEMA5B/SEMA3F/TNFRSF12A	36
GO:0003279	BP	GO:0003279	cardiac septum development	20/866	112/18670	1.95565e-07	1.55293e-06	8.12733e-07	SEMA3C/SLIT2/BMP5/FGFR2/ZFPM2/NRP2/ENG/RARB/TGFB2/JAG1/FZD1/PLXND1/LTBP1/NOTCH1/SMAD6/SMAD7/TP53/NRP1/TGFBR2/GATA6	20
GO:0051346	BP	GO:0051346	negative regulation of hydrolase activity	48/866	466/18670	2.01667e-07	1.59972e-06	8.37219e-07	CD27/MMP9/HGF/NCKAP1L/SLIT2/KLRK1/LTF/NGFR/PTGS2/PLAUR/SEMA4D/SLPI/RGS2/IFI16/CARD16/ANXA1/TNF/PTN/SNCA/BIRC3/PTX3/LGALS3/THBS1/PI3/SERPINB9/BST2/GAS6/A2M/SERPINE1/TGFB2/SERPINA3/NGF/IFI6/WFDC2/TLR9/ARRB1/PLXNB3/NLRP7/NAIP/APCS/TP53/CRIM1/LRRK2/ARRB2/FURIN/SERPING1/C4A/GNAI2	48
GO:1902893	BP	GO:1902893	regulation of pri-miRNA transcription by RNA polymerase II	12/866	41/18670	2.09121e-07	1.65713e-06	8.67266e-07	NGFR/SPI1/IL10/FOS/TGFB1/TGFB2/HIF1A/NFATC4/SMAD6/TP53/PDGFB/STAT3	12
GO:0002580	BP	GO:0002580	regulation of antigen processing and presentation of peptide or polysaccharide antigen via MHC class II	5/866	5/18670	2.12362e-07	1.67241e-06	8.75259e-07	HLA-DOA/HLA-DOB/TREM2/THBS1/PYCARD	5
GO:0021636	BP	GO:0021636	trigeminal nerve morphogenesis	5/866	5/18670	2.12362e-07	1.67241e-06	8.75259e-07	PLXNA4/SEMA3A/NRP1/PLXNA3/SEMA3F	5
GO:0021637	BP	GO:0021637	trigeminal nerve structural organization	5/866	5/18670	2.12362e-07	1.67241e-06	8.75259e-07	PLXNA4/SEMA3A/NRP1/PLXNA3/SEMA3F	5
GO:0038156	BP	GO:0038156	interleukin-3-mediated signaling pathway	5/866	5/18670	2.12362e-07	1.67241e-06	8.75259e-07	CSF2RB/SYK/CSF3R/FCER1G/IL3RA	5
GO:0048006	BP	GO:0048006	antigen processing and presentation, endogenous lipid antigen via MHC class Ib	5/866	5/18670	2.12362e-07	1.67241e-06	8.75259e-07	CD1C/CD1E/CD1B/CD1D/CD1A	5
GO:0060666	BP	GO:0060666	dichotomous subdivision of terminal units involved in salivary gland branching	5/866	5/18670	2.12362e-07	1.67241e-06	8.75259e-07	SEMA3C/SEMA3A/PLXND1/PLXNA1/NRP1	5
GO:0045920	BP	GO:0045920	negative regulation of exocytosis	11/866	34/18670	2.15218e-07	1.69315e-06	8.86117e-07	FCGR2B/CD300A/LGALS9/ANXA1/SNCA/HLA-F/HMOX1/IL13RA2/TRIM9/NOTCH1/GNAI2	11
GO:0006898	BP	GO:0006898	receptor-mediated endocytosis	37/866	316/18670	2.26084e-07	1.77681e-06	9.29898e-07	CCL19/CCL21/MARCO/FCGR1A/SAA1/FCGR2B/STAB2/ITGB2/SYK/GREM1/FPR2/FCER1G/CLEC9A/MSR1/ITGAM/NTF3/SNCA/SELE/CALCRL/B2M/COLEC12/SERPINE1/CXCR1/ACHE/ANGPT1/SCARF1/CD14/CXCL16/ARRB1/CAV1/HP/ANXA2/ARRB2/PLCG2/TGFBR2/CBL/CD81	37
GO:0032355	BP	GO:0032355	response to estradiol	22/866	134/18670	2.26565e-07	1.77876e-06	9.30919e-07	PTGS2/GSTP1/CD4/IL10/ANXA1/PTN/TGFB1/ETS1/AREG/PTGFR/SSTR2/ESR1/GJA1/OPRL1/PDGFRB/TXNIP/OXTR/LEP/SOCS2/DUSP1/STAT3/NR2F2	22
GO:2001238	BP	GO:2001238	positive regulation of extrinsic apoptotic signaling pathway	13/866	49/18670	2.33736e-07	1.83317e-06	9.59397e-07	PTPRC/BMPR1B/PMAIP1/THBS1/PYCARD/TNFSF12/INHBA/PML/CAV1/TNFSF10/CYLD/ATF3/TNFRSF12A	13
GO:0051302	BP	GO:0051302	regulation of cell division	25/866	168/18670	2.46728e-07	1.93308e-06	1.01169e-06	CXCR5/OSM/IL1B/FGFR2/FGF7/PTN/TGFB1/TGFB3/FGF1/PGF/TGFA/VEGFC/TGFB2/EREG/TXNIP/TP63/VEGFB/WNT9B/PDGFD/PDGFB/PDGFA/FGF5/PPBP/CALM1/ESRRB	25
GO:0043154	BP	GO:0043154	negative regulation of cysteine-type endopeptidase activity involved in apoptotic process	17/866	84/18670	2.48997e-07	1.94488e-06	1.01786e-06	CD27/MMP9/HGF/NGFR/PTGS2/PLAUR/CARD16/SNCA/BIRC3/THBS1/SERPINB9/GAS6/NGF/IFI6/ARRB1/NAIP/ARRB2	17
GO:0045445	BP	GO:0045445	myoblast differentiation	17/866	84/18670	2.48997e-07	1.94488e-06	1.01786e-06	CXCL14/CXCL9/IL18/GREM1/CXCL10/TNF/CCL17/TGFB1/MAP3K5/FLT3LG/IGF1/JAG1/LGALS1/NRG1/NOTCH1/RB1/GDF3	17
GO:0050886	BP	GO:0050886	endocrine process	17/866	84/18670	2.48997e-07	1.94488e-06	1.01786e-06	IL1B/CYBA/F2R/FGFR1/F2RL1/POMC/CTSG/EDN1/GHRL/INHBA/BMP6/AVPR2/OXTR/EDN2/LEP/CMA1/RETN	17
GO:0001822	BP	GO:0001822	kidney development	34/866	278/18670	2.49296e-07	1.94522e-06	1.01804e-06	DCN/PDGFRA/MMP9/SLIT2/LIF/FGFR2/TEK/TGFB1/ITGA3/CRLF1/FGFR1/FGF1/RARB/EGR1/BCL2/PGF/PRKX/WNT2B/TGFB2/STAT1/PDGFRB/JAG1/ANGPT1/BMP6/NOTCH1/SMAD6/SMAD7/NRP1/LRRK2/WNT9B/GDF11/PDGFD/PDGFB/PDGFA	34
GO:0031620	BP	GO:0031620	regulation of fever generation	6/866	8/18670	2.5306e-07	1.97057e-06	1.0313e-06	PTGS2/IL1B/TNF/PTGER3/TNFRSF11A/EDNRB	6
GO:2000510	BP	GO:2000510	positive regulation of dendritic cell chemotaxis	6/866	8/18670	2.5306e-07	1.97057e-06	1.0313e-06	CCL21/CCR7/LGALS9/CCR6/GAS6/IL12A	6
GO:0043534	BP	GO:0043534	blood vessel endothelial cell migration	26/866	180/18670	2.5993e-07	2.01994e-06	1.05714e-06	SLIT2/GREM1/PTGS2/GDF2/ANXA1/TGFB1/THBS1/FGFR1/ETS1/HMOX1/VEGFC/AKT3/ACVRL1/FGF18/CD40/STAT5A/ANGPT1/KDR/PIK3R3/NR4A1/HIF1A/PTK2B/NOTCH1/NRP1/PDGFB/DLL4	26
GO:0070613	BP	GO:0070613	regulation of protein processing	26/866	180/18670	2.5993e-07	2.01994e-06	1.05714e-06	C7/C9/C1QB/CD5L/C1QA/CD19/CFP/C1QC/C3AR1/IL1B/CARD16/CR2/C5AR1/BIRC3/THBS1/A2M/SERPINE1/C1R/NLRP7/C1S/ANXA2/LRRK2/CFH/SERPING1/CD81/C4A	26
GO:2000027	BP	GO:2000027	regulation of animal organ morphogenesis	32/866	253/18670	2.60936e-07	2.02398e-06	1.05926e-06	SEMA3C/HGF/GREM1/LIF/FGFR2/FGF7/TNF/PTN/TNFRSF11B/TGFB1/ENG/FGFR1/FGF1/BCL2/GLI1/WNT2B/CSF1/TGFB2/VDR/EDN1/ESR1/STAT1/JAG1/FZD1/PSMB8/BMP10/NOTCH1/TNFAIP3/WNT9B/ARRB2/TGFBR2/PDGFA	32
GO:0001960	BP	GO:0001960	negative regulation of cytokine-mediated signaling pathway	16/866	75/18670	2.61244e-07	2.02398e-06	1.05926e-06	CCL5/PTPRC/SLIT2/IL6/MMP12/GSTP1/IRAK3/CARD16/F2RL1/NLRC5/GAS6/SAMHD1/CAV1/IL1RN/SIGIRR/PTPN2	16
GO:0002479	BP	GO:0002479	antigen processing and presentation of exogenous peptide antigen via MHC class I, TAP-dependent	16/866	75/18670	2.61244e-07	2.02398e-06	1.05926e-06	FCGR1A/CYBB/CYBA/HLA-B/HLA-F/HLA-G/B2M/TAP1/HLA-A/HLA-E/HLA-H/HLA-C/PSMB8/TAP2/ITGAV/TAPBP	16
GO:0051384	BP	GO:0051384	response to glucocorticoid	23/866	146/18670	2.61588e-07	2.02459e-06	1.05958e-06	SLIT2/IL6/FLT3/S100B/PTAFR/PTGS2/GSTP1/IL10/ANXA1/FOS/TNF/TGFB1/ICAM1/BCL2/AREG/EDN1/SSTR2/BMP6/EPO/IL1RN/DUSP1/PPARGC1B/TRIM63	23
GO:1901216	BP	GO:1901216	positive regulation of neuron death	18/866	94/18670	2.67573e-07	2.06882e-06	1.08272e-06	FCGR2B/C1QA/ITGB2/FASLG/TYROBP/IFNG/CCL3/ITGAM/FOS/TNF/SNCA/MAP3K5/TLR4/EGR1/TGFB2/FYN/TLR6/TP53	18
GO:1902932	BP	GO:1902932	positive regulation of alcohol biosynthetic process	10/866	28/18670	2.67987e-07	2.06992e-06	1.0833e-06	PTAFR/IL1B/IFNG/CD244/TNF/SNCA/PTH1R/FGF1/ABCG1/BMP6	10
GO:0019233	BP	GO:0019233	sensory perception of pain	19/866	104/18670	2.71627e-07	2.09592e-06	1.09691e-06	CXCL12/CCL2/PTAFR/PTGS2/CXCR4/UCHL1/CCL3/IL10/F2R/FABP5/EDN1/FYN/IL12B/OPRL1/EDNRB/VIP/ARRB2/PROK2/MC1R	19
GO:0045649	BP	GO:0045649	regulation of macrophage differentiation	9/866	22/18670	2.74838e-07	2.11855e-06	1.10875e-06	C1QC/LIF/IL34/TGFB1/CSF1/INHBA/PF4/PTPN2/RB1	9
GO:0045471	BP	GO:0045471	response to ethanol	21/866	125/18670	2.85185e-07	2.1961e-06	1.14933e-06	HAMP/CD27/CYBB/TNC/SPI1/GSTP1/FGFR2/VCAM1/RGS2/S100A8/ICAM1/FYN/CD14/HTR3A/PTK2B/CCL7/LEP/CBL/CSF3/IL2/STAT3	21
GO:0016045	BP	GO:0016045	detection of bacterium	7/866	12/18670	2.91153e-07	2.23305e-06	1.16868e-06	TLR2/NLRC4/CD1D/NOD2/TLR6/TLR1/NOD1	7
GO:0051132	BP	GO:0051132	NK T cell activation	7/866	12/18670	2.91153e-07	2.23305e-06	1.16868e-06	IL18/CD300A/IL15/ELF4/IL12B/IL12A/IL23A	7
GO:0051873	BP	GO:0051873	killing by host of symbiont cells	7/866	12/18670	2.91153e-07	2.23305e-06	1.16868e-06	CXCL6/F2RL1/CTSG/ELANE/PF4/AZU1/CAMP	7
GO:0070486	BP	GO:0070486	leukocyte aggregation	7/866	12/18670	2.91153e-07	2.23305e-06	1.16868e-06	ZAP70/RAC2/IL1B/SEMA4D/S100A9/NR4A3/S100A8	7
GO:0030522	BP	GO:0030522	intracellular receptor signaling pathway	34/866	280/18670	2.95716e-07	2.26577e-06	1.1858e-06	PGR/BIRC3/NR4A3/RARB/TLR4/FABP5/CRABP2/RORB/VDR/ESR1/NOD2/JAK2/RARG/NR4A1/PML/NOD1/NR4A2/TP63/LEP/TNFAIP3/RNF125/ARRB2/IRF7/ESR2/CYLD/DDX58/TRIM15/IFIH1/RIPK2/PPARGC1B/STAT3/RB1/ESRRB/NR2F2	34
GO:0050772	BP	GO:0050772	positive regulation of axonogenesis	17/866	85/18670	2.97967e-07	2.28073e-06	1.19363e-06	SLIT2/CXCL12/NGFR/SEMA4D/PLXNA4/TRPV2/CRABP2/NGF/SEMA5A/PLXND1/BDNF/PLXNB3/SEMA7A/PLXNA1/NRP1/PLXNA3/TNFRSF12A	17
GO:0060338	BP	GO:0060338	regulation of type I interferon-mediated signaling pathway	11/866	35/18670	3.00761e-07	2.29751e-06	1.20241e-06	ZBP1/MMP12/NLRC5/IKBKE/TRIM6/SAMHD1/PTPN6/IRF7/RNASEL/PTPN2/IFNAR2	11
GO:0098801	BP	GO:0098801	regulation of renal system process	11/866	35/18670	3.00761e-07	2.29751e-06	1.20241e-06	CYBA/F2R/F2RL1/GAS6/EDN1/GJA1/AVPR2/EDNRB/NPR1/PDGFB/GNAI2	11
GO:0070741	BP	GO:0070741	response to interleukin-6	13/866	50/18670	3.02547e-07	2.30885e-06	1.20834e-06	HAMP/IL6/SPI1/SOCS3/ICAM1/STAT1/JAK2/CBL/NFKB1/FGF23/PTPN2/STAT3/JAK1	13
GO:0048662	BP	GO:0048662	negative regulation of smooth muscle cell proliferation	15/866	67/18670	3.16541e-07	2.41323e-06	1.26297e-06	OGN/GSTP1/IFNG/IL10/IL15/TGFB3/HMOX1/APOD/IL12B/VIPR2/NPR3/VIP/NPR1/TNFAIP3/IL12A	15
GO:0033138	BP	GO:0033138	positive regulation of peptidyl-serine phosphorylation	19/866	105/18670	3.17433e-07	2.41762e-06	1.26527e-06	IL6/PTGS2/OSM/LIF/IFNG/TNF/NTF3/SNCA/TGFB1/BCL2/GAS6/ANGPT1/ARRB1/TRIM6/CAV1/IL11/ARRB2/RIPK2/CSF3	19
GO:1903317	BP	GO:1903317	regulation of protein maturation	26/866	182/18670	3.24196e-07	2.46667e-06	1.29094e-06	C7/C9/C1QB/CD5L/C1QA/CD19/CFP/C1QC/C3AR1/IL1B/CARD16/CR2/C5AR1/BIRC3/THBS1/A2M/SERPINE1/C1R/NLRP7/C1S/ANXA2/LRRK2/CFH/SERPING1/CD81/C4A	26
GO:0045667	BP	GO:0045667	regulation of osteoblast differentiation	21/866	126/18670	3.2752e-07	2.48948e-06	1.30288e-06	HGF/IL6/LTF/GREM1/BMPR1B/SEMA4D/FGFR2/TNF/IFITM1/AREG/GLI1/RORB/IGF1/JAG1/GDF10/BMP6/TP63/NOTCH1/SMAD6/CEBPD/FGF23	21
GO:0043373	BP	GO:0043373	CD4-positive, alpha-beta T cell lineage commitment	8/866	17/18670	3.472e-07	2.63382e-06	1.37842e-06	IRF4/SLAMF6/LY9/IL12RB1/IL6/IL12B/IL23A/STAT3	8
GO:0048535	BP	GO:0048535	lymph node development	8/866	17/18670	3.472e-07	2.63382e-06	1.37842e-06	IL7R/LTB/CXCR5/RIPK3/LTA/IL15/TGFB1/TNFRSF11A	8
GO:0007584	BP	GO:0007584	response to nutrient	29/866	219/18670	3.58264e-07	2.71506e-06	1.42093e-06	HAMP/CD3E/CYBB/PTGS2/TNC/LTA/GSTP1/IL1B/VCAM1/CD4/CXCL10/CYBA/PTN/TNFRSF11B/IL15/TGFB1/SPP1/HMOX1/GAS6/VDR/FYN/NOD2/STAT1/EPO/STC2/LEP/TGFBR2/FGF23/GNAI2	29
GO:0018209	BP	GO:0018209	peptidyl-serine modification	37/866	322/18670	3.62578e-07	2.74503e-06	1.43662e-06	DCN/HGF/PRKCB/PRKCQ/IL6/SYK/PTGS2/BGN/OSM/LIF/IFNG/TNF/NTF3/SNCA/TGFB1/BDKRB2/IKBKE/BCL2/PRKX/AKT3/GAS6/MAP3K12/IL24/ANGPT1/EPO/ARRB1/TRIM6/CAV1/NCK2/SMAD7/IL11/LRRK2/ARRB2/PDGFB/TGFBR2/RIPK2/CSF3	37
GO:0050850	BP	GO:0050850	positive regulation of calcium-mediated signaling	12/866	43/18670	3.72737e-07	2.81915e-06	1.47541e-06	CD3E/TRAT1/ZAP70/CCL4/SYK/CCL3/CD4/TREM2/TNF/IGF1/NRG1/CALM1	12
GO:0070229	BP	GO:0070229	negative regulation of lymphocyte apoptotic process	10/866	29/18670	3.92077e-07	2.95956e-06	1.54889e-06	IL7R/CD27/CCL5/JAK3/PRKCQ/IDO1/CD74/TSC22D3/HIF1A/IL2	10
GO:2000515	BP	GO:2000515	negative regulation of CD4-positive, alpha-beta T cell activation	10/866	29/18670	3.92077e-07	2.95956e-06	1.54889e-06	JAK3/RUNX3/LGALS9/ANXA1/CD274/XCL1/IL4R/ZC3H12A/SMAD7/IL2	10
GO:0032717	BP	GO:0032717	negative regulation of interleukin-8 production	9/866	23/18670	4.32955e-07	3.26168e-06	1.70701e-06	IL10/ANXA1/TLR6/TLR9/ARRB1/BCL3/ELANE/BPI/ANXA4	9
GO:0036037	BP	GO:0036037	CD8-positive, alpha-beta T cell activation	9/866	23/18670	4.32955e-07	3.26168e-06	1.70701e-06	NCKAP1L/RUNX3/TNFSF8/SOCS1/CD274/BCL2/XCL1/IRF1/HLA-E	9
GO:0051216	BP	GO:0051216	cartilage development	28/866	209/18670	4.46492e-07	3.36035e-06	1.75865e-06	RUNX3/GREM1/BMPR1B/BMP5/GDF2/CTSK/GDF6/TGFB1/PTH1R/FGFR1/RARB/ACVRL1/WNT2B/EDN1/PTHLH/FGF18/GHRL/RARG/BMP6/BMP10/GDF5/HIF1A/ANXA2/BMP3/LEP/BMP8A/TGFBR2/LTBP3	28
GO:0018105	BP	GO:0018105	peptidyl-serine phosphorylation	35/866	299/18670	4.81381e-07	3.61936e-06	1.8942e-06	HGF/PRKCB/PRKCQ/IL6/SYK/PTGS2/OSM/LIF/IFNG/TNF/NTF3/SNCA/TGFB1/BDKRB2/IKBKE/BCL2/PRKX/AKT3/GAS6/MAP3K12/IL24/ANGPT1/EPO/ARRB1/TRIM6/CAV1/NCK2/SMAD7/IL11/LRRK2/ARRB2/PDGFB/TGFBR2/RIPK2/CSF3	35
GO:1903169	BP	GO:1903169	regulation of calcium ion transmembrane transport	23/866	151/18670	4.85467e-07	3.64649e-06	1.9084e-06	CXCL9/CD19/PIK3CG/APLNR/CXCL11/CXCL10/CYBA/SNCA/F2R/TGFB1/FGF14/F2RL3/XCL1/FYN/OPRL1/TLR9/LYN/HSPA2/PTPN6/PTK2B/PLCG2/CX3CL1/CALM1	23
GO:0061756	BP	GO:0061756	leukocyte adhesion to vascular endothelial cell	12/866	44/18670	4.91019e-07	3.68457e-06	1.92833e-06	CCL21/CXCL12/ITGB2/PTAFR/VCAM1/TNF/ETS1/SELE/ICAM1/CX3CR1/LEP/ELANE	12
GO:0050848	BP	GO:0050848	regulation of calcium-mediated signaling	18/866	98/18670	5.1315e-07	3.84686e-06	2.01327e-06	CD3E/TRAT1/ZAP70/CCL4/CMKLR1/SYK/CD22/CCL3/CD4/TREM2/TNF/ITPR1/IGF1/NRG1/PTK2B/LRRK2/RCAN1/CALM1	18
GO:0006956	BP	GO:0006956	complement activation	25/866	175/18670	5.44134e-07	4.07514e-06	2.13274e-06	C7/CRP/C9/FCN1/C1QB/CD5L/C1QA/FCN3/CD19/COLEC10/CFP/C1QC/C3AR1/IL1B/CR2/C5AR1/A2M/FCN2/C1R/C1S/APCS/CFH/SERPING1/CD81/C4A	25
GO:1901343	BP	GO:1901343	negative regulation of vasculature development	26/866	187/18670	5.54459e-07	4.1484e-06	2.17108e-06	DCN/NGFR/FASLG/SEMA4A/TEK/CXCL10/GDF2/PTN/NFATC1/THBS1/HLA-G/SERPINE1/TGFB2/CX3CR1/STAT1/SEMA3E/TIE1/GHRL/SEMA6A/PML/NFATC2/NPR1/NOTCH1/PDGFB/PF4/DLL4	26
GO:0038111	BP	GO:0038111	interleukin-7-mediated signaling pathway	10/866	30/18670	5.63745e-07	4.20963e-06	2.20312e-06	IL7R/IL2RG/JAK3/SOCS1/TSLP/STAT5A/IL7/SOCS2/STAT3/JAK1	10
GO:0070168	BP	GO:0070168	negative regulation of biomineral tissue development	10/866	30/18670	5.63745e-07	4.20963e-06	2.20312e-06	GREM1/CCR1/CCL3/TGFB1/GAS6/HIF1A/PTK2B/NOTCH1/FGF23/LTBP3	10
GO:0034113	BP	GO:0034113	heterotypic cell-cell adhesion	14/866	61/18670	5.65226e-07	4.20985e-06	2.20324e-06	LCK/PTPRC/ITGB2/IL1B/ITGAX/VCAM1/IL10/TNF/CD200/CD1D/SIRPA/IL1RN/ITGAV/FGA	14
GO:0033280	BP	GO:0033280	response to vitamin D	11/866	37/18670	5.6598e-07	4.20985e-06	2.20324e-06	PTGS2/TNC/CD4/CXCL10/PTN/IL15/TGFB1/SPP1/VDR/STC2/FGF23	11
GO:0045730	BP	GO:0045730	respiratory burst	11/866	37/18670	5.6598e-07	4.20985e-06	2.20324e-06	CYBB/SLAMF8/CLEC7A/RAC2/HCK/PIK3CD/PIK3CG/CYBA/LBP/MPO/SLC11A1	11
GO:1905314	BP	GO:1905314	semi-lunar valve development	11/866	37/18670	5.6598e-07	4.20985e-06	2.20324e-06	SLIT2/ELN/TGFB1/NFATC1/TNFRSF1B/TGFB2/JAG1/NOTCH1/SMAD6/RB1/DLL4	11
GO:0070233	BP	GO:0070233	negative regulation of T cell apoptotic process	8/866	18/18670	5.99534e-07	4.44644e-06	2.32706e-06	IL7R/CD27/CCL5/JAK3/PRKCQ/IDO1/TSC22D3/HIF1A	8
GO:0090026	BP	GO:0090026	positive regulation of monocyte chemotaxis	8/866	18/18670	5.99534e-07	4.44644e-06	2.32706e-06	CCL5/CXCL12/CCR1/FPR2/CXCL10/SERPINE1/LGMN/S100A7	8
GO:0150078	BP	GO:0150078	positive regulation of neuroinflammatory response	8/866	18/18670	5.99534e-07	4.44644e-06	2.32706e-06	IL18/IL6/IL1B/CCL3/TREM2/TNF/IL33/LRRK2	8
GO:0045059	BP	GO:0045059	positive thymic T cell selection	7/866	13/18670	6.05506e-07	4.48639e-06	2.34796e-06	CD3E/CD3G/CD3D/PTPRC/ZAP70/CD74/PTPN2	7
GO:0062013	BP	GO:0062013	positive regulation of small molecule metabolic process	23/866	153/18670	6.16513e-07	4.56351e-06	2.38833e-06	PTAFR/PTGS2/CD74/IL1B/IFNG/CD244/TREM2/ANXA1/TNF/SNCA/NR4A3/PMAIP1/PTH1R/FGF1/IGF1/ABCG1/BMP6/HIF1A/PDGFB/NFKB1/PTPN2/STAT3/ESRRB	23
GO:0010951	BP	GO:0010951	negative regulation of endopeptidase activity	31/866	250/18670	6.20227e-07	4.58656e-06	2.40039e-06	CD27/MMP9/HGF/LTF/NGFR/PTGS2/PLAUR/SLPI/IFI16/CARD16/SNCA/BIRC3/THBS1/PI3/SERPINB9/BST2/GAS6/A2M/SERPINE1/SERPINA3/NGF/IFI6/WFDC2/ARRB1/NLRP7/NAIP/CRIM1/ARRB2/FURIN/SERPING1/C4A	31
GO:0032570	BP	GO:0032570	response to progesterone	12/866	45/18670	6.41497e-07	4.73468e-06	2.47791e-06	PTGER2/TLR2/FOS/PTN/TGFB1/THBS1/TGFB3/TGFB2/CLDN4/TXNIP/CAV1/OXTR	12
GO:0045581	BP	GO:0045581	negative regulation of T cell differentiation	12/866	45/18670	6.41497e-07	4.73468e-06	2.47791e-06	JAK3/CTLA4/RUNX3/CD74/ANXA1/SOCS1/IRF1/IL4R/ZC3H12A/SMAD7/PTPN2/IL2	12
GO:0071695	BP	GO:0071695	anatomical structure maturation	24/866	165/18670	6.54486e-07	4.82123e-06	2.52321e-06	C1QA/LTF/GREM1/SEMA4D/PGR/BCL2/ACVRL1/TGFB2/IGF1/CX3CR1/TRIM58/GJA1/EREG/SCARF1/EPO/NR4A2/EDNRB/HIF1A/PTK2B/LEP/S1PR1/LRRK2/CX3CL1/RB1	24
GO:2001242	BP	GO:2001242	regulation of intrinsic apoptotic signaling pathway	24/866	165/18670	6.54486e-07	4.82123e-06	2.52321e-06	LCK/MMP9/CXCL12/BCL2A1/PTGS2/RIPK3/CD74/PLAUR/S100A9/PMAIP1/MUC1/S100A8/BDKRB2/BCL2/PYCARD/EPO/CAV1/IL20RA/HIF1A/NCK2/TP53/LRRK2/CYLD/PTPN2	24
GO:0045666	BP	GO:0045666	positive regulation of neuron differentiation	40/866	371/18670	6.56728e-07	4.83309e-06	2.52941e-06	HGF/SLIT2/CXCL12/NGFR/CXCR4/SEMA4D/PLXNA4/BMP5/RGS2/S100A9/PTN/TRPV2/GDF6/ITGA3/FGFR1/RARB/BCL2/TCF4/CRABP2/FYN/NGF/FZD1/SEMA5A/PLXND1/LYN/SCARF1/BMP6/EPO/BDNF/PLXNB3/SEMA7A/GDF5/PTK2B/PLXNA1/NRP1/SOCS2/PLXNA3/CX3CL1/IL2/TNFRSF12A	40
GO:0043302	BP	GO:0043302	positive regulation of leukocyte degranulation	9/866	24/18670	6.64259e-07	4.87443e-06	2.55105e-06	ITGB2/SYK/PTAFR/FCER1G/FGR/ITGAM/F2RL1/HLA-F/IL4R	9
GO:0046697	BP	GO:0046697	decidualization	9/866	24/18670	6.64259e-07	4.87443e-06	2.55105e-06	PTGS2/LIF/PTN/SPP1/VDR/GJA1/GHRL/STC2/CTSB	9
GO:2001026	BP	GO:2001026	regulation of endothelial cell chemotaxis	9/866	24/18670	6.64259e-07	4.87443e-06	2.55105e-06	CXCL13/THBS1/FGFR1/FGF1/FGF18/LGMN/SEMA5A/KDR/NOTCH1	9
GO:0055025	BP	GO:0055025	positive regulation of cardiac muscle tissue development	14/866	62/18670	6.9922e-07	5.12604e-06	2.68273e-06	HAMP/GREM1/FGFR2/ZFPM2/TGFB1/FGFR1/GLI1/EDN1/IGF1/NRG1/BMP10/NOTCH1/ARRB2/GATA6	14
GO:0071214	BP	GO:0071214	cellular response to abiotic stimulus	37/866	331/18670	7.16828e-07	5.24507e-06	2.74502e-06	HAMP/TLR8/MMP7/TLR7/PTAFR/PTGER4/PTGS2/TNFRSF8/IL1B/IFI16/CARD16/CYBA/CASP1/PTN/TGFB1/ENG/BDKRB2/TLR4/EGR1/IRF1/CD40/GJA1/TLR3/BMP6/EPO/TLR5/NOX4/FAS/NFATC4/NAMPT/RELB/TP53/NFKB1/TNFRSF10A/CALM1/MC1R/MAP3K14	37
GO:0104004	BP	GO:0104004	cellular response to environmental stimulus	37/866	331/18670	7.16828e-07	5.24507e-06	2.74502e-06	HAMP/TLR8/MMP7/TLR7/PTAFR/PTGER4/PTGS2/TNFRSF8/IL1B/IFI16/CARD16/CYBA/CASP1/PTN/TGFB1/ENG/BDKRB2/TLR4/EGR1/IRF1/CD40/GJA1/TLR3/BMP6/EPO/TLR5/NOX4/FAS/NFATC4/NAMPT/RELB/TP53/NFKB1/TNFRSF10A/CALM1/MC1R/MAP3K14	37
GO:0002645	BP	GO:0002645	positive regulation of tolerance induction	6/866	9/18670	7.29244e-07	5.29031e-06	2.7687e-06	CD3E/IDO1/IRAK3/CD274/HLA-G/TGFBR2	6
GO:0002676	BP	GO:0002676	regulation of chronic inflammatory response	6/866	9/18670	7.29244e-07	5.29031e-06	2.7687e-06	CCL5/LTA/IDO1/IL10/TNF/TNFAIP3	6
GO:0021612	BP	GO:0021612	facial nerve structural organization	6/866	9/18670	7.29244e-07	5.29031e-06	2.7687e-06	PLXNA4/SEMA3A/NRP2/NRP1/PLXNA3/SEMA3F	6
GO:0038155	BP	GO:0038155	interleukin-23-mediated signaling pathway	6/866	9/18670	7.29244e-07	5.29031e-06	2.7687e-06	IL12RB1/STAT4/IL12B/JAK2/IL23A/STAT3	6
GO:0042090	BP	GO:0042090	interleukin-12 biosynthetic process	6/866	9/18670	7.29244e-07	5.29031e-06	2.7687e-06	LTB/CLEC7A/SYK/TLR4/IRF1/NFKB1	6
GO:0045075	BP	GO:0045075	regulation of interleukin-12 biosynthetic process	6/866	9/18670	7.29244e-07	5.29031e-06	2.7687e-06	LTB/CLEC7A/SYK/TLR4/IRF1/NFKB1	6
GO:0046598	BP	GO:0046598	positive regulation of viral entry into host cell	6/866	9/18670	7.29244e-07	5.29031e-06	2.7687e-06	CD74/CD4/LGALS9/LGALS1/TRIM21/TRIM38	6
GO:0061517	BP	GO:0061517	macrophage proliferation	6/866	9/18670	7.29244e-07	5.29031e-06	2.7687e-06	CSF1R/IL34/TREM2/IL33/CSF1/CX3CL1	6
GO:0070383	BP	GO:0070383	DNA cytosine deamination	6/866	9/18670	7.29244e-07	5.29031e-06	2.7687e-06	APOBEC3C/APOBEC3G/APOBEC3H/APOBEC3A/APOBEC3F/AICDA	6
GO:0048708	BP	GO:0048708	astrocyte differentiation	16/866	81/18670	7.90779e-07	5.72584e-06	2.99664e-06	C1QA/IL6/S100B/FPR2/LIF/IL1B/IFNG/TREM2/TNF/C5AR1/VIM/S100A8/TLR4/CLCF1/NOTCH1/STAT3	16
GO:0060761	BP	GO:0060761	negative regulation of response to cytokine stimulus	16/866	81/18670	7.90779e-07	5.72584e-06	2.99664e-06	CCL5/PTPRC/SLIT2/IL6/MMP12/GSTP1/IRAK3/CARD16/F2RL1/NLRC5/GAS6/SAMHD1/CAV1/IL1RN/SIGIRR/PTPN2	16
GO:0010524	BP	GO:0010524	positive regulation of calcium ion transport into cytosol	13/866	54/18670	7.95393e-07	5.75379e-06	3.01127e-06	CXCL9/CD19/APLNR/CXCL11/CD4/CXCL10/SNCA/F2R/F2RL3/XCL1/CAV1/CX3CL1/CALM1	13
GO:0043304	BP	GO:0043304	regulation of mast cell degranulation	10/866	31/18670	7.97723e-07	5.76519e-06	3.01723e-06	RAC2/SYK/CD300A/FCER1G/FGR/LGALS9/HMOX1/IL13RA2/LYN/IL4R	10
GO:0034101	BP	GO:0034101	erythrocyte homeostasis	20/866	122/18670	8.16263e-07	5.89361e-06	3.08444e-06	JAK3/NCKAP1L/SPI1/AXL/INPP5D/ETS1/HMOX1/B2M/STAT1/JAK2/TRIM58/INHBA/LYN/ISG15/EPO/MAFB/HIF1A/PTPN2/STAT3/RB1	20
GO:0038034	BP	GO:0038034	signal transduction in absence of ligand	15/866	72/18670	8.51644e-07	6.1259e-06	3.20601e-06	BCL2A1/IL1B/TNF/LCN2/FGFR1/BCL2/FYN/IFI6/INHBA/IL7/ITGAV/CX3CL1/PF4/CSF2/IL2	15
GO:0051155	BP	GO:0051155	positive regulation of striated muscle cell differentiation	15/866	72/18670	8.51644e-07	6.1259e-06	3.20601e-06	HAMP/CXCL9/CD53/GREM1/TGFB1/BCL2/EDN1/FLT3LG/IGF1/SCGB3A1/NRG1/IL4R/BMP10/NFATC2/ARRB2	15
GO:0060193	BP	GO:0060193	positive regulation of lipase activity	15/866	72/18670	8.51644e-07	6.1259e-06	3.20601e-06	PDGFRA/ITK/CCL5/PTAFR/FGFR2/NTF3/C5AR1/FGFR1/SELE/EDNRA/ESR1/PDGFRB/TXK/BDNF/FLT1	15
GO:0097192	BP	GO:0097192	extrinsic apoptotic signaling pathway in absence of ligand	15/866	72/18670	8.51644e-07	6.1259e-06	3.20601e-06	BCL2A1/IL1B/TNF/LCN2/FGFR1/BCL2/FYN/IFI6/INHBA/IL7/ITGAV/CX3CL1/PF4/CSF2/IL2	15
GO:0072001	BP	GO:0072001	renal system development	34/866	293/18670	8.5645e-07	6.15468e-06	3.22107e-06	DCN/PDGFRA/MMP9/SLIT2/LIF/FGFR2/TEK/TGFB1/ITGA3/CRLF1/FGFR1/FGF1/RARB/EGR1/BCL2/PGF/PRKX/WNT2B/TGFB2/STAT1/PDGFRB/JAG1/ANGPT1/BMP6/NOTCH1/SMAD6/SMAD7/NRP1/LRRK2/WNT9B/GDF11/PDGFD/PDGFB/PDGFA	34
GO:0034614	BP	GO:0034614	cellular response to reactive oxygen species	24/866	168/18670	9.1342e-07	6.55791e-06	3.4321e-06	PDGFRA/MMP9/HGF/BTK/IL6/RIPK3/AXL/IL18RAP/IL10/TRPM2/ANXA1/FOS/TNF/LCN2/NR4A3/SPHK1/ETS1/MAP3K5/MPO/SIRPA/TNFAIP3/LRRK2/PDGFD/PPARGC1B	24
GO:0030279	BP	GO:0030279	negative regulation of ossification	16/866	82/18670	9.40709e-07	6.74116e-06	3.52801e-06	GREM1/CCR1/SEMA4D/CCL3/TNF/TGFB1/BCL2/AREG/RORB/GDF10/HIF1A/PTK2B/NOTCH1/SMAD6/FGF23/LTBP3	16
GO:0051279	BP	GO:0051279	regulation of release of sequestered calcium ion into cytosol	16/866	82/18670	9.40709e-07	6.74116e-06	3.52801e-06	CXCL9/CD19/APLNR/CXCL11/CXCL10/CYBA/SNCA/F2R/TGFB1/F2RL3/XCL1/LYN/PTPN6/PTK2B/CX3CL1/CALM1	16
GO:0010976	BP	GO:0010976	positive regulation of neuron projection development	33/866	281/18670	9.45615e-07	6.76997e-06	3.54308e-06	HGF/SLIT2/CXCL12/NGFR/CXCR4/SEMA4D/PLXNA4/BMP5/RGS2/S100A9/PTN/TRPV2/ITGA3/FGFR1/CRABP2/FYN/NGF/FZD1/SEMA5A/PLXND1/LYN/SCARF1/EPO/BDNF/PLXNB3/SEMA7A/PTK2B/PLXNA1/NRP1/PLXNA3/CX3CL1/IL2/TNFRSF12A	33
GO:0034138	BP	GO:0034138	toll-like receptor 3 signaling pathway	8/866	19/18670	9.9345e-07	7.09884e-06	3.7152e-06	HAVCR2/F2RL1/COLEC12/RFTN1/TLR3/CAV1/PELI1/TNFAIP3	8
GO:0045063	BP	GO:0045063	T-helper 1 cell differentiation	8/866	19/18670	9.9345e-07	7.09884e-06	3.7152e-06	CCL19/JAK3/SEMA4A/ANXA1/IL18R1/IL4R/RELB/RIPK2	8
GO:0050901	BP	GO:0050901	leukocyte tethering or rolling	9/866	25/18670	9.95269e-07	7.09884e-06	3.7152e-06	CCL21/CXCL12/PTAFR/VCAM1/TNF/SELE/CX3CR1/LEP/ELANE	9
GO:1903306	BP	GO:1903306	negative regulation of regulated secretory pathway	9/866	25/18670	9.95269e-07	7.09884e-06	3.7152e-06	FCGR2B/CD300A/LGALS9/HLA-F/HMOX1/IL13RA2/TRIM9/NOTCH1/GNAI2	9
GO:0009743	BP	GO:0009743	response to carbohydrate	29/866	230/18670	1.00535e-06	7.16406e-06	3.74934e-06	PRKCB/CFTR/CLEC7A/PTGS2/GSTP1/IL1B/CYBA/TGFB1/THBS1/ICAM1/EGR1/IGF1R/CALCRL/GAS6/COLEC12/GJA1/GHRL/LGALS1/LYN/ARRB1/TXNIP/NOX4/HIF1A/NAMPT/PTK2B/LEP/TGFBR2/CMA1/SARM1	29
GO:0030307	BP	GO:0030307	positive regulation of cell growth	24/866	169/18670	1.01875e-06	7.24722e-06	3.79286e-06	HAMP/CXCL12/CXCR4/SEMA4D/CYBA/S100A9/TRPV2/SPHK1/S100A8/BCL2/CRABP2/TGFB2/EDN1/HBEGF/IGF1/NGF/SEMA5A/CXCL16/BDNF/SEMA7A/PTK2B/NRP1/IL2/TNFRSF12A	24
GO:1902042	BP	GO:1902042	negative regulation of extrinsic apoptotic signaling pathway via death domain receptors	11/866	39/18670	1.01892e-06	7.24722e-06	3.79286e-06	HGF/FASLG/BMP5/ICAM1/HMOX1/SERPINE1/FAS/FGA/TNFAIP3/TNFSF10/TNFRSF10A	11
GO:0010001	BP	GO:0010001	glial cell differentiation	28/866	218/18670	1.06001e-06	7.53248e-06	3.94215e-06	C1QA/IL6/S100B/FPR2/TLR2/GSTP1/LIF/IL1B/CXCR4/IFNG/IL34/TREM2/TNF/PTN/C5AR1/TGFB1/VIM/S100A8/TLR4/TNFRSF1B/NRG1/LYN/TNFRSF21/CLCF1/NOTCH1/FGF5/STAT3/CSK	28
GO:0002204	BP	GO:0002204	somatic recombination of immunoglobulin genes involved in immune response	12/866	47/18670	1.06983e-06	7.57406e-06	3.96391e-06	PTPRC/CD40LG/IL10/CD28/TGFB1/CCR6/IL27RA/CD40/TNFSF13/CLCF1/AICDA/IL2	12
GO:0002208	BP	GO:0002208	somatic diversification of immunoglobulins involved in immune response	12/866	47/18670	1.06983e-06	7.57406e-06	3.96391e-06	PTPRC/CD40LG/IL10/CD28/TGFB1/CCR6/IL27RA/CD40/TNFSF13/CLCF1/AICDA/IL2	12
GO:0045190	BP	GO:0045190	isotype switching	12/866	47/18670	1.06983e-06	7.57406e-06	3.96391e-06	PTPRC/CD40LG/IL10/CD28/TGFB1/CCR6/IL27RA/CD40/TNFSF13/CLCF1/AICDA/IL2	12
GO:0061383	BP	GO:0061383	trabecula morphogenesis	12/866	47/18670	1.06983e-06	7.57406e-06	3.96391e-06	GREM1/SEMA4D/BMP5/TEK/ENG/TGFB2/NRG1/BMP10/NOTCH1/S1PR1/PPARGC1B/DLL4	12
GO:0001569	BP	GO:0001569	branching involved in blood vessel morphogenesis	10/866	32/18670	1.11228e-06	7.84551e-06	4.10597e-06	GDF2/ENG/EDNRA/EDN1/SEMA3E/PLXND1/NFATC4/NRP1/TGFBR2/DLL4	10
GO:0003176	BP	GO:0003176	aortic valve development	10/866	32/18670	1.11228e-06	7.84551e-06	4.10597e-06	SLIT2/ELN/TGFB1/NFATC1/TNFRSF1B/JAG1/NOTCH1/SMAD6/RB1/DLL4	10
GO:0033006	BP	GO:0033006	regulation of mast cell activation involved in immune response	10/866	32/18670	1.11228e-06	7.84551e-06	4.10597e-06	RAC2/SYK/CD300A/FCER1G/FGR/LGALS9/HMOX1/IL13RA2/LYN/IL4R	10
GO:2000778	BP	GO:2000778	positive regulation of interleukin-6 secretion	10/866	32/18670	1.11228e-06	7.84551e-06	4.10597e-06	TLR8/IL1B/LILRA2/LGALS9/TNF/F2R/F2RL1/PYCARD/DDX58/IFIH1	10
GO:0046629	BP	GO:0046629	gamma-delta T cell activation	7/866	14/18670	1.16243e-06	8.18412e-06	4.28319e-06	PTPRC/NCKAP1L/SYK/NOD2/JAG2/MICB/CCR9	7
GO:0051852	BP	GO:0051852	disruption by host of symbiont cells	7/866	14/18670	1.16243e-06	8.18412e-06	4.28319e-06	CXCL6/F2RL1/CTSG/ELANE/PF4/AZU1/CAMP	7
GO:0045446	BP	GO:0045446	endothelial cell differentiation	19/866	114/18670	1.18117e-06	8.30841e-06	4.34823e-06	IL1B/CXCR4/GDF2/TNF/PTN/ENG/F2RL1/ICAM1/ACVRL1/S1PR2/JAG1/KDR/NRG1/BMP6/ANXA2/NOTCH1/NRP1/S1PR1/NR2F2	19
GO:0002396	BP	GO:0002396	MHC protein complex assembly	5/866	6/18670	1.22519e-06	8.55506e-06	4.47732e-06	HLA-DRA/HLA-DMB/HLA-DMA/TAPBPL/TAPBP	5
GO:0002583	BP	GO:0002583	regulation of antigen processing and presentation of peptide antigen	5/866	6/18670	1.22519e-06	8.55506e-06	4.47732e-06	HLA-DOA/HLA-DOB/TREM2/PYCARD/TAPBPL	5
GO:0021785	BP	GO:0021785	branchiomotor neuron axon guidance	5/866	6/18670	1.22519e-06	8.55506e-06	4.47732e-06	PLXNA4/SEMA3A/NRP1/PLXNA3/SEMA3F	5
GO:0042091	BP	GO:0042091	interleukin-10 biosynthetic process	5/866	6/18670	1.22519e-06	8.55506e-06	4.47732e-06	IRF4/CLEC7A/SYK/TYROBP/BCL3	5
GO:0045074	BP	GO:0045074	regulation of interleukin-10 biosynthetic process	5/866	6/18670	1.22519e-06	8.55506e-06	4.47732e-06	IRF4/CLEC7A/SYK/TYROBP/BCL3	5
GO:0045349	BP	GO:0045349	interferon-alpha biosynthetic process	5/866	6/18670	1.22519e-06	8.55506e-06	4.47732e-06	TLR8/TLR7/IL10/TLR9/TLR3	5
GO:0045354	BP	GO:0045354	regulation of interferon-alpha biosynthetic process	5/866	6/18670	1.22519e-06	8.55506e-06	4.47732e-06	TLR8/TLR7/IL10/TLR9/TLR3	5
GO:2001188	BP	GO:2001188	regulation of T cell activation via T cell receptor contact with antigen bound to MHC molecule on antigen presenting cell	5/866	6/18670	1.22519e-06	8.55506e-06	4.47732e-06	HLA-DMB/HAVCR2/LGALS9/LGALS3/CD81	5
GO:0030900	BP	GO:0030900	forebrain development	40/866	381/18670	1.29567e-06	9.03891e-06	4.73054e-06	SLIT2/CXCL12/BCL2A1/CSF1R/AXL/TYROBP/CXCR4/PLXNA4/FGFR2/SEMA3A/ITGAM/PTN/NRP2/NR4A3/FGFR1/ETS1/RARB/AKNA/GLI1/B2M/WNT2B/FYN/SSTR2/SEMA5A/INHBA/NRG1/AVPR2/SEMA7A/NR4A2/OXTR/NRG3/TYRO3/HIF1A/NUMBL/NOTCH1/NRP1/LRRK2/PLXNA3/SLIT1/NR2F2	40
GO:0046879	BP	GO:0046879	hormone secretion	35/866	312/18670	1.31259e-06	9.14863e-06	4.78796e-06	CCL5/CFTR/BTK/IL6/OSM/LIF/IL1B/IFNG/ANXA1/TNF/LTBP4/ITPR3/SPP1/FGFR1/POMC/FFAR2/ITPR1/EDN1/JAK2/GJA1/GHRL/INHBA/LYN/BMP6/ARRB1/VIP/IL1RN/HIF1A/LEP/FGA/FAM3D/IL11/BMP8A/FGF23/RETN	35
GO:0014910	BP	GO:0014910	regulation of smooth muscle cell migration	16/866	84/18670	1.31977e-06	9.1819e-06	4.80538e-06	CCL5/SLIT2/GSTP1/PLAU/NR4A3/BCL2/SEMA6D/SERPINE1/IGF1/PDGFRB/NOX4/PLXNA1/NRP1/PDGFD/PDGFB/PDGFA	16
GO:0097756	BP	GO:0097756	negative regulation of blood vessel diameter	16/866	84/18670	1.31977e-06	9.1819e-06	4.80538e-06	CRP/PTAFR/PTGS2/F2R/ICAM1/BDKRB2/EDNRA/EDN1/GJA1/AVPR2/CAV1/OXTR/EDNRB/EDN2/LEP/FGA	16
GO:0019835	BP	GO:0019835	cytolysis	11/866	40/18670	1.34684e-06	9.32775e-06	4.88171e-06	C7/C9/GZMM/PRF1/GZMB/TGFB1/LBP/LYZ/MICB/PF4/CSF2	11
GO:0050832	BP	GO:0050832	defense response to fungus	11/866	40/18670	1.34684e-06	9.32775e-06	4.88171e-06	HAMP/LTF/S100A9/TGFB1/GNLY/S100A8/CTSG/MPO/S100A12/CLEC6A/ELANE	11
GO:0051281	BP	GO:0051281	positive regulation of release of sequestered calcium ion into cytosol	11/866	40/18670	1.34684e-06	9.32775e-06	4.88171e-06	CXCL9/CD19/APLNR/CXCL11/CXCL10/SNCA/F2R/F2RL3/XCL1/CX3CL1/CALM1	11
GO:0098760	BP	GO:0098760	response to interleukin-7	11/866	40/18670	1.34684e-06	9.32775e-06	4.88171e-06	IL7R/IL2RG/JAK3/BTK/SOCS1/TSLP/STAT5A/IL7/SOCS2/STAT3/JAK1	11
GO:0098761	BP	GO:0098761	cellular response to interleukin-7	11/866	40/18670	1.34684e-06	9.32775e-06	4.88171e-06	IL7R/IL2RG/JAK3/BTK/SOCS1/TSLP/STAT5A/IL7/SOCS2/STAT3/JAK1	11
GO:0030449	BP	GO:0030449	regulation of complement activation	19/866	115/18670	1.35441e-06	9.36319e-06	4.90025e-06	C7/C9/C1QB/CD5L/C1QA/CD19/CFP/C1QC/C3AR1/IL1B/CR2/C5AR1/A2M/C1R/C1S/CFH/SERPING1/CD81/C4A	19
GO:0046660	BP	GO:0046660	female sex differentiation	19/866	115/18670	1.35441e-06	9.36319e-06	4.90025e-06	PDGFRA/SLIT2/AXL/BMPR1B/PGR/ZFPM2/PTX3/ICAM1/BCL2/ESR1/INHBA/EREG/ARRB1/TP63/TYRO3/LEP/ARRB2/RETN/AMHR2	19
GO:0002762	BP	GO:0002762	negative regulation of myeloid leukocyte differentiation	12/866	48/18670	1.36668e-06	9.43945e-06	4.94017e-06	LTF/C1QC/LILRB3/CCL3/INPP5D/TLR4/INHBA/LYN/TLR3/MAFB/APCS/PTPN2	12
GO:0030324	BP	GO:0030324	lung development	24/866	172/18670	1.40523e-06	9.69699e-06	5.07495e-06	PDGFRA/TNC/LIF/FGFR2/PGR/FGF7/ZFPM2/TNF/PTN/ITGA3/TGFB3/FGFR1/FGF1/GLI1/WNT2B/FGF18/FLT4/PDGFRB/EDN2/NOTCH1/TGFBR2/PDGFA/LTBP3/GATA6	24
GO:0032800	BP	GO:0032800	receptor biosynthetic process	9/866	26/18670	1.45967e-06	1.00636e-05	5.2668e-06	IFNG/IL10/TNF/EDN1/JAK2/ACHE/HIF1A/ITGAV/FURIN	9
GO:0031346	BP	GO:0031346	positive regulation of cell projection organization	40/866	383/18670	1.47875e-06	1.01859e-05	5.33082e-06	CCL19/CCL21/HGF/CCR7/SLIT2/CXCL12/RAC2/NGFR/CXCR4/SEMA4D/PLXNA4/BMP5/RGS2/S100A9/PTN/LCN2/TRPV2/ITGA3/TGFB3/FGFR1/F2RL1/CRABP2/FYN/NGF/FZD1/SEMA5A/PLXND1/LYN/SCARF1/EPO/BDNF/PLXNB3/SEMA7A/PTK2B/PLXNA1/NRP1/PLXNA3/CX3CL1/IL2/TNFRSF12A	40
GO:0033028	BP	GO:0033028	myeloid cell apoptotic process	10/866	33/18670	1.52982e-06	1.05093e-05	5.50005e-06	CCR5/CCL5/IL6/PIK3CD/FCER1G/ANXA1/BCL2/NOD2/EPO/IRF7	10
GO:0060603	BP	GO:0060603	mammary gland duct morphogenesis	10/866	33/18670	1.52982e-06	1.05093e-05	5.50005e-06	CCL11/CSF1R/FGFR2/PGR/TGFB1/AREG/CSF1/VDR/ESR1/PML	10
GO:2000352	BP	GO:2000352	negative regulation of endothelial cell apoptotic process	10/866	33/18670	1.52982e-06	1.05093e-05	5.50005e-06	TEK/SCG2/ICAM1/GAS6/SERPINE1/ANGPT1/SEMA5A/KDR/FGA/TNFAIP3	10
GO:2000257	BP	GO:2000257	regulation of protein activation cascade	19/866	116/18670	1.55042e-06	1.06412e-05	5.56911e-06	C7/C9/C1QB/CD5L/C1QA/CD19/CFP/C1QC/C3AR1/IL1B/CR2/C5AR1/A2M/C1R/C1S/CFH/SERPING1/CD81/C4A	19
GO:0033630	BP	GO:0033630	positive regulation of cell adhesion mediated by integrin	8/866	20/18670	1.58846e-06	1.0873e-05	5.6904e-06	CCL21/CD3E/CXCL13/CCL5/NCKAP1L/SYK/TGFB2/PTPN6	8
GO:0034143	BP	GO:0034143	regulation of toll-like receptor 4 signaling pathway	8/866	20/18670	1.58846e-06	1.0873e-05	5.6904e-06	LTF/LILRA2/F2RL1/LBP/LYN/PELI1/TNFAIP3/TICAM2	8
GO:1905523	BP	GO:1905523	positive regulation of macrophage migration	8/866	20/18670	1.58846e-06	1.0873e-05	5.6904e-06	CCL5/CMKLR1/C3AR1/CCL3/TREM2/C5AR1/THBS1/CSF1	8
GO:0072376	BP	GO:0072376	protein activation cascade	26/866	198/18670	1.67727e-06	1.14706e-05	6.00316e-06	C7/CRP/C9/FCN1/C1QB/CD5L/C1QA/FCN3/CD19/COLEC10/CFP/C1QC/C3AR1/IL1B/CR2/C5AR1/A2M/FCN2/C1R/C1S/APCS/FGA/CFH/SERPING1/CD81/C4A	26
GO:0010466	BP	GO:0010466	negative regulation of peptidase activity	31/866	262/18670	1.71145e-06	1.16939e-05	6.12003e-06	CD27/MMP9/HGF/LTF/NGFR/PTGS2/PLAUR/SLPI/IFI16/CARD16/SNCA/BIRC3/THBS1/PI3/SERPINB9/BST2/GAS6/A2M/SERPINE1/SERPINA3/NGF/IFI6/WFDC2/ARRB1/NLRP7/NAIP/CRIM1/ARRB2/FURIN/SERPING1/C4A	31
GO:0001660	BP	GO:0001660	fever generation	6/866	10/18670	1.75128e-06	1.19022e-05	6.22904e-06	PTGS2/IL1B/TNF/PTGER3/TNFRSF11A/EDNRB	6
GO:0034135	BP	GO:0034135	regulation of toll-like receptor 2 signaling pathway	6/866	10/18670	1.75128e-06	1.19022e-05	6.22904e-06	CYBA/F2RL1/TLR6/TLR1/LYN/TNFAIP3	6
GO:0045348	BP	GO:0045348	positive regulation of MHC class II biosynthetic process	6/866	10/18670	1.75128e-06	1.19022e-05	6.22904e-06	CIITA/IFNG/IL10/TLR4/JAK2/AZU1	6
GO:0060600	BP	GO:0060600	dichotomous subdivision of an epithelial terminal unit	6/866	10/18670	1.75128e-06	1.19022e-05	6.22904e-06	SEMA3C/SEMA3A/AREG/PLXND1/PLXNA1/NRP1	6
GO:0070391	BP	GO:0070391	response to lipoteichoic acid	6/866	10/18670	1.75128e-06	1.19022e-05	6.22904e-06	TLR2/TREM2/TLR4/LBP/CD14/RIPK2	6
GO:0071223	BP	GO:0071223	cellular response to lipoteichoic acid	6/866	10/18670	1.75128e-06	1.19022e-05	6.22904e-06	TLR2/TREM2/TLR4/LBP/CD14/RIPK2	6
GO:0042310	BP	GO:0042310	vasoconstriction	15/866	76/18670	1.76072e-06	1.19557e-05	6.25705e-06	PTAFR/PTGS2/F2R/ICAM1/BDKRB2/EDNRA/EDN1/GJA1/AVPR2/CAV1/OXTR/EDNRB/EDN2/LEP/FGA	15
GO:0051153	BP	GO:0051153	regulation of striated muscle cell differentiation	19/866	117/18670	1.77184e-06	1.20205e-05	6.29098e-06	HAMP/CXCL9/CD53/GREM1/CXCL10/RGS2/TGFB1/BCL2/EDN1/FLT3LG/IGF1/SCGB3A1/NRG1/BDNF/IL4R/BMP10/NFATC2/NOTCH1/ARRB2	19
GO:0070542	BP	GO:0070542	response to fatty acid	16/866	86/18670	1.83126e-06	1.24126e-05	6.49619e-06	CCL19/CCL21/CCR7/PTGER2/PTAFR/PTGER4/PTGS2/TNC/TLR2/FABP3/PTGDR/PTGFR/FFAR2/EDN1/ZC3H12A/NFATC4	16
GO:0031669	BP	GO:0031669	cellular response to nutrient levels	29/866	237/18670	1.86305e-06	1.26169e-05	6.60309e-06	CYBB/PTGS2/TNC/IFI16/CYBA/PTN/LCN2/IL15/PMAIP1/ICAM1/MAP3K5/HMOX1/BCL2/GAS6/WNT2B/VDR/FYN/MAP1LC3C/ZC3H12A/FAS/NAMPT/LEP/TP53/LRRK2/WNT9B/CBL/ATF3/FGF23/HSPA8	29
GO:0019229	BP	GO:0019229	regulation of vasoconstriction	13/866	58/18670	1.90705e-06	1.29034e-05	6.75304e-06	PTAFR/PTGS2/F2R/ICAM1/BDKRB2/EDN1/GJA1/AVPR2/CAV1/OXTR/EDN2/LEP/FGA	13
GO:0007160	BP	GO:0007160	cell-matrix adhesion	28/866	225/18670	1.99957e-06	1.35175e-05	7.07441e-06	CCL21/CD3E/CCR7/ITGB2/MMP12/SIGLEC1/VCAM1/TEK/PLAU/ITGA3/THBS1/BCL2/APOD/ITGAL/FREM1/ACVRL1/SERPINE1/CSF1/JAM3/SEMA3E/JAG1/KDR/ZYX/ITGAV/PTK2B/FGA/NRP1/CX3CL1	28
GO:0042976	BP	GO:0042976	activation of Janus kinase activity	7/866	15/18670	2.09216e-06	1.41059e-05	7.38238e-06	CCL5/CD300A/SOCS1/IL12B/JAK2/PTK2B/IL23A	7
GO:0051883	BP	GO:0051883	killing of cells in other organism involved in symbiotic interaction	7/866	15/18670	2.09216e-06	1.41059e-05	7.38238e-06	CXCL6/F2RL1/CTSG/ELANE/PF4/AZU1/CAMP	7
GO:2001185	BP	GO:2001185	regulation of CD8-positive, alpha-beta T cell activation	7/866	15/18670	2.09216e-06	1.41059e-05	7.38238e-06	NCKAP1L/RUNX3/SOCS1/CD274/XCL1/IRF1/HLA-E	7
GO:0061437	BP	GO:0061437	renal system vasculature development	9/866	27/18670	2.09964e-06	1.41314e-05	7.39573e-06	PDGFRA/TEK/EGR1/PDGFRB/ANGPT1/NOTCH1/NRP1/PDGFD/PDGFB	9
GO:0061440	BP	GO:0061440	kidney vasculature development	9/866	27/18670	2.09964e-06	1.41314e-05	7.39573e-06	PDGFRA/TEK/EGR1/PDGFRB/ANGPT1/NOTCH1/NRP1/PDGFD/PDGFB	9
GO:0030323	BP	GO:0030323	respiratory tube development	24/866	176/18670	2.12979e-06	1.43217e-05	7.49532e-06	PDGFRA/TNC/LIF/FGFR2/PGR/FGF7/ZFPM2/TNF/PTN/ITGA3/TGFB3/FGFR1/FGF1/GLI1/WNT2B/FGF18/FLT4/PDGFRB/EDN2/NOTCH1/TGFBR2/PDGFA/LTBP3/GATA6	24
GO:0045844	BP	GO:0045844	positive regulation of striated muscle tissue development	16/866	87/18670	2.14861e-06	1.44229e-05	7.54826e-06	HAMP/GREM1/FGFR2/ZFPM2/TGFB1/FGFR1/BCL2/GLI1/EDN1/IGF1/GJA1/NRG1/BMP10/NOTCH1/ARRB2/GATA6	16
GO:0048636	BP	GO:0048636	positive regulation of muscle organ development	16/866	87/18670	2.14861e-06	1.44229e-05	7.54826e-06	HAMP/GREM1/FGFR2/ZFPM2/TGFB1/FGFR1/BCL2/GLI1/EDN1/IGF1/GJA1/NRG1/BMP10/NOTCH1/ARRB2/GATA6	16
GO:0002931	BP	GO:0002931	response to ischemia	12/866	50/18670	2.18619e-06	1.46494e-05	7.66681e-06	CSF1R/UCHL1/TREM2/MAP3K5/EGR1/BCL2/CSF1/CX3CR1/GJA1/CAV1/TP53/CX3CL1	12
GO:0070671	BP	GO:0070671	response to interleukin-12	12/866	50/18670	2.18619e-06	1.46494e-05	7.66681e-06	IL12RB1/IFNG/IL10/STAT4/IL12B/JAK2/SIRPA/ANXA2/IL12RB2/IL12A/RIPK2/JAK1	12
GO:0090287	BP	GO:0090287	regulation of cellular response to growth factor stimulus	33/866	292/18670	2.22726e-06	1.49115e-05	7.80398e-06	DCN/CXCL13/PRKCB/SLIT2/GREM1/IL1B/GDF2/LTBP4/NTF3/FSTL1/TGFB1/ITGA3/ENG/THBS1/TGFB3/FGFR1/FGF1/VEGFC/ACVRL1/FGF18/FZD1/SEMA6A/LTBP1/CAV1/GDF5/HIF1A/FLT1/NOTCH1/SMAD6/SMAD7/TP53/TGFBR2/GDF3	33
GO:0019915	BP	GO:0019915	lipid storage	14/866	68/18670	2.28715e-06	1.52991e-05	8.00683e-06	CRP/IL6/IL1B/MSR1/TNF/IKBKE/FFAR2/ABCG1/ZC3H12A/CAV1/ITGAV/LEP/NFKB1/PTPN2	14
GO:0001779	BP	GO:0001779	natural killer cell differentiation	8/866	21/18670	2.46174e-06	1.64382e-05	8.60296e-06	PTPRC/RASGRP1/PIK3CD/AXL/IL15/GAS6/FLT3LG/TYRO3	8
GO:1904469	BP	GO:1904469	positive regulation of tumor necrosis factor secretion	8/866	21/18670	2.46174e-06	1.64382e-05	8.60296e-06	HAVCR2/LILRA2/IFNG/LGALS9/ORM1/LRRK2/DDX58/IFIH1	8
GO:1901863	BP	GO:1901863	positive regulation of muscle tissue development	16/866	88/18670	2.51453e-06	1.6776e-05	8.77978e-06	HAMP/GREM1/FGFR2/ZFPM2/TGFB1/FGFR1/BCL2/GLI1/EDN1/IGF1/GJA1/NRG1/BMP10/NOTCH1/ARRB2/GATA6	16
GO:0010810	BP	GO:0010810	regulation of cell-substrate adhesion	27/866	215/18670	2.54578e-06	1.69548e-05	8.87336e-06	CCL21/CD3E/CCR7/RAC2/MMP12/TEK/PLAU/PTN/ITGA3/THBS1/BCL2/APOD/EDIL3/ACVRL1/SERPINE1/CSF1/JAK2/SEMA3E/JAG1/LGALS1/OLFM4/KDR/PTK2B/NOTCH1/FGA/NRP1/CX3CL1	27
GO:0019935	BP	GO:0019935	cyclic-nucleotide-mediated signaling	27/866	215/18670	2.54578e-06	1.69548e-05	8.87336e-06	CXCL9/PTGER2/PTGER4/APLNR/CXCL11/CXCL10/RGS2/THBS1/PTH1R/DEFB1/CALCRL/PTGFR/PTGER3/SCTR/PTHLH/OPRL1/PTGER1/TSHR/EDNRB/VIP/PTK2B/NPR1/PF4/RXFP1/CALM1/GNAI2/MC1R	27
GO:0009914	BP	GO:0009914	hormone transport	35/866	322/18670	2.7101e-06	1.80335e-05	9.43789e-06	CCL5/CFTR/BTK/IL6/OSM/LIF/IL1B/IFNG/ANXA1/TNF/LTBP4/ITPR3/SPP1/FGFR1/POMC/FFAR2/ITPR1/EDN1/JAK2/GJA1/GHRL/INHBA/LYN/BMP6/ARRB1/VIP/IL1RN/HIF1A/LEP/FGA/FAM3D/IL11/BMP8A/FGF23/RETN	35
GO:0001893	BP	GO:0001893	maternal placenta development	10/866	35/18670	2.78829e-06	1.85377e-05	9.70175e-06	PTGS2/LIF/PTN/SPP1/VDR/GJA1/GHRL/STC2/CTSB/NR2F2	10
GO:0070301	BP	GO:0070301	cellular response to hydrogen peroxide	17/866	99/18670	2.79892e-06	1.85922e-05	9.73026e-06	HGF/IL6/RIPK3/AXL/IL18RAP/IL10/TRPM2/ANXA1/LCN2/NR4A3/SPHK1/ETS1/MAP3K5/SIRPA/TNFAIP3/LRRK2/PDGFD	17
GO:0006939	BP	GO:0006939	smooth muscle contraction	18/866	110/18670	2.94671e-06	1.95568e-05	1.02351e-05	PTAFR/PTGS2/RGS2/F2R/SPHK1/BDKRB2/EDNRA/TACR1/CALCRL/PTGER3/EDN1/SSTR2/GHRL/CAV1/OXTR/EDNRB/EDN2/PROK2	18
GO:0001516	BP	GO:0001516	prostaglandin biosynthetic process	9/866	28/18670	2.96727e-06	1.96251e-05	1.02709e-05	PTGDS/PTGS2/CD74/IL1B/PTGES/ANXA1/FABP5/EDN1/EDN2	9
GO:0002691	BP	GO:0002691	regulation of cellular extravasation	9/866	28/18670	2.96727e-06	1.96251e-05	1.02709e-05	CCL21/CXCL12/PTAFR/PTGER4/RIPK3/ICAM1/IL27RA/PDGFD/ELANE	9
GO:0003180	BP	GO:0003180	aortic valve morphogenesis	9/866	28/18670	2.96727e-06	1.96251e-05	1.02709e-05	SLIT2/ELN/TGFB1/NFATC1/JAG1/NOTCH1/SMAD6/RB1/DLL4	9
GO:0046457	BP	GO:0046457	prostanoid biosynthetic process	9/866	28/18670	2.96727e-06	1.96251e-05	1.02709e-05	PTGDS/PTGS2/CD74/IL1B/PTGES/ANXA1/FABP5/EDN1/EDN2	9
GO:0060348	BP	GO:0060348	bone development	27/866	217/18670	3.04228e-06	2.01038e-05	1.05214e-05	PTPRC/LTF/GREM1/PTGER4/BMPR1B/TYROBP/SEMA4D/FGFR2/TEK/TGFB1/FLI1/ENG/TGFB3/RARB/FREM1/FGF18/IGF1/GJA1/GHRL/RARG/BMP6/PTPN6/ANXA2/LEP/TP53/TGFBR2/LTBP3	27
GO:0034767	BP	GO:0034767	positive regulation of ion transmembrane transport	22/866	156/18670	3.20099e-06	2.11343e-05	1.10607e-05	CXCL9/CFTR/CD19/CCL2/PTAFR/APLNR/CXCL11/IFNG/CXCL10/TREM2/CTSS/SNCA/F2R/FGF14/F2RL3/XCL1/HSPA2/HTR3A/PLCG2/CX3CL1/CALM1/GLRX	22
GO:0055024	BP	GO:0055024	regulation of cardiac muscle tissue development	17/866	100/18670	3.22864e-06	2.12972e-05	1.11459e-05	HAMP/GREM1/FGFR2/RGS2/ZFPM2/TGFB1/FGFR1/GLI1/EDN1/IGF1/GJA1/NRG1/BMP10/NOTCH1/ARRB2/TGFBR2/GATA6	17
GO:0007548	BP	GO:0007548	sex differentiation	31/866	270/18670	3.23124e-06	2.12972e-05	1.11459e-05	PDGFRA/SLIT2/AXL/BMPR1B/BMP5/PGR/SEMA3A/ZFPM2/PTX3/ICAM1/BCL2/WNT2B/TGFB2/ESR1/GJA1/PDGFRB/INHBA/EREG/TLR3/BMP6/ARRB1/TP63/TYRO3/LEP/WNT9B/ARRB2/TNFSF10/CBL/RETN/AMHR2/GATA6	31
GO:0016447	BP	GO:0016447	somatic recombination of immunoglobulin gene segments	12/866	52/18670	3.41193e-06	2.24494e-05	1.17489e-05	PTPRC/CD40LG/IL10/CD28/TGFB1/CCR6/IL27RA/CD40/TNFSF13/CLCF1/AICDA/IL2	12
GO:0032330	BP	GO:0032330	regulation of chondrocyte differentiation	12/866	52/18670	3.41193e-06	2.24494e-05	1.17489e-05	GREM1/BMPR1B/GDF6/RARB/ACVRL1/PTHLH/FGF18/RARG/BMP6/GDF5/ANXA2/LTBP3	12
GO:0045778	BP	GO:0045778	positive regulation of ossification	16/866	90/18670	3.41857e-06	2.24737e-05	1.17617e-05	HGF/IL6/LTF/BMPR1B/IFITM1/PTN/TGFB1/TGFB3/TGFB2/IGF1/JAG1/ISG15/BMP6/TP63/CEBPD/KL	16
GO:0002431	BP	GO:0002431	Fc receptor mediated stimulatory signaling pathway	21/866	145/18670	3.46672e-06	2.27706e-05	1.19171e-05	FCGR1A/CD3G/VAV1/FCGR2B/PTPRC/NCKAP1L/HCK/SYK/CD247/FCGR3A/FCER1G/FGR/WAS/FCGR2A/NR4A3/FYN/VAV3/PLSCR1/LYN/PLCG2/CSK	21
GO:0007405	BP	GO:0007405	neuroblast proliferation	13/866	61/18670	3.48842e-06	2.28935e-05	1.19814e-05	FGFR2/PTN/TGFB1/FGFR1/AKNA/VEGFC/CX3CR1/HIF1A/NUMBL/NOTCH1/TP53/LRRK2/CX3CL1	13
GO:0051147	BP	GO:0051147	regulation of muscle cell differentiation	24/866	181/18670	3.51097e-06	2.30217e-05	1.20485e-05	HAMP/CXCL9/CD53/GREM1/FGFR2/CXCL10/RGS2/TGFB1/NFATC1/ENG/BCL2/EDN1/FLT3LG/IGF1/EREG/SCGB3A1/NRG1/BDNF/IL4R/BMP10/NFATC2/NOTCH1/ARRB2/PDGFB	24
GO:0002739	BP	GO:0002739	regulation of cytokine secretion involved in immune response	7/866	16/18670	3.57036e-06	2.3371e-05	1.22313e-05	IL10/TNF/F2RL1/TNFRSF1B/ANGPT1/TRIM6/TNFRSF14	7
GO:0033033	BP	GO:0033033	negative regulation of myeloid cell apoptotic process	7/866	16/18670	3.57036e-06	2.3371e-05	1.22313e-05	CCR5/CCL5/FCER1G/BCL2/NOD2/EPO/IRF7	7
GO:0051604	BP	GO:0051604	protein maturation	40/866	397/18670	3.60808e-06	2.35977e-05	1.235e-05	C7/C9/C1QB/CD5L/C1QA/CD19/CFP/C1QC/C3AR1/IL1B/IFI16/PLAU/CARD16/CR2/CTSS/CASP1/C5AR1/BIRC3/THBS1/PYCARD/CTSG/A2M/SERPINE1/NGF/LGMN/C1R/CTSE/NLRP7/C1S/ANXA2/KLK1/FGA/LRRK2/FURIN/CMA1/RIPK2/CFH/SERPING1/CD81/C4A	40
GO:0030224	BP	GO:0030224	monocyte differentiation	10/866	36/18670	3.70109e-06	2.38849e-05	1.25003e-05	CSF1R/CD74/IL34/INPP5D/CD4/IFI16/CSF1/APCS/IRF7/CSF2	10
GO:1903131	BP	GO:1903131	mononuclear cell differentiation	10/866	36/18670	3.70109e-06	2.38849e-05	1.25003e-05	CSF1R/CD74/IL34/INPP5D/CD4/IFI16/CSF1/APCS/IRF7/CSF2	10
GO:0002517	BP	GO:0002517	T cell tolerance induction	6/866	11/18670	3.70115e-06	2.38849e-05	1.25003e-05	CD3E/IL2RA/ICOS/IDO1/HLA-G/TGFBR2	6
GO:0002730	BP	GO:0002730	regulation of dendritic cell cytokine production	6/866	11/18670	3.70115e-06	2.38849e-05	1.25003e-05	JAK3/TLR4/BST2/NOD2/TLR3/DDX58	6
GO:0003093	BP	GO:0003093	regulation of glomerular filtration	6/866	11/18670	3.70115e-06	2.38849e-05	1.25003e-05	CYBA/F2R/F2RL1/GAS6/GJA1/PDGFB	6
GO:0021561	BP	GO:0021561	facial nerve development	6/866	11/18670	3.70115e-06	2.38849e-05	1.25003e-05	PLXNA4/SEMA3A/NRP2/NRP1/PLXNA3/SEMA3F	6
GO:0021604	BP	GO:0021604	cranial nerve structural organization	6/866	11/18670	3.70115e-06	2.38849e-05	1.25003e-05	PLXNA4/SEMA3A/NRP2/NRP1/PLXNA3/SEMA3F	6
GO:0021610	BP	GO:0021610	facial nerve morphogenesis	6/866	11/18670	3.70115e-06	2.38849e-05	1.25003e-05	PLXNA4/SEMA3A/NRP2/NRP1/PLXNA3/SEMA3F	6
GO:0042271	BP	GO:0042271	susceptibility to natural killer cell mediated cytotoxicity	6/866	11/18670	3.70115e-06	2.38849e-05	1.25003e-05	ULBP3/MICB/ULBP2/ULBP1/RAET1E/RAET1G	6
GO:0045060	BP	GO:0045060	negative thymic T cell selection	6/866	11/18670	3.70115e-06	2.38849e-05	1.25003e-05	CD3E/PTPRC/CCR7/ZAP70/CD74/CD28	6
GO:0046886	BP	GO:0046886	positive regulation of hormone biosynthetic process	6/866	11/18670	3.70115e-06	2.38849e-05	1.25003e-05	IL1B/IFNG/TNF/EGR1/BMP6/HIF1A	6
GO:0070673	BP	GO:0070673	response to interleukin-18	6/866	11/18670	3.70115e-06	2.38849e-05	1.25003e-05	IL18/IL18RAP/IL18R1/PDGFB/RIPK2/TICAM2	6
GO:0072608	BP	GO:0072608	interleukin-10 secretion	6/866	11/18670	3.70115e-06	2.38849e-05	1.25003e-05	LGALS9/F2RL1/CD274/PYCARD/ISG15/TNFRSF21	6
GO:1902563	BP	GO:1902563	regulation of neutrophil activation	6/866	11/18670	3.70115e-06	2.38849e-05	1.25003e-05	FCGR2B/ITGB2/SYK/PTAFR/CD300A/ITGAM	6
GO:0006925	BP	GO:0006925	inflammatory cell apoptotic process	8/866	22/18670	3.7114e-06	2.38849e-05	1.25003e-05	CCR5/CCL5/IL6/PIK3CD/FASLG/ANXA1/NOD2/IRF7	8
GO:0035584	BP	GO:0035584	calcium-mediated signaling using intracellular calcium source	8/866	22/18670	3.7114e-06	2.38849e-05	1.25003e-05	PTPRC/VCAM1/TRPM2/DEFB1/PTGFR/CCL20/KDR/AZU1	8
GO:0042359	BP	GO:0042359	vitamin D metabolic process	8/866	22/18670	3.7114e-06	2.38849e-05	1.25003e-05	IL1B/IFNG/TNF/FGFR1/VDR/LGMN/NFKB1/FGF23	8
GO:0050765	BP	GO:0050765	negative regulation of phagocytosis	8/866	22/18670	3.7114e-06	2.38849e-05	1.25003e-05	FCGR2B/CD300LF/CD300A/TLR2/TGFB1/SIRPA/PRTN3/CSK	8
GO:0072643	BP	GO:0072643	interferon-gamma secretion	8/866	22/18670	3.7114e-06	2.38849e-05	1.25003e-05	RASGRP1/CD244/LGALS9/F2RL1/BTN3A2/ISG15/ZC3H12A/BTN3A1	8
GO:0014002	BP	GO:0014002	astrocyte development	11/866	44/18670	3.76915e-06	2.42157e-05	1.26734e-05	C1QA/IL6/FPR2/IL1B/IFNG/TREM2/TNF/C5AR1/VIM/S100A8/TLR4	11
GO:0034105	BP	GO:0034105	positive regulation of tissue remodeling	11/866	44/18670	3.76915e-06	2.42157e-05	1.26734e-05	IL18/SYK/IL15/SPP1/VDR/IL12B/TNFRSF11A/IL23A/PPARGC1B/LTBP3/IL2	11
GO:0003007	BP	GO:0003007	heart morphogenesis	30/866	259/18670	3.87726e-06	2.48894e-05	1.30259e-05	SEMA3C/SLIT2/ELN/BMP5/FGFR2/TEK/ZFPM2/NRP2/TGFB1/ENG/RARB/ACVRL1/TGFB2/LEFTY1/GJA1/JAG1/FZD1/NRG1/PLXND1/BMP10/HIF1A/NOTCH1/SMAD6/SMAD7/TP53/NRP1/S1PR1/TGFBR2/GATA6/DLL4	30
GO:1904427	BP	GO:1904427	positive regulation of calcium ion transmembrane transport	14/866	71/18670	3.9255e-06	2.51779e-05	1.31769e-05	CXCL9/CD19/APLNR/CXCL11/CXCL10/SNCA/F2R/FGF14/F2RL3/XCL1/HSPA2/PLCG2/CX3CL1/CALM1	14
GO:0014909	BP	GO:0014909	smooth muscle cell migration	16/866	91/18670	3.97176e-06	2.54533e-05	1.33211e-05	CCL5/SLIT2/GSTP1/PLAU/NR4A3/BCL2/SEMA6D/SERPINE1/IGF1/PDGFRB/NOX4/PLXNA1/NRP1/PDGFD/PDGFB/PDGFA	16
GO:0001866	BP	GO:0001866	NK T cell proliferation	5/866	7/18670	4.12351e-06	2.60491e-05	1.36329e-05	IL18/IL15/ELF4/IL12B/IL23A	5
GO:0002729	BP	GO:0002729	positive regulation of natural killer cell cytokine production	5/866	7/18670	4.12351e-06	2.60491e-05	1.36329e-05	HLA-F/KIR2DL4/HLA-G/HLA-E/RAET1G	5
GO:0031622	BP	GO:0031622	positive regulation of fever generation	5/866	7/18670	4.12351e-06	2.60491e-05	1.36329e-05	PTGS2/IL1B/TNF/PTGER3/TNFRSF11A	5
GO:0032825	BP	GO:0032825	positive regulation of natural killer cell differentiation	5/866	7/18670	4.12351e-06	2.60491e-05	1.36329e-05	RASGRP1/AXL/IL15/GAS6/FLT3LG	5
GO:0034154	BP	GO:0034154	toll-like receptor 7 signaling pathway	5/866	7/18670	4.12351e-06	2.60491e-05	1.36329e-05	TLR7/HAVCR2/LILRA4/RSAD2/PIK3AP1	5
GO:0035771	BP	GO:0035771	interleukin-4-mediated signaling pathway	5/866	7/18670	4.12351e-06	2.60491e-05	1.36329e-05	IL2RG/JAK3/CD300LF/IL4R/PTPN2	5
GO:0045084	BP	GO:0045084	positive regulation of interleukin-12 biosynthetic process	5/866	7/18670	4.12351e-06	2.60491e-05	1.36329e-05	LTB/CLEC7A/SYK/TLR4/IRF1	5
GO:0045359	BP	GO:0045359	positive regulation of interferon-beta biosynthetic process	5/866	7/18670	4.12351e-06	2.60491e-05	1.36329e-05	TLR8/TLR7/TLR4/TLR9/TLR3	5
GO:0045362	BP	GO:0045362	positive regulation of interleukin-1 biosynthetic process	5/866	7/18670	4.12351e-06	2.60491e-05	1.36329e-05	TYROBP/IFNG/EGR1/JAK2/AZU1	5
GO:0048003	BP	GO:0048003	antigen processing and presentation of lipid antigen via MHC class Ib	5/866	7/18670	4.12351e-06	2.60491e-05	1.36329e-05	CD1C/CD1E/CD1B/CD1D/CD1A	5
GO:0048007	BP	GO:0048007	antigen processing and presentation, exogenous lipid antigen via MHC class Ib	5/866	7/18670	4.12351e-06	2.60491e-05	1.36329e-05	CD1C/CD1E/CD1B/CD1D/CD1A	5
GO:0050725	BP	GO:0050725	positive regulation of interleukin-1 beta biosynthetic process	5/866	7/18670	4.12351e-06	2.60491e-05	1.36329e-05	TYROBP/IFNG/EGR1/JAK2/AZU1	5
GO:0060558	BP	GO:0060558	regulation of calcidiol 1-monooxygenase activity	5/866	7/18670	4.12351e-06	2.60491e-05	1.36329e-05	IL1B/IFNG/TNF/VDR/NFKB1	5
GO:0070944	BP	GO:0070944	neutrophil mediated killing of bacterium	5/866	7/18670	4.12351e-06	2.60491e-05	1.36329e-05	CXCL6/F2RL1/CTSG/ELANE/AZU1	5
GO:2000553	BP	GO:2000553	positive regulation of T-helper 2 cell cytokine production	5/866	7/18670	4.12351e-06	2.60491e-05	1.36329e-05	IL6/NLRP3/XCL1/RSAD2/CD81	5
GO:0033032	BP	GO:0033032	regulation of myeloid cell apoptotic process	9/866	29/18670	4.12611e-06	2.60491e-05	1.36329e-05	CCR5/CCL5/PIK3CD/FCER1G/ANXA1/BCL2/NOD2/EPO/IRF7	9
GO:0060142	BP	GO:0060142	regulation of syncytium formation by plasma membrane fusion	9/866	29/18670	4.12611e-06	2.60491e-05	1.36329e-05	CXCL9/CD53/TYROBP/CXCL10/TREM2/FLT3LG/SCGB3A1/IL4R/NFATC2	9
GO:0070102	BP	GO:0070102	interleukin-6-mediated signaling pathway	9/866	29/18670	4.12611e-06	2.60491e-05	1.36329e-05	IL6/SPI1/SOCS3/STAT1/JAK2/CBL/PTPN2/STAT3/JAK1	9
GO:0031638	BP	GO:0031638	zymogen activation	12/866	53/18670	4.22601e-06	2.66357e-05	1.39399e-05	IFI16/PLAU/THBS1/PYCARD/SERPINE1/LGMN/C1R/ANXA2/KLK1/FGA/FURIN/RIPK2	12
GO:0043331	BP	GO:0043331	response to dsRNA	12/866	53/18670	4.22601e-06	2.66357e-05	1.39399e-05	CARD9/IRAK3/PMAIP1/COLEC12/RFTN1/TLR3/CAV1/PELI1/DDX58/IFIH1/NFKB1/RIPK2	12
GO:0014013	BP	GO:0014013	regulation of gliogenesis	19/866	124/18670	4.31591e-06	2.71799e-05	1.42247e-05	IL6/LTA/TLR2/LIF/IL1B/CXCR4/IL34/CCL3/TREM2/TNF/PTN/TGFB1/TNFRSF1B/CSF1/CX3CR1/LYN/TNFRSF21/CLCF1/NOTCH1	19
GO:0002223	BP	GO:0002223	stimulatory C-type lectin receptor signaling pathway	18/866	113/18670	4.37347e-06	2.75197e-05	1.44025e-05	CLEC4E/KLRK1/CARD11/SYK/CARD9/FCER1G/CD209/MUC1/FYN/CLEC4D/ICAM2/PSMB8/LYN/RELB/CLEC6A/PLCG2/NFKB1/CLEC4C	18
GO:0002586	BP	GO:0002586	regulation of antigen processing and presentation of peptide antigen via MHC class II	4/866	4/18670	4.59855e-06	2.86294e-05	1.49833e-05	HLA-DOA/HLA-DOB/TREM2/PYCARD	4
GO:0003104	BP	GO:0003104	positive regulation of glomerular filtration	4/866	4/18670	4.59855e-06	2.86294e-05	1.49833e-05	F2RL1/GAS6/GJA1/PDGFB	4
GO:0034124	BP	GO:0034124	regulation of MyD88-dependent toll-like receptor signaling pathway	4/866	4/18670	4.59855e-06	2.86294e-05	1.49833e-05	CD300LF/CD300A/IRF1/IRF7	4
GO:0035290	BP	GO:0035290	trunk segmentation	4/866	4/18670	4.59855e-06	2.86294e-05	1.49833e-05	SEMA3A/NRP2/NRP1/SEMA3F	4
GO:0036484	BP	GO:0036484	trunk neural crest cell migration	4/866	4/18670	4.59855e-06	2.86294e-05	1.49833e-05	SEMA3A/NRP2/NRP1/SEMA3F	4
GO:0036486	BP	GO:0036486	ventral trunk neural crest cell migration	4/866	4/18670	4.59855e-06	2.86294e-05	1.49833e-05	SEMA3A/NRP2/NRP1/SEMA3F	4
GO:0045082	BP	GO:0045082	positive regulation of interleukin-10 biosynthetic process	4/866	4/18670	4.59855e-06	2.86294e-05	1.49833e-05	IRF4/CLEC7A/SYK/BCL3	4
GO:0045356	BP	GO:0045356	positive regulation of interferon-alpha biosynthetic process	4/866	4/18670	4.59855e-06	2.86294e-05	1.49833e-05	TLR8/TLR7/TLR9/TLR3	4
GO:0097029	BP	GO:0097029	mature conventional dendritic cell differentiation	4/866	4/18670	4.59855e-06	2.86294e-05	1.49833e-05	CCL19/CCR7/F2RL1/PRTN3	4
GO:0097490	BP	GO:0097490	sympathetic neuron projection extension	4/866	4/18670	4.59855e-06	2.86294e-05	1.49833e-05	SEMA3A/NRP2/NRP1/SEMA3F	4
GO:0097491	BP	GO:0097491	sympathetic neuron projection guidance	4/866	4/18670	4.59855e-06	2.86294e-05	1.49833e-05	SEMA3A/NRP2/NRP1/SEMA3F	4
GO:0110088	BP	GO:0110088	hippocampal neuron apoptotic process	4/866	4/18670	4.59855e-06	2.86294e-05	1.49833e-05	TYROBP/ITGAM/CX3CR1/CX3CL1	4
GO:0110089	BP	GO:0110089	regulation of hippocampal neuron apoptotic process	4/866	4/18670	4.59855e-06	2.86294e-05	1.49833e-05	TYROBP/ITGAM/CX3CR1/CX3CL1	4
GO:0008154	BP	GO:0008154	actin polymerization or depolymerization	26/866	209/18670	4.62926e-06	2.87972e-05	1.50711e-05	CCL21/PSTPIP1/CCR7/NCKAP1L/SLIT2/CXCL12/CCL11/HCK/ELN/WAS/GMFG/F2RL1/CCL26/ICAM1/PYCARD/TMSB10/CCL24/TMSB15B/JAK2/GHRL/SEMA5A/NCK2/PTK2B/VASP/TMSB15A/CSF3	26
GO:1905954	BP	GO:1905954	positive regulation of lipid localization	15/866	82/18670	4.76544e-06	2.96202e-05	1.55018e-05	PLTP/IL1B/MSR1/FABP3/SPP1/IKBKE/EDN1/TNFRSF11A/GHRL/ABCG1/BMP6/ZC3H12A/ANXA2/NFKB1/RETN	15
GO:0034405	BP	GO:0034405	response to fluid shear stress	10/866	37/18670	4.86224e-06	3.01728e-05	1.5791e-05	PTGS2/TGFB1/TGFB3/ETS1/GJA1/PDGFRB/PTK2B/SMAD6/SMAD7/CSF2	10
GO:0043029	BP	GO:0043029	T cell homeostasis	10/866	37/18670	4.86224e-06	3.01728e-05	1.5791e-05	IL2RA/JAK3/NCKAP1L/RIPK3/LGALS9/TGFB1/PMAIP1/BCL2/TSC22D3/IL2	10
GO:0030218	BP	GO:0030218	erythrocyte differentiation	18/866	114/18670	4.97203e-06	3.0829e-05	1.61345e-05	JAK3/NCKAP1L/SPI1/INPP5D/ETS1/B2M/STAT1/JAK2/TRIM58/INHBA/LYN/ISG15/EPO/MAFB/HIF1A/PTPN2/STAT3/RB1	18
GO:0033273	BP	GO:0033273	response to vitamin	16/866	93/18670	5.3245e-06	3.29877e-05	1.72642e-05	HAMP/PTGS2/TNC/GSTP1/CD4/CXCL10/PTN/IL15/TGFB1/SPP1/GAS6/VDR/EPO/STC2/LEP/FGF23	16
GO:0016525	BP	GO:0016525	negative regulation of angiogenesis	23/866	173/18670	5.33143e-06	3.30039e-05	1.72727e-05	DCN/NGFR/FASLG/SEMA4A/TEK/CXCL10/GDF2/PTN/THBS1/HLA-G/SERPINE1/TGFB2/CX3CR1/STAT1/SEMA3E/TIE1/GHRL/SEMA6A/PML/NPR1/NOTCH1/PF4/DLL4	23
GO:0060541	BP	GO:0060541	respiratory system development	25/866	198/18670	5.38592e-06	3.33142e-05	1.74351e-05	PDGFRA/TNC/LIF/FGFR2/PGR/FGF7/ZFPM2/TNF/PTN/ITGA3/TGFB3/FGFR1/FGF1/GLI1/WNT2B/FGF18/FLT4/PDGFRB/RARG/EDN2/NOTCH1/TGFBR2/PDGFA/LTBP3/GATA6	25
GO:0003208	BP	GO:0003208	cardiac ventricle morphogenesis	14/866	73/18670	5.53143e-06	3.4159e-05	1.78772e-05	SEMA3C/FGFR2/ZFPM2/TGFB1/ENG/TGFB2/JAG1/NRG1/BMP10/HIF1A/NOTCH1/SMAD7/TGFBR2/DLL4	14
GO:0043627	BP	GO:0043627	response to estrogen	14/866	73/18670	5.53143e-06	3.4159e-05	1.78772e-05	TEK/TNFRSF11B/TGFB3/HMOX1/SERPINB9/ESR1/GHRL/PDGFRB/EPO/IL4R/CAV1/SMAD6/TGFBR2/GATA6	14
GO:0014812	BP	GO:0014812	muscle cell migration	17/866	104/18670	5.60471e-06	3.45835e-05	1.80994e-05	CCL5/SLIT2/GSTP1/PLAU/ANXA1/NR4A3/BCL2/SEMA6D/SERPINE1/IGF1/PDGFRB/NOX4/PLXNA1/NRP1/PDGFD/PDGFB/PDGFA	17
GO:0032963	BP	GO:0032963	collagen metabolic process	18/866	115/18670	5.64334e-06	3.47938e-05	1.82094e-05	MMP9/MMP7/IL6/CIITA/MMP12/CTSK/CTSS/F2R/TGFB1/ENG/TGFB3/VIM/PDGFRB/HIF1A/ARRB2/FURIN/CTSB/PRTN3	18
GO:0001782	BP	GO:0001782	B cell homeostasis	9/866	30/18670	5.65284e-06	3.48242e-05	1.82254e-05	TNFSF13B/NCKAP1L/TNFRSF13B/CD74/BCL2/TNFRSF13C/LYN/HIF1A/TNFAIP3	9
GO:0010744	BP	GO:0010744	positive regulation of macrophage derived foam cell differentiation	7/866	17/18670	5.82658e-06	3.58079e-05	1.87402e-05	PLA2G2A/IL18/MSR1/CSF1/NFKB1/PF4/CSF2	7
GO:0010819	BP	GO:0010819	regulation of T cell chemotaxis	7/866	17/18670	5.82658e-06	3.58079e-05	1.87402e-05	CCL21/CXCL13/CCL5/CXCL10/XCL2/XCL1/S100A7	7
GO:0051818	BP	GO:0051818	disruption of cells of other organism involved in symbiotic interaction	7/866	17/18670	5.82658e-06	3.58079e-05	1.87402e-05	CXCL6/F2RL1/CTSG/ELANE/PF4/AZU1/CAMP	7
GO:0010883	BP	GO:0010883	regulation of lipid storage	11/866	46/18670	6.02231e-06	3.69513e-05	1.93386e-05	CRP/IL6/MSR1/TNF/IKBKE/ABCG1/ZC3H12A/ITGAV/LEP/NFKB1/PTPN2	11
GO:1904036	BP	GO:1904036	negative regulation of epithelial cell apoptotic process	11/866	46/18670	6.02231e-06	3.69513e-05	1.93386e-05	TEK/SCG2/ICAM1/HMOX1/GAS6/SERPINE1/ANGPT1/SEMA5A/KDR/FGA/TNFAIP3	11
GO:0016445	BP	GO:0016445	somatic diversification of immunoglobulins	13/866	64/18670	6.13589e-06	3.75879e-05	1.96717e-05	PTPRC/CD40LG/IL10/CD28/TGFB1/CCR6/IL27RA/CD40/TNFSF13/SAMHD1/CLCF1/AICDA/IL2	13
GO:0032768	BP	GO:0032768	regulation of monooxygenase activity	13/866	64/18670	6.13589e-06	3.75879e-05	1.96717e-05	IL1B/IFNG/TNF/SNCA/VDR/NOD1/CAV1/NPR3/HIF1A/PTK2B/LEP/NFKB1/CALM1	13
GO:0032350	BP	GO:0032350	regulation of hormone metabolic process	10/866	38/18670	6.32613e-06	3.87222e-05	2.02654e-05	IL1B/BMP5/IFNG/TNF/EGR1/VDR/BMP6/HIF1A/STC2/NFKB1	10
GO:0048016	BP	GO:0048016	inositol phosphate-mediated signaling	12/866	55/18670	6.38064e-06	3.89934e-05	2.04073e-05	TNF/ITPR3/NFATC1/ITPR1/EDN1/IGF1/NRG1/NFATC2/NFATC4/EDN2/PPP3CC/RCAN1	12
GO:0061098	BP	GO:0061098	positive regulation of protein tyrosine kinase activity	12/866	55/18670	6.38064e-06	3.89934e-05	2.04073e-05	FCGR1A/CCL5/CSF1R/TGFA/GAS6/FYN/GHRL/EREG/NRG1/BDNF/NOX4/PDGFB	12
GO:2000181	BP	GO:2000181	negative regulation of blood vessel morphogenesis	23/866	175/18670	6.47832e-06	3.95587e-05	2.07032e-05	DCN/NGFR/FASLG/SEMA4A/TEK/CXCL10/GDF2/PTN/THBS1/HLA-G/SERPINE1/TGFB2/CX3CR1/STAT1/SEMA3E/TIE1/GHRL/SEMA6A/PML/NPR1/NOTCH1/PF4/DLL4	23
GO:0046883	BP	GO:0046883	regulation of hormone secretion	30/866	266/18670	6.64372e-06	4.05363e-05	2.12148e-05	CCL5/CFTR/OSM/LIF/IL1B/IFNG/ANXA1/TNF/ITPR3/SPP1/FGFR1/POMC/FFAR2/ITPR1/EDN1/JAK2/GJA1/GHRL/INHBA/BMP6/ARRB1/VIP/HIF1A/LEP/FGA/FAM3D/IL11/BMP8A/FGF23/RETN	30
GO:0002371	BP	GO:0002371	dendritic cell cytokine production	6/866	12/18670	7.11115e-06	4.30104e-05	2.25096e-05	JAK3/TLR4/BST2/NOD2/TLR3/DDX58	6
GO:0002551	BP	GO:0002551	mast cell chemotaxis	6/866	12/18670	7.11115e-06	4.30104e-05	2.25096e-05	CCL11/RAC2/PIK3CD/PGF/VEGFC/VEGFB	6
GO:0006216	BP	GO:0006216	cytidine catabolic process	6/866	12/18670	7.11115e-06	4.30104e-05	2.25096e-05	APOBEC3C/APOBEC3G/APOBEC3H/APOBEC3A/APOBEC3F/AICDA	6
GO:0009972	BP	GO:0009972	cytidine deamination	6/866	12/18670	7.11115e-06	4.30104e-05	2.25096e-05	APOBEC3C/APOBEC3G/APOBEC3H/APOBEC3A/APOBEC3F/AICDA	6
GO:0016554	BP	GO:0016554	cytidine to uridine editing	6/866	12/18670	7.11115e-06	4.30104e-05	2.25096e-05	APOBEC3C/APOBEC3G/APOBEC3H/APOBEC3A/APOBEC3F/AICDA	6
GO:0036005	BP	GO:0036005	response to macrophage colony-stimulating factor	6/866	12/18670	7.11115e-06	4.30104e-05	2.25096e-05	CSF1R/TLR2/TLR4/CSF1/MST1R/PTPN2	6
GO:0036006	BP	GO:0036006	cellular response to macrophage colony-stimulating factor stimulus	6/866	12/18670	7.11115e-06	4.30104e-05	2.25096e-05	CSF1R/TLR2/TLR4/CSF1/MST1R/PTPN2	6
GO:0043383	BP	GO:0043383	negative T cell selection	6/866	12/18670	7.11115e-06	4.30104e-05	2.25096e-05	CD3E/PTPRC/CCR7/ZAP70/CD74/CD28	6
GO:0045579	BP	GO:0045579	positive regulation of B cell differentiation	6/866	12/18670	7.11115e-06	4.30104e-05	2.25096e-05	CD27/NCKAP1L/BTK/SYK/INPP5D/IL7	6
GO:0046087	BP	GO:0046087	cytidine metabolic process	6/866	12/18670	7.11115e-06	4.30104e-05	2.25096e-05	APOBEC3C/APOBEC3G/APOBEC3H/APOBEC3A/APOBEC3F/AICDA	6
GO:0097531	BP	GO:0097531	mast cell migration	6/866	12/18670	7.11115e-06	4.30104e-05	2.25096e-05	CCL11/RAC2/PIK3CD/PGF/VEGFC/VEGFB	6
GO:0006940	BP	GO:0006940	regulation of smooth muscle contraction	13/866	65/18670	7.34776e-06	4.44063e-05	2.32402e-05	PTAFR/PTGS2/RGS2/F2R/SPHK1/TACR1/CALCRL/EDN1/GHRL/CAV1/OXTR/EDN2/PROK2	13
GO:0002832	BP	GO:0002832	negative regulation of response to biotic stimulus	11/866	47/18670	7.53557e-06	4.54693e-05	2.37965e-05	IL2RA/LTF/HAVCR2/LILRA2/SIGLEC11/CARD16/MICB/TNFAIP3/RNF125/SIGIRR/TRIM38	11
GO:2001239	BP	GO:2001239	regulation of extrinsic apoptotic signaling pathway in absence of ligand	11/866	47/18670	7.53557e-06	4.54693e-05	2.37965e-05	IL1B/TNF/FGFR1/BCL2/FYN/IFI6/INHBA/IL7/CX3CL1/PF4/CSF2	11
GO:0034694	BP	GO:0034694	response to prostaglandin	9/866	31/18670	7.63902e-06	4.60209e-05	2.40852e-05	CCL19/CCL21/CCR7/PTGER2/PTGER4/TNC/PTGDR/PTGFR/EDN1	9
GO:0045648	BP	GO:0045648	positive regulation of erythrocyte differentiation	9/866	31/18670	7.63902e-06	4.60209e-05	2.40852e-05	NCKAP1L/INPP5D/ETS1/STAT1/TRIM58/INHBA/ISG15/HIF1A/STAT3	9
GO:0090183	BP	GO:0090183	regulation of kidney development	12/866	56/18670	7.78136e-06	4.68415e-05	2.45146e-05	MMP9/LIF/TGFB1/EGR1/PRKX/WNT2B/STAT1/PDGFRB/WNT9B/PDGFD/PDGFB/PDGFA	12
GO:0002092	BP	GO:0002092	positive regulation of receptor internalization	8/866	24/18670	7.85773e-06	4.71896e-05	2.46969e-05	SYK/GREM1/NTF3/SELE/ANGPT1/ARRB1/ARRB2/PLCG2	8
GO:0046639	BP	GO:0046639	negative regulation of alpha-beta T cell differentiation	8/866	24/18670	7.85773e-06	4.71896e-05	2.46969e-05	JAK3/RUNX3/ANXA1/SOCS1/IL4R/ZC3H12A/SMAD7/IL2	8
GO:0050857	BP	GO:0050857	positive regulation of antigen receptor-mediated signaling pathway	8/866	24/18670	7.85773e-06	4.71896e-05	2.46969e-05	LCK/PTPRC/TRAT1/PRKCB/CCR7/CMTM3/CYLD/CD81	8
GO:0008585	BP	GO:0008585	female gonad development	16/866	96/18670	8.13033e-06	4.87884e-05	2.55335e-05	PDGFRA/SLIT2/BMPR1B/PGR/ZFPM2/PTX3/ICAM1/BCL2/ESR1/INHBA/EREG/ARRB1/LEP/ARRB2/RETN/AMHR2	16
GO:0042133	BP	GO:0042133	neurotransmitter metabolic process	21/866	153/18670	8.19921e-06	4.91631e-05	2.57297e-05	KLRK1/CLEC7A/ITGB2/PTGS2/TLR2/IL1B/IFNG/IL10/TNF/PTX3/ICAM1/TLR4/EDN1/TLR6/CX3CR1/JAK2/ACHE/ZC3H12A/CAV1/SIRPA/PTK2B	21
GO:0001937	BP	GO:0001937	negative regulation of endothelial cell proliferation	14/866	76/18670	9.03555e-06	5.41198e-05	2.83238e-05	CCL2/NGFR/GDF2/TNF/SCG2/THBS1/ACVRL1/STAT1/GJA1/GHRL/CAV1/FLT1/DLL4/NR2F2	14
GO:0038094	BP	GO:0038094	Fc-gamma receptor signaling pathway	20/866	142/18670	9.04005e-06	5.41198e-05	2.83238e-05	FCGR1A/CD3G/CLEC4E/VAV1/FCGR2B/PTPRC/NCKAP1L/HCK/SYK/CD247/FCGR3A/FCER1G/FGR/WAS/FCGR2A/FYN/VAV3/CLEC4D/LYN/PLCG2	20
GO:0043011	BP	GO:0043011	myeloid dendritic cell differentiation	7/866	18/18670	9.15288e-06	5.46116e-05	2.85812e-05	IRF4/SPI1/TGFB1/UBD/RELB/TGFBR2/CSF2	7
GO:0070230	BP	GO:0070230	positive regulation of lymphocyte apoptotic process	7/866	18/18670	9.15288e-06	5.46116e-05	2.85812e-05	CCL5/PDCD1/IDO1/IL10/LGALS9/CD274/TP53	7
GO:0090196	BP	GO:0090196	regulation of chemokine secretion	7/866	18/18670	9.15288e-06	5.46116e-05	2.85812e-05	CSF1R/IL1RL1/TNF/IL33/F2RL1/PYCARD/IL4R	7
GO:2000319	BP	GO:2000319	regulation of T-helper 17 cell differentiation	7/866	18/18670	9.15288e-06	5.46116e-05	2.85812e-05	IL12RB1/NLRP3/IL12B/ZC3H12A/SMAD7/IL23A/IL2	7
GO:0034764	BP	GO:0034764	positive regulation of transmembrane transport	25/866	204/18670	9.15793e-06	5.46116e-05	2.85812e-05	CXCL9/CFTR/CD19/CCL2/PTAFR/APLNR/CXCL11/IFNG/CXCL10/TREM2/CTSS/SNCA/F2R/FGF14/NR4A3/F2RL3/XCL1/IGF1/HSPA2/HTR3A/PLCG2/CX3CL1/RNASEL/CALM1/GLRX	25
GO:0017157	BP	GO:0017157	regulation of exocytosis	26/866	217/18670	9.19803e-06	5.48079e-05	2.86839e-05	FCGR2B/PRKCB/CFTR/RAC2/ITGB2/SYK/PTAFR/CD300A/FCER1G/FGR/IFNG/LGALS9/ITGAM/ANXA1/SNCA/F2RL1/HLA-F/HMOX1/IL13RA2/LYN/TRIM9/IL4R/NOTCH1/FGA/LRRK2/GNAI2	26
GO:0001952	BP	GO:0001952	regulation of cell-matrix adhesion	18/866	119/18670	9.22063e-06	5.48998e-05	2.8732e-05	CCL21/CD3E/CCR7/MMP12/TEK/PLAU/THBS1/BCL2/APOD/ACVRL1/SERPINE1/CSF1/SEMA3E/JAG1/KDR/PTK2B/NRP1/CX3CL1	18
GO:0044764	BP	GO:0044764	multi-organism cellular process	11/866	48/18670	9.36956e-06	5.5743e-05	2.91733e-05	CCR5/LTF/CXCR4/CD4/BIRC3/GAS6/RNF125/IRF7/DDX58/TRIM15/IFIH1	11
GO:0050819	BP	GO:0050819	negative regulation of coagulation	12/866	57/18670	9.4445e-06	5.61452e-05	2.93837e-05	PDGFRA/PLAUR/PLAU/PROCR/THBS1/SERPINE1/EDN1/ANXA2/FGA/PDGFB/PDGFA/SERPING1	12
GO:0008064	BP	GO:0008064	regulation of actin polymerization or depolymerization	23/866	179/18670	9.46847e-06	5.62439e-05	2.94354e-05	CCL21/CCR7/NCKAP1L/SLIT2/CXCL12/CCL11/HCK/ELN/WAS/GMFG/F2RL1/CCL26/ICAM1/PYCARD/TMSB10/CCL24/TMSB15B/SEMA5A/NCK2/PTK2B/VASP/TMSB15A/CSF3	23
GO:0045907	BP	GO:0045907	positive regulation of vasoconstriction	9/866	32/18670	1.0193e-05	6.04066e-05	3.1614e-05	PTAFR/PTGS2/F2R/ICAM1/GJA1/AVPR2/CAV1/OXTR/FGA	9
GO:0045987	BP	GO:0045987	positive regulation of smooth muscle contraction	9/866	32/18670	1.0193e-05	6.04066e-05	3.1614e-05	PTAFR/PTGS2/F2R/SPHK1/EDN1/GHRL/OXTR/EDN2/PROK2	9
GO:0061384	BP	GO:0061384	heart trabecula morphogenesis	9/866	32/18670	1.0193e-05	6.04066e-05	3.1614e-05	BMP5/TEK/ENG/TGFB2/NRG1/BMP10/NOTCH1/S1PR1/DLL4	9
GO:0030832	BP	GO:0030832	regulation of actin filament length	23/866	180/18670	1.03894e-05	6.15228e-05	3.21981e-05	CCL21/CCR7/NCKAP1L/SLIT2/CXCL12/CCL11/HCK/ELN/WAS/GMFG/F2RL1/CCL26/ICAM1/PYCARD/TMSB10/CCL24/TMSB15B/SEMA5A/NCK2/PTK2B/VASP/TMSB15A/CSF3	23
GO:0002370	BP	GO:0002370	natural killer cell cytokine production	5/866	8/18670	1.05743e-05	6.19454e-05	3.24193e-05	HLA-F/KIR2DL4/HLA-G/HLA-E/RAET1G	5
GO:0002727	BP	GO:0002727	regulation of natural killer cell cytokine production	5/866	8/18670	1.05743e-05	6.19454e-05	3.24193e-05	HLA-F/KIR2DL4/HLA-G/HLA-E/RAET1G	5
GO:0002883	BP	GO:0002883	regulation of hypersensitivity	5/866	8/18670	1.05743e-05	6.19454e-05	3.24193e-05	FCGR2B/CCR7/BTK/FCER1G/HLA-E	5
GO:0035655	BP	GO:0035655	interleukin-18-mediated signaling pathway	5/866	8/18670	1.05743e-05	6.19454e-05	3.24193e-05	IL18/IL18RAP/IL18R1/PDGFB/TICAM2	5
GO:0035754	BP	GO:0035754	B cell chemotaxis	5/866	8/18670	1.05743e-05	6.19454e-05	3.24193e-05	CXCL13/PIK3CD/XCL1/GAS6/PTK2B	5
GO:0042045	BP	GO:0042045	epithelial fluid transport	5/866	8/18670	1.05743e-05	6.19454e-05	3.24193e-05	CFTR/ITPR1/EDN1/EDNRB/CSF2	5
GO:0042492	BP	GO:0042492	gamma-delta T cell differentiation	5/866	8/18670	1.05743e-05	6.19454e-05	3.24193e-05	PTPRC/NCKAP1L/SYK/JAG2/CCR9	5
GO:0045350	BP	GO:0045350	interferon-beta biosynthetic process	5/866	8/18670	1.05743e-05	6.19454e-05	3.24193e-05	TLR8/TLR7/TLR4/TLR9/TLR3	5
GO:0045357	BP	GO:0045357	regulation of interferon-beta biosynthetic process	5/866	8/18670	1.05743e-05	6.19454e-05	3.24193e-05	TLR8/TLR7/TLR4/TLR9/TLR3	5
GO:0060638	BP	GO:0060638	mesenchymal-epithelial cell signaling	5/866	8/18670	1.05743e-05	6.19454e-05	3.24193e-05	HGF/TNC/FGF7/FGFR1/WNT2B	5
GO:0062043	BP	GO:0062043	positive regulation of cardiac epithelial to mesenchymal transition	5/866	8/18670	1.05743e-05	6.19454e-05	3.24193e-05	ENG/TGFB2/JAG1/NOTCH1/TGFBR2	5
GO:0070943	BP	GO:0070943	neutrophil mediated killing of symbiont cell	5/866	8/18670	1.05743e-05	6.19454e-05	3.24193e-05	CXCL6/F2RL1/CTSG/ELANE/AZU1	5
GO:0071351	BP	GO:0071351	cellular response to interleukin-18	5/866	8/18670	1.05743e-05	6.19454e-05	3.24193e-05	IL18/IL18RAP/IL18R1/PDGFB/TICAM2	5
GO:0071676	BP	GO:0071676	negative regulation of mononuclear cell migration	5/866	8/18670	1.05743e-05	6.19454e-05	3.24193e-05	SLAMF8/SLIT2/GREM1/BMP5/DUSP1	5
GO:0002335	BP	GO:0002335	mature B cell differentiation	8/866	25/18670	1.10871e-05	6.47017e-05	3.38619e-05	FCGR2B/SLAMF8/CD19/CMTM7/LGALS1/PTK2B/BCL3/PLCG2	8
GO:0032616	BP	GO:0032616	interleukin-13 production	8/866	25/18670	1.10871e-05	6.47017e-05	3.38619e-05	IRF4/IL18/NLRP3/LGALS9/IL33/TSLP/HLA-E/TNFRSF21	8
GO:0045662	BP	GO:0045662	negative regulation of myoblast differentiation	8/866	25/18670	1.10871e-05	6.47017e-05	3.38619e-05	CXCL14/IL18/CXCL10/TNF/CCL17/TGFB1/NOTCH1/GDF3	8
GO:0060444	BP	GO:0060444	branching involved in mammary gland duct morphogenesis	8/866	25/18670	1.10871e-05	6.47017e-05	3.38619e-05	CCL11/PGR/TGFB1/AREG/CSF1/VDR/ESR1/PML	8
GO:0072012	BP	GO:0072012	glomerulus vasculature development	8/866	25/18670	1.10871e-05	6.47017e-05	3.38619e-05	PDGFRA/TEK/EGR1/PDGFRB/ANGPT1/NOTCH1/PDGFD/PDGFB	8
GO:0043535	BP	GO:0043535	regulation of blood vessel endothelial cell migration	21/866	156/18670	1.11281e-05	6.48913e-05	3.39611e-05	PTGS2/GDF2/ANXA1/TGFB1/THBS1/FGFR1/ETS1/HMOX1/VEGFC/AKT3/ACVRL1/FGF18/CD40/STAT5A/ANGPT1/KDR/HIF1A/NOTCH1/NRP1/PDGFB/DLL4	21
GO:0048738	BP	GO:0048738	cardiac muscle tissue development	27/866	233/18670	1.15724e-05	6.74224e-05	3.52857e-05	HAMP/PDGFRA/GREM1/BMP5/FGFR2/RGS2/ZFPM2/TGFB1/ENG/FGFR1/RARB/GLI1/TGFB2/EDN1/IGF1/GJA1/PDGFRB/NRG1/NOX4/BMP10/NOTCH1/SMAD7/S1PR1/ARRB2/TGFBR2/GATA6/DLL4	27
GO:0071349	BP	GO:0071349	cellular response to interleukin-12	11/866	49/18670	1.15798e-05	6.74224e-05	3.52857e-05	IL12RB1/IFNG/IL10/STAT4/IL12B/JAK2/SIRPA/ANXA2/IL12RB2/IL12A/JAK1	11
GO:0051098	BP	GO:0051098	regulation of binding	37/866	373/18670	1.18088e-05	6.87035e-05	3.59562e-05	IRF4/MMP9/PLAUR/LIF/IFNG/IL10/SLPI/IFI16/CARD16/TGFB1/LGALS3/CCL23/HMOX1/BCL2/B2M/IGF1/NGF/JAK2/ANGPT1/NRG1/PLXND1/ARRB1/TRIM6/BDNF/CAV1/NFATC4/ANXA2/BCL3/NRP1/LRRK2/ARRB2/PDGFB/IFIT2/CYLD/RIPK2/CSF3/RB1	37
GO:0110053	BP	GO:0110053	regulation of actin filament organization	29/866	261/18670	1.25587e-05	7.30107e-05	3.82104e-05	CCL21/CCR7/NCKAP1L/SLIT2/CXCL12/CCL11/HCK/PTGER4/ELN/WAS/GMFG/TGFB3/F2RL1/CCL26/ICAM1/PYCARD/TMSB10/CCL24/TMSB15B/SEMA5A/NOX4/NCK2/PTK2B/NRP1/S1PR1/VASP/CX3CL1/TMSB15A/CSF3	29
GO:0001867	BP	GO:0001867	complement activation, lectin pathway	6/866	13/18670	1.26874e-05	7.32571e-05	3.83394e-05	FCN1/FCN3/COLEC10/A2M/FCN2/SERPING1	6
GO:0002281	BP	GO:0002281	macrophage activation involved in immune response	6/866	13/18670	1.26874e-05	7.32571e-05	3.83394e-05	SYK/HAVCR2/TYROBP/TREM2/IL33/LBP	6
GO:0002430	BP	GO:0002430	complement receptor mediated signaling pathway	6/866	13/18670	1.26874e-05	7.32571e-05	3.83394e-05	FPR1/CMKLR1/C3AR1/FPR2/CR2/C5AR1	6
GO:0002679	BP	GO:0002679	respiratory burst involved in defense response	6/866	13/18670	1.26874e-05	7.32571e-05	3.83394e-05	SLAMF8/HCK/PIK3CD/PIK3CG/LBP/MPO	6
GO:0031650	BP	GO:0031650	regulation of heat generation	6/866	13/18670	1.26874e-05	7.32571e-05	3.83394e-05	PTGS2/IL1B/TNF/PTGER3/TNFRSF11A/EDNRB	6
GO:0043301	BP	GO:0043301	negative regulation of leukocyte degranulation	6/866	13/18670	1.26874e-05	7.32571e-05	3.83394e-05	FCGR2B/CD300A/LGALS9/HLA-F/HMOX1/IL13RA2	6
GO:0045006	BP	GO:0045006	DNA deamination	6/866	13/18670	1.26874e-05	7.32571e-05	3.83394e-05	APOBEC3C/APOBEC3G/APOBEC3H/APOBEC3A/APOBEC3F/AICDA	6
GO:0050713	BP	GO:0050713	negative regulation of interleukin-1 beta secretion	6/866	13/18670	1.26874e-05	7.32571e-05	3.83394e-05	NLRP3/CARD16/PML/ZC3H12A/NLRP7/TNFAIP3	6
GO:0060340	BP	GO:0060340	positive regulation of type I interferon-mediated signaling pathway	6/866	13/18670	1.26874e-05	7.32571e-05	3.83394e-05	ZBP1/MMP12/NLRC5/IKBKE/TRIM6/IRF7	6
GO:1905209	BP	GO:1905209	positive regulation of cardiocyte differentiation	10/866	41/18670	1.32202e-05	7.62757e-05	3.99191e-05	HAMP/SEMA3C/GREM1/TGFB1/TGFB2/EDN1/IGF1/NRG1/ARRB2/GATA6	10
GO:0045191	BP	GO:0045191	regulation of isotype switching	9/866	33/18670	1.34416e-05	7.73781e-05	4.04961e-05	PTPRC/IL10/CD28/TGFB1/IL27RA/CD40/TNFSF13/CLCF1/IL2	9
GO:0061036	BP	GO:0061036	positive regulation of cartilage development	9/866	33/18670	1.34416e-05	7.73781e-05	4.04961e-05	BMPR1B/GDF2/GDF6/ACVRL1/FGF18/BMP6/BMP10/GDF5/ANXA2	9
GO:1902692	BP	GO:1902692	regulation of neuroblast proliferation	9/866	33/18670	1.34416e-05	7.73781e-05	4.04961e-05	PTN/TGFB1/VEGFC/CX3CR1/HIF1A/NOTCH1/TP53/LRRK2/CX3CL1	9
GO:0014706	BP	GO:0014706	striated muscle tissue development	38/866	390/18670	1.35809e-05	7.8121e-05	4.08849e-05	DCN/HAMP/PDGFRA/SEMA3C/S100B/GREM1/ELN/BMP5/FGFR2/RGS2/ZFPM2/FOS/TGFB1/ENG/FGFR1/RARB/EGR1/BCL2/GLI1/TGFB2/EDN1/IGF1/GJA1/PDGFRB/NRG1/CAV1/NOX4/BMP10/NOTCH1/SMAD7/S1PR1/ARRB2/TGFBR2/ATF3/GATA6/RB1/DLL4/NR2F2	38
GO:0033619	BP	GO:0033619	membrane protein proteolysis	12/866	59/18670	1.37259e-05	7.88958e-05	4.12903e-05	PRKCQ/NGFR/IL1B/IFNG/IL10/TNF/TGFB1/TNFRSF1B/FURIN/NFKB1/ERAP1/PRTN3	12
GO:0002710	BP	GO:0002710	negative regulation of T cell mediated immunity	7/866	19/18670	1.39126e-05	7.96686e-05	4.16948e-05	IL7R/FCGR2B/PTPRC/HLA-F/XCL1/HLA-G/SMAD7	7
GO:0010888	BP	GO:0010888	negative regulation of lipid storage	7/866	19/18670	1.39126e-05	7.96686e-05	4.16948e-05	CRP/IL6/TNF/ABCG1/ITGAV/LEP/PTPN2	7
GO:0032700	BP	GO:0032700	negative regulation of interleukin-17 production	7/866	19/18670	1.39126e-05	7.96686e-05	4.16948e-05	NCKAP1L/IFNG/TGFB1/TLR4/IL27RA/IL12B/IL12A	7
GO:0046597	BP	GO:0046597	negative regulation of viral entry into host cell	7/866	19/18670	1.39126e-05	7.96686e-05	4.16948e-05	FCN1/FCN3/IFITM1/PTX3/IFITM2/APCS/IFITM3	7
GO:0061081	BP	GO:0061081	positive regulation of myeloid leukocyte cytokine production involved in immune response	7/866	19/18670	1.39126e-05	7.96686e-05	4.16948e-05	CD74/FCER1G/NR4A3/TLR4/HLA-G/SEMA7A/DDX58	7
GO:0002062	BP	GO:0002062	chondrocyte differentiation	18/866	123/18670	1.47134e-05	8.41913e-05	4.40618e-05	RUNX3/GREM1/BMPR1B/GDF6/TGFB1/PTH1R/FGFR1/RARB/ACVRL1/WNT2B/PTHLH/FGF18/RARG/BMP6/GDF5/ANXA2/TGFBR2/LTBP3	18
GO:0043409	BP	GO:0043409	negative regulation of MAPK cascade	23/866	184/18670	1.49407e-05	8.54282e-05	4.47091e-05	PTPRC/CD300A/GSTP1/LIF/IL1B/UCHL1/IRAK3/RGS2/F2RL1/TLR4/IGF1R/NLRP12/SEMA6A/LYN/ARRB1/CAV1/SIRPA/PTPN6/DUSP1/CYLD/ATF3/PTPN2/CSK	23
GO:0045444	BP	GO:0045444	fat cell differentiation	26/866	223/18670	1.49942e-05	8.567e-05	4.48356e-05	IL6/CMKLR1/PTGS2/RGS2/ZFPM2/TNF/SOCS1/GDF6/TGFB1/NR4A3/FFAR2/JAG1/PSMB8/GDF10/GRK5/NR4A1/ZC3H12A/NR4A2/LEP/SMAD6/IL11/CEBPD/RNASEL/RETN/ERAP1/GDF3	26
GO:0010758	BP	GO:0010758	regulation of macrophage chemotaxis	8/866	26/18670	1.5366e-05	8.77286e-05	4.5913e-05	CCL5/SLAMF8/CMKLR1/C3AR1/C5AR1/THBS1/CSF1/PTK2B	8
GO:1903035	BP	GO:1903035	negative regulation of response to wounding	15/866	90/18670	1.54966e-05	8.84082e-05	4.62687e-05	PDGFRA/SIGLEC10/PLAUR/PLAU/THBS1/SPP1/SERPINE1/EDN1/GJA1/APCS/ANXA2/FGA/PDGFB/PDGFA/SERPING1	15
GO:0045861	BP	GO:0045861	negative regulation of proteolysis	36/866	363/18670	1.55214e-05	8.84836e-05	4.63081e-05	CD27/MMP9/HGF/LTF/NGFR/PTGS2/PLAUR/IL10/SLPI/IFI16/CARD16/SNCA/BIRC3/THBS1/PI3/SERPINB9/BST2/GAS6/A2M/SERPINE1/SERPINA3/NGF/IFI6/WFDC2/ARRB1/PML/NLRP7/NAIP/TRIM21/TP53/CRIM1/LRRK2/ARRB2/FURIN/SERPING1/C4A	36
GO:0031532	BP	GO:0031532	actin cytoskeleton reorganization	16/866	101/18670	1.58096e-05	8.99923e-05	4.70978e-05	PDGFRA/HCK/CSF1R/TEK/FGF7/TRPM2/ANXA1/GMFG/NTF3/TGFB1/S1PR2/SEMA3E/PTK2B/NRP1/S1PR1/CSF3	16
GO:0046545	BP	GO:0046545	development of primary female sexual characteristics	16/866	101/18670	1.58096e-05	8.99923e-05	4.70978e-05	PDGFRA/SLIT2/BMPR1B/PGR/ZFPM2/PTX3/ICAM1/BCL2/ESR1/INHBA/EREG/ARRB1/LEP/ARRB2/RETN/AMHR2	16
GO:0060537	BP	GO:0060537	muscle tissue development	39/866	408/18670	1.63115e-05	9.278e-05	4.85567e-05	DCN/HAMP/PDGFRA/SEMA3C/S100B/GREM1/ELN/BMP5/FGFR2/RGS2/ZFPM2/FOS/TGFB1/ENG/FGFR1/RARB/EGR1/BCL2/GLI1/TGFB2/EDN1/IGF1/GJA1/PDGFRB/NRG1/CAV1/NOX4/BMP10/NOTCH1/SMAD7/S1PR1/ARRB2/CSRP1/TGFBR2/ATF3/GATA6/RB1/DLL4/NR2F2	39
GO:1903305	BP	GO:1903305	regulation of regulated secretory pathway	21/866	160/18670	1.64938e-05	9.37474e-05	4.9063e-05	FCGR2B/PRKCB/RAC2/ITGB2/SYK/PTAFR/CD300A/FCER1G/FGR/LGALS9/ITGAM/F2RL1/HLA-F/HMOX1/IL13RA2/LYN/TRIM9/IL4R/NOTCH1/LRRK2/GNAI2	21
GO:0070670	BP	GO:0070670	response to interleukin-4	9/866	34/18670	1.75327e-05	9.9578e-05	5.21144e-05	IL2RG/JAK3/CCL11/CD300LF/XCL1/IL24/PML/IL4R/PTPN2	9
GO:0045638	BP	GO:0045638	negative regulation of myeloid cell differentiation	15/866	91/18670	1.77712e-05	0.000100858	5.27842e-05	LTF/C1QC/LILRB3/CCL3/INPP5D/TLR4/INHBA/LYN/TLR3/MAFB/APCS/PTK2B/PF4/PTPN2/HMGB3	15
GO:0031644	BP	GO:0031644	regulation of neurological system process	19/866	137/18670	1.88053e-05	0.000106647	5.5814e-05	HGF/S100B/PTAFR/ITGAX/CCL3/IL10/F2R/FABP5/TNFRSF1B/TYMP/EDN1/S1PR2/OPRL1/GHRL/TNFRSF21/EDNRB/VIP/PTK2B/LRRK2	19
GO:0051495	BP	GO:0051495	positive regulation of cytoskeleton organization	26/866	226/18670	1.8992e-05	0.000107626	5.63264e-05	CCL21/CCR7/NCKAP1L/CCL11/HCK/TEK/WAS/GMFG/NTF3/TGFB3/F2RL1/CCL26/ICAM1/PYCARD/EDN1/CCL24/SEMA5A/NOX4/BMP10/NCK2/PTK2B/NRP1/PLXNA3/VASP/CX3CL1/CSF3	26
GO:1902930	BP	GO:1902930	regulation of alcohol biosynthetic process	14/866	81/18670	1.93307e-05	0.000109464	5.72886e-05	PTAFR/IL1B/BMP5/IFNG/CD244/TNF/SNCA/PTH1R/FGF1/VDR/ABCG1/BMP6/PTK2B/NFKB1	14
GO:0019933	BP	GO:0019933	cAMP-mediated signaling	23/866	187/18670	1.94623e-05	0.000110128	5.76356e-05	CXCL9/PTGER2/PTGER4/APLNR/CXCL11/CXCL10/RGS2/PTH1R/DEFB1/CALCRL/PTGFR/PTGER3/SCTR/PTHLH/OPRL1/PTGER1/TSHR/VIP/PF4/RXFP1/CALM1/GNAI2/MC1R	23
GO:0003170	BP	GO:0003170	heart valve development	12/866	61/18670	1.96131e-05	0.000110899	5.80394e-05	SLIT2/ELN/TGFB1/NFATC1/TNFRSF1B/TGFB2/JAG1/NOTCH1/SMAD6/TGFBR2/RB1/DLL4	12
GO:0043371	BP	GO:0043371	negative regulation of CD4-positive, alpha-beta T cell differentiation	7/866	20/18670	2.05486e-05	0.00011576	6.05834e-05	JAK3/RUNX3/ANXA1/IL4R/ZC3H12A/SMAD7/IL2	7
GO:0045655	BP	GO:0045655	regulation of monocyte differentiation	7/866	20/18670	2.05486e-05	0.00011576	6.05834e-05	CD74/IL34/INPP5D/CD4/CSF1/APCS/IRF7	7
GO:0071636	BP	GO:0071636	positive regulation of transforming growth factor beta production	7/866	20/18670	2.05486e-05	0.00011576	6.05834e-05	PTGS2/LGALS9/THBS1/CD200/XCL1/FURIN/CX3CL1	7
GO:0090195	BP	GO:0090195	chemokine secretion	7/866	20/18670	2.05486e-05	0.00011576	6.05834e-05	CSF1R/IL1RL1/TNF/IL33/F2RL1/PYCARD/IL4R	7
GO:1903978	BP	GO:1903978	regulation of microglial cell activation	7/866	20/18670	2.05486e-05	0.00011576	6.05834e-05	PTPRC/IL6/CCL3/TREM2/SPHK1/LRRK2/CX3CL1	7
GO:0002455	BP	GO:0002455	humoral immune response mediated by circulating immunoglobulin	20/866	150/18670	2.06301e-05	0.000116134	6.0779e-05	C7/CRP/C9/HLA-DQB1/FCGR2B/PTPRC/C1QB/C1QA/C1QC/LTA/TNF/CR2/C1R/C1S/PTPN6/APCS/BCL3/SERPING1/CD81/C4A	20
GO:0048143	BP	GO:0048143	astrocyte activation	8/866	27/18670	2.09518e-05	0.000117771	6.16359e-05	C1QA/IL6/FPR2/IL1B/IFNG/TREM2/TNF/C5AR1	8
GO:0060143	BP	GO:0060143	positive regulation of syncytium formation by plasma membrane fusion	8/866	27/18670	2.09518e-05	0.000117771	6.16359e-05	CXCL9/CD53/TYROBP/TREM2/FLT3LG/SCGB3A1/IL4R/NFATC2	8
GO:0003179	BP	GO:0003179	heart valve morphogenesis	11/866	52/18670	2.11391e-05	0.000118736	6.2141e-05	SLIT2/ELN/TGFB1/NFATC1/TGFB2/JAG1/NOTCH1/SMAD6/TGFBR2/RB1/DLL4	11
GO:0035810	BP	GO:0035810	positive regulation of urine volume	6/866	14/18670	2.13312e-05	0.000119115	6.2339e-05	EDN1/OPRL1/EDNRB/NPR3/NPR1/GNAI2	6
GO:0043374	BP	GO:0043374	CD8-positive, alpha-beta T cell differentiation	6/866	14/18670	2.13312e-05	0.000119115	6.2339e-05	NCKAP1L/RUNX3/TNFSF8/SOCS1/BCL2/IRF1	6
GO:0045064	BP	GO:0045064	T-helper 2 cell differentiation	6/866	14/18670	2.13312e-05	0.000119115	6.2339e-05	IL18/CD86/NLRP3/ANXA1/IL4R/BCL3	6
GO:0045591	BP	GO:0045591	positive regulation of regulatory T cell differentiation	6/866	14/18670	2.13312e-05	0.000119115	6.2339e-05	IFNG/LGALS9/SOCS1/TGFB1/HLA-G/IL2	6
GO:0045651	BP	GO:0045651	positive regulation of macrophage differentiation	6/866	14/18670	2.13312e-05	0.000119115	6.2339e-05	LIF/IL34/TGFB1/CSF1/PF4/RB1	6
GO:0046133	BP	GO:0046133	pyrimidine ribonucleoside catabolic process	6/866	14/18670	2.13312e-05	0.000119115	6.2339e-05	APOBEC3C/APOBEC3G/APOBEC3H/APOBEC3A/APOBEC3F/AICDA	6
GO:0050720	BP	GO:0050720	interleukin-1 beta biosynthetic process	6/866	14/18670	2.13312e-05	0.000119115	6.2339e-05	TYROBP/IFNG/EGR1/JAK2/CMA1/AZU1	6
GO:0070234	BP	GO:0070234	positive regulation of T cell apoptotic process	6/866	14/18670	2.13312e-05	0.000119115	6.2339e-05	CCL5/PDCD1/IDO1/LGALS9/CD274/TP53	6
GO:0002232	BP	GO:0002232	leukocyte chemotaxis involved in inflammatory response	4/866	5/18670	2.21433e-05	0.000122574	6.41497e-05	SLAMF8/PTN/LBP/FFAR2	4
GO:0002501	BP	GO:0002501	peptide antigen assembly with MHC protein complex	4/866	5/18670	2.21433e-05	0.000122574	6.41497e-05	HLA-DRA/HLA-DMB/HLA-DMA/TAPBPL	4
GO:0010936	BP	GO:0010936	negative regulation of macrophage cytokine production	4/866	5/18670	2.21433e-05	0.000122574	6.41497e-05	IRAK3/TGFB1/TGFB3/TGFB2	4
GO:0021825	BP	GO:0021825	substrate-dependent cerebral cortex tangential migration	4/866	5/18670	2.21433e-05	0.000122574	6.41497e-05	SLIT2/SEMA3A/NRP2/NRP1	4
GO:0043932	BP	GO:0043932	ossification involved in bone remodeling	4/866	5/18670	2.21433e-05	0.000122574	6.41497e-05	PTN/TGFB1/TGFB3/GDF5	4
GO:0046645	BP	GO:0046645	positive regulation of gamma-delta T cell activation	4/866	5/18670	2.21433e-05	0.000122574	6.41497e-05	PTPRC/NCKAP1L/SYK/NOD2	4
GO:0071224	BP	GO:0071224	cellular response to peptidoglycan	4/866	5/18670	2.21433e-05	0.000122574	6.41497e-05	NLRP3/TREM2/NOD2/RIPK2	4
GO:1903969	BP	GO:1903969	regulation of response to macrophage colony-stimulating factor	4/866	5/18670	2.21433e-05	0.000122574	6.41497e-05	TLR2/TLR4/CSF1/PTPN2	4
GO:1903972	BP	GO:1903972	regulation of cellular response to macrophage colony-stimulating factor stimulus	4/866	5/18670	2.21433e-05	0.000122574	6.41497e-05	TLR2/TLR4/CSF1/PTPN2	4
GO:2000554	BP	GO:2000554	regulation of T-helper 1 cell cytokine production	4/866	5/18670	2.21433e-05	0.000122574	6.41497e-05	IL18/IL1B/IL18R1/XCL1	4
GO:2000556	BP	GO:2000556	positive regulation of T-helper 1 cell cytokine production	4/866	5/18670	2.21433e-05	0.000122574	6.41497e-05	IL18/IL1B/IL18R1/XCL1	4
GO:2000563	BP	GO:2000563	positive regulation of CD4-positive, alpha-beta T cell proliferation	4/866	5/18670	2.21433e-05	0.000122574	6.41497e-05	LGALS9/XCL1/TGFBR2/CD81	4
GO:1903522	BP	GO:1903522	regulation of blood circulation	31/866	297/18670	2.22639e-05	0.000123153	6.44523e-05	DES/PTGER2/PTAFR/PTGS2/PIK3CG/SEMA3A/RGS2/F2R/ITPR3/F2RL1/ICAM1/BDKRB2/ITPR1/TGFB2/EDN1/HBEGF/JAK2/GJA1/GHRL/AVPR2/ZC3H12A/CAV1/BMP10/OXTR/EDN2/NPR1/LEP/FGA/SMAD7/IL2/CALM1	31
GO:0002158	BP	GO:0002158	osteoclast proliferation	5/866	9/18670	2.28805e-05	0.000125744	6.58086e-05	GREM1/CSF1/FLT3LG/NPR3/TNFAIP3	5
GO:0002524	BP	GO:0002524	hypersensitivity	5/866	9/18670	2.28805e-05	0.000125744	6.58086e-05	FCGR2B/CCR7/BTK/FCER1G/HLA-E	5
GO:0002578	BP	GO:0002578	negative regulation of antigen processing and presentation	5/866	9/18670	2.28805e-05	0.000125744	6.58086e-05	HLA-DOA/FCGR2B/HLA-DOB/THBS1/TAPBPL	5
GO:0002664	BP	GO:0002664	regulation of T cell tolerance induction	5/866	9/18670	2.28805e-05	0.000125744	6.58086e-05	CD3E/IL2RA/IDO1/HLA-G/TGFBR2	5
GO:0010533	BP	GO:0010533	regulation of activation of Janus kinase activity	5/866	9/18670	2.28805e-05	0.000125744	6.58086e-05	CCL5/CD300A/SOCS1/IL12B/IL23A	5
GO:0034145	BP	GO:0034145	positive regulation of toll-like receptor 4 signaling pathway	5/866	9/18670	2.28805e-05	0.000125744	6.58086e-05	LTF/F2RL1/LBP/PELI1/TICAM2	5
GO:0060556	BP	GO:0060556	regulation of vitamin D biosynthetic process	5/866	9/18670	2.28805e-05	0.000125744	6.58086e-05	IL1B/IFNG/TNF/VDR/NFKB1	5
GO:0060693	BP	GO:0060693	regulation of branching involved in salivary gland morphogenesis	5/866	9/18670	2.28805e-05	0.000125744	6.58086e-05	HGF/FGF7/TNF/FGFR1/PDGFA	5
GO:0062042	BP	GO:0062042	regulation of cardiac epithelial to mesenchymal transition	5/866	9/18670	2.28805e-05	0.000125744	6.58086e-05	ENG/TGFB2/JAG1/NOTCH1/TGFBR2	5
GO:0032368	BP	GO:0032368	regulation of lipid transport	18/866	127/18670	2.2967e-05	0.000126129	6.60099e-05	PLTP/SYK/IL1B/FABP3/THBS1/SPP1/POMC/CETP/EDN1/TNFRSF11A/GHRL/ABCG1/BMP6/ANXA2/ITGAV/LEP/NFKB1/RETN	18
GO:0008630	BP	GO:0008630	intrinsic apoptotic signaling pathway in response to DNA damage	16/866	104/18670	2.30407e-05	0.000126442	6.6174e-05	CXCL12/BCL2A1/CD74/IFI16/TNF/MUC1/IKBKE/HMOX1/BCL2/PYCARD/TNFRSF1B/PML/TP63/NFATC4/BCL3/TP53	16
GO:0002562	BP	GO:0002562	somatic diversification of immune receptors via germline recombination within a single locus	12/866	62/18670	2.33055e-05	0.00012762	6.67906e-05	PTPRC/CD40LG/IL10/CD28/TGFB1/CCR6/IL27RA/CD40/TNFSF13/CLCF1/AICDA/IL2	12
GO:0002753	BP	GO:0002753	cytoplasmic pattern recognition receptor signaling pathway	12/866	62/18670	2.33055e-05	0.00012762	6.67906e-05	BIRC3/TLR4/NOD2/NOD1/TNFAIP3/RNF125/IRF7/CYLD/DDX58/TRIM15/IFIH1/RIPK2	12
GO:0016444	BP	GO:0016444	somatic cell DNA recombination	12/866	62/18670	2.33055e-05	0.00012762	6.67906e-05	PTPRC/CD40LG/IL10/CD28/TGFB1/CCR6/IL27RA/CD40/TNFSF13/CLCF1/AICDA/IL2	12
GO:0006644	BP	GO:0006644	phospholipid metabolic process	40/866	430/18670	2.39224e-05	0.000130905	6.85094e-05	CCL19/CCL21/PLA2G2A/PDGFRA/CCR7/PLA2G4A/CD19/FLT3/PIK3CD/CSF1R/PIK3R5/FPR2/PIK3CG/SOCS3/FGR/TEK/INPP5D/SOCS1/SNCA/FABP3/BMX/TGFB1/CETP/FABP5/VAV3/NOD2/PLSCR1/ACHE/PDGFRB/LYN/PIK3R3/FLT1/PTK2B/LPCAT2/SOCS2/PLCG2/PDGFB/PDGFA/CD81/GATA6	40
GO:0007015	BP	GO:0007015	actin filament organization	38/866	400/18670	2.39453e-05	0.000130936	6.85259e-05	CCL21/PSTPIP1/CCR7/NCKAP1L/SLIT2/CXCL12/CCL11/RAC2/HCK/PTGER4/ELN/WAS/GMFG/TGFB3/F2RL1/CCL26/ICAM1/BCL2/PYCARD/TMSB10/CCL24/TPM2/TMSB15B/JAK2/GHRL/SEMA5A/ARRB1/NOX4/NCK2/ZYX/PTK2B/NRP1/S1PR1/VASP/CX3CL1/TMSB15A/PPARGC1B/CSF3	38
GO:0001890	BP	GO:0001890	placenta development	20/866	152/18670	2.50931e-05	0.000137115	7.17594e-05	DCN/PTGS2/LIF/SOCS3/BMP5/FGFR2/IL10/PTN/SPP1/VDR/GJA1/GHRL/NDP/HIF1A/STC2/LEP/PDGFB/CTSB/CSF2/NR2F2	20
GO:0030195	BP	GO:0030195	negative regulation of blood coagulation	11/866	53/18670	2.55687e-05	0.000139315	7.29107e-05	PDGFRA/PLAUR/PLAU/THBS1/SERPINE1/EDN1/ANXA2/FGA/PDGFB/PDGFA/SERPING1	11
GO:0045661	BP	GO:0045661	regulation of myoblast differentiation	11/866	53/18670	2.55687e-05	0.000139315	7.29107e-05	CXCL14/CXCL9/IL18/CXCL10/TNF/CCL17/TGFB1/MAP3K5/FLT3LG/NOTCH1/GDF3	11
GO:0045840	BP	GO:0045840	positive regulation of mitotic nuclear division	11/866	53/18670	2.55687e-05	0.000139315	7.29107e-05	IL1B/CD28/TGFB1/SPHK1/TGFA/EDN1/IGF1/PDGFRB/EREG/PDGFB/RB1	11
GO:0050732	BP	GO:0050732	negative regulation of peptidyl-tyrosine phosphorylation	11/866	53/18670	2.55687e-05	0.000139315	7.29107e-05	PTPRC/CD300A/SOCS3/SEMA4D/SOCS1/NTF3/CAV1/PTPN6/CBLB/CBL/PTPN2	11
GO:0044060	BP	GO:0044060	regulation of endocrine process	10/866	44/18670	2.57871e-05	0.000140405	7.34813e-05	IL1B/F2R/FGFR1/F2RL1/POMC/GHRL/INHBA/BMP6/LEP/RETN	10
GO:0008406	BP	GO:0008406	gonad development	25/866	217/18670	2.66559e-05	0.000145031	7.59026e-05	PDGFRA/SLIT2/BMPR1B/PGR/SEMA3A/ZFPM2/PTX3/ICAM1/BCL2/WNT2B/TGFB2/ESR1/GJA1/PDGFRB/INHBA/EREG/TLR3/ARRB1/LEP/ARRB2/TNFSF10/CBL/RETN/AMHR2/GATA6	25
GO:0035265	BP	GO:0035265	organ growth	24/866	204/18670	2.72077e-05	0.000147823	7.73639e-05	HAMP/FGFR2/RGS2/FGF7/ZFPM2/FGFR1/RARB/BCL2/GLI1/TGFB2/EDN1/ESR1/IGF1/GJA1/PDGFRB/RARG/BMP10/IL7/ANXA2/NOTCH1/LEP/S1PR1/TGFBR2/GATA6	24
GO:1902905	BP	GO:1902905	positive regulation of supramolecular fiber organization	24/866	204/18670	2.72077e-05	0.000147823	7.73639e-05	CCL21/CCR7/NCKAP1L/CCL11/HCK/WAS/GMFG/TGFB3/F2RL1/CCL26/ICAM1/PYCARD/EDN1/CCL24/SEMA5A/NOX4/BMP10/NCK2/PTK2B/NRP1/VASP/CX3CL1/CSF3/RB1	24
GO:0008045	BP	GO:0008045	motor neuron axon guidance	8/866	28/18670	2.81457e-05	0.000152702	7.99172e-05	SLIT2/RAC2/PLXNA4/SEMA3A/NRP1/PLXNA3/SEMA3F/SLIT1	8
GO:1904994	BP	GO:1904994	regulation of leukocyte adhesion to vascular endothelial cell	8/866	28/18670	2.81457e-05	0.000152702	7.99172e-05	CCL21/CXCL12/ITGB2/PTAFR/TNF/ETS1/ICAM1/ELANE	8
GO:0097242	BP	GO:0097242	amyloid-beta clearance	9/866	36/18670	2.89484e-05	0.000156723	8.20216e-05	MARCO/ITGB2/MSR1/IFNG/ITGAM/TREM2/TNF/C5AR1/IGF1R	9
GO:1901099	BP	GO:1901099	negative regulation of signal transduction in absence of ligand	9/866	36/18670	2.89484e-05	0.000156723	8.20216e-05	IL1B/TNF/BCL2/FYN/IFI6/IL7/CX3CL1/PF4/CSF2	9
GO:2001240	BP	GO:2001240	negative regulation of extrinsic apoptotic signaling pathway in absence of ligand	9/866	36/18670	2.89484e-05	0.000156723	8.20216e-05	IL1B/TNF/BCL2/FYN/IFI6/IL7/CX3CL1/PF4/CSF2	9
GO:0002438	BP	GO:0002438	acute inflammatory response to antigenic stimulus	7/866	21/18670	2.9592e-05	0.000159305	8.33727e-05	FCGR2B/CCR7/BTK/FCER1G/ICAM1/HLA-E/ELANE	7
GO:0003177	BP	GO:0003177	pulmonary valve development	7/866	21/18670	2.9592e-05	0.000159305	8.33727e-05	SLIT2/NFATC1/TNFRSF1B/TGFB2/JAG1/NOTCH1/SMAD6	7
GO:0030502	BP	GO:0030502	negative regulation of bone mineralization	7/866	21/18670	2.9592e-05	0.000159305	8.33727e-05	GREM1/CCR1/CCL3/HIF1A/PTK2B/FGF23/LTBP3	7
GO:0030728	BP	GO:0030728	ovulation	7/866	21/18670	2.9592e-05	0.000159305	8.33727e-05	PTGS2/PGR/RGS2/INHBA/EREG/IL4R/LEP	7
GO:0032332	BP	GO:0032332	positive regulation of chondrocyte differentiation	7/866	21/18670	2.9592e-05	0.000159305	8.33727e-05	BMPR1B/GDF6/ACVRL1/FGF18/BMP6/GDF5/ANXA2	7
GO:0090280	BP	GO:0090280	positive regulation of calcium ion import	7/866	21/18670	2.9592e-05	0.000159305	8.33727e-05	CXCL12/CCL2/CCL3/TRPV2/LGALS3/PDGFRB/PDGFB	7
GO:1900016	BP	GO:1900016	negative regulation of cytokine production involved in inflammatory response	7/866	21/18670	2.9592e-05	0.000159305	8.33727e-05	NLRC3/PYCARD/MEFV/APOD/ZC3H12A/NLRP7/SIRPA	7
GO:1901739	BP	GO:1901739	regulation of myoblast fusion	7/866	21/18670	2.9592e-05	0.000159305	8.33727e-05	CXCL9/CD53/CXCL10/FLT3LG/SCGB3A1/IL4R/NFATC2	7
GO:0003012	BP	GO:0003012	muscle system process	42/866	465/18670	3.02553e-05	0.000162761	8.51812e-05	HAMP/DES/PTAFR/PTGS2/PIK3CG/IL1B/CXCR4/RGS2/CYBA/F2R/IL15/NR4A3/SPHK1/VIM/BDKRB2/EDNRA/HMOX1/TNFRSF1B/TACR1/CALCRL/PTGER3/EDN1/SSTR2/UTS2/TPM2/IGF1/GJA1/GHRL/ZC3H12A/CAV1/BMP10/OXTR/EDNRB/VEGFB/EDN2/NOTCH1/LEP/SMAD7/PROK2/GATA6/CALM1/TRIM63	42
GO:1900047	BP	GO:1900047	negative regulation of hemostasis	11/866	54/18670	3.07777e-05	0.000165454	8.6591e-05	PDGFRA/PLAUR/PLAU/THBS1/SERPINE1/EDN1/ANXA2/FGA/PDGFB/PDGFA/SERPING1	11
GO:0003231	BP	GO:0003231	cardiac ventricle development	18/866	130/18670	3.16422e-05	0.000169982	8.89606e-05	SEMA3C/SLIT2/FGFR2/ZFPM2/TGFB1/ENG/TGFB2/JAG1/FZD1/NRG1/LTBP1/BMP10/HIF1A/NOTCH1/SMAD6/SMAD7/TGFBR2/DLL4	18
GO:0032309	BP	GO:0032309	icosanoid secretion	10/866	45/18670	3.17889e-05	0.00017053	8.92476e-05	PLA2G2A/PLA2G4A/SYK/IL1B/ANXA1/BDKRB2/EDN1/TNFRSF11A/ABCC4/LEP	10
GO:0048483	BP	GO:0048483	autonomic nervous system development	10/866	45/18670	3.17889e-05	0.00017053	8.92476e-05	PLXNA4/VCAM1/SEMA3A/NRP2/EDNRA/EDNRB/TP63/NRP1/PLXNA3/SEMA3F	10
GO:0070373	BP	GO:0070373	negative regulation of ERK1 and ERK2 cascade	13/866	74/18670	3.18453e-05	0.000170594	8.92807e-05	PTPRC/GSTP1/LIF/TLR4/NLRP12/SEMA6A/LYN/ARRB1/SIRPA/DUSP1/ATF3/PTPN2/CSK	13
GO:1903036	BP	GO:1903036	positive regulation of response to wounding	13/866	74/18670	3.18453e-05	0.000170594	8.92807e-05	CLEC7A/DUOX2/CXCR4/ANXA1/PTN/F2R/THBS1/TLR4/INSL3/SERPINE1/HBEGF/SCARF1/TGFBR2	13
GO:0002467	BP	GO:0002467	germinal center formation	6/866	15/18670	3.41572e-05	0.000181957	9.52279e-05	CXCL13/TNFSF13B/TNFRSF13C/BCL3/TNFAIP3/NFKB2	6
GO:0010759	BP	GO:0010759	positive regulation of macrophage chemotaxis	6/866	15/18670	3.41572e-05	0.000181957	9.52279e-05	CCL5/CMKLR1/C3AR1/C5AR1/THBS1/CSF1	6
GO:0032352	BP	GO:0032352	positive regulation of hormone metabolic process	6/866	15/18670	3.41572e-05	0.000181957	9.52279e-05	IL1B/IFNG/TNF/EGR1/BMP6/HIF1A	6
GO:0032736	BP	GO:0032736	positive regulation of interleukin-13 production	6/866	15/18670	3.41572e-05	0.000181957	9.52279e-05	IRF4/NLRP3/LGALS9/IL33/TSLP/HLA-E	6
GO:0042362	BP	GO:0042362	fat-soluble vitamin biosynthetic process	6/866	15/18670	3.41572e-05	0.000181957	9.52279e-05	PLTP/IL1B/IFNG/TNF/VDR/NFKB1	6
GO:0044406	BP	GO:0044406	adhesion of symbiont to host	6/866	15/18670	3.41572e-05	0.000181957	9.52279e-05	LTF/CD209/CLEC4M/ICAM1/GAS6/CD81	6
GO:0046851	BP	GO:0046851	negative regulation of bone remodeling	6/866	15/18670	3.41572e-05	0.000181957	9.52279e-05	IL6/GREM1/INPP5D/TNFRSF11B/TNFAIP3/CSK	6
GO:0090197	BP	GO:0090197	positive regulation of chemokine secretion	6/866	15/18670	3.41572e-05	0.000181957	9.52279e-05	CSF1R/IL1RL1/TNF/IL33/PYCARD/IL4R	6
GO:0060249	BP	GO:0060249	anatomical structure homeostasis	40/866	437/18670	3.45151e-05	0.000183736	9.61587e-05	PRKCQ/RAC2/IL6/LTF/SYK/CSF1R/INPP5D/CTSK/TNFRSF11B/F2R/TGFB1/SPP1/PTH1R/TLR4/BCL2/LYZ/AKT3/B2M/CSF1/FLT3LG/SERPINA3/NOD2/TNFRSF11A/TLR9/PML/NOX4/IL20RA/TYRO3/IL7/HIF1A/PTK2B/NOTCH1/TNFAIP3/S1PR1/CX3CL1/PPARGC1B/LTBP3/RB1/CSK/ESRRB	40
GO:0030856	BP	GO:0030856	regulation of epithelial cell differentiation	20/866	156/18670	3.66926e-05	0.000195191	0.000102154	MMP9/LIF/IL1B/IFNG/GDF2/CTSK/TNF/PRKX/ACVRL1/SERPINE1/VDR/STAT1/S1PR2/JAG1/BMP6/CAV1/TP63/NOTCH1/WNT9B/GDF3	20
GO:0046456	BP	GO:0046456	icosanoid biosynthetic process	11/866	55/18670	3.68769e-05	0.000196035	0.000102596	PTGDS/PLA2G4A/SYK/PTGS2/CD74/IL1B/PTGES/ANXA1/FABP5/EDN1/EDN2	11
GO:0002200	BP	GO:0002200	somatic diversification of immune receptors	13/866	75/18670	3.6909e-05	0.000196069	0.000102614	PTPRC/CD40LG/IL10/CD28/TGFB1/CCR6/IL27RA/CD40/TNFSF13/SAMHD1/CLCF1/AICDA/IL2	13
GO:0032526	BP	GO:0032526	response to retinoic acid	16/866	108/18670	3.717e-05	0.000197318	0.000103267	TNC/PTGES/FGFR2/RARB/RORB/GJA1/TIE1/PDGFRB/RARG/LYN/BMP6/PTK2B/MICB/LEP/WNT9B/DUSP1	16
GO:0010575	BP	GO:0010575	positive regulation of vascular endothelial growth factor production	8/866	29/18670	3.7296e-05	0.000197575	0.000103402	IL6/PTGS2/C3AR1/IL1B/C5AR1/TGFB1/FLT4/HIF1A	8
GO:0044788	BP	GO:0044788	modulation by host of viral process	8/866	29/18670	3.7296e-05	0.000197575	0.000103402	LTF/CSF1R/IFI27/PTX3/CCL8/ZC3H12A/APCS/ANXA2	8
GO:0050855	BP	GO:0050855	regulation of B cell receptor signaling pathway	8/866	29/18670	3.7296e-05	0.000197575	0.000103402	FCGR2B/PRKCB/CD19/CD300A/CD22/CMTM3/LYN/CD81	8
GO:0038095	BP	GO:0038095	Fc-epsilon receptor signaling pathway	21/866	169/18670	3.79013e-05	0.000200643	0.000105007	ITK/VAV1/PRKCQ/CARD11/BTK/SYK/LCP2/GRAP2/FCER1G/LILRA4/FOS/LAT/NFATC1/NR4A3/VAV3/PSMB8/LYN/NFATC2/PLCG2/NFKB1/CALM1	21
GO:1904064	BP	GO:1904064	positive regulation of cation transmembrane transport	19/866	144/18670	3.81894e-05	0.000202028	0.000105732	CXCL9/CD19/CCL2/APLNR/CXCL11/IFNG/CXCL10/TREM2/CTSS/SNCA/F2R/FGF14/F2RL3/XCL1/HSPA2/PLCG2/CX3CL1/CALM1/GLRX	19
GO:0030041	BP	GO:0030041	actin filament polymerization	22/866	182/18670	3.83489e-05	0.000202732	0.0001061	CCL21/PSTPIP1/CCR7/NCKAP1L/SLIT2/CCL11/HCK/ELN/WAS/GMFG/CCL26/ICAM1/PYCARD/TMSB10/CCL24/TMSB15B/JAK2/NCK2/PTK2B/VASP/TMSB15A/CSF3	22
GO:0003014	BP	GO:0003014	renal system process	17/866	120/18670	3.86852e-05	0.000204368	0.000106957	CYBA/F2R/ITGA3/F2RL1/BCL2/GAS6/EDN1/LGMN/GJA1/OPRL1/CLDN4/AVPR2/EDNRB/NPR3/NPR1/PDGFB/GNAI2	17
GO:0030509	BP	GO:0030509	BMP signaling pathway	20/866	157/18670	4.02541e-05	0.000212509	0.000111217	GREM1/BMPR1B/BMP5/GDF2/FSTL1/GDF6/ITGA3/ENG/EGR1/ACVRL1/FZD1/BMP6/BMP10/GDF5/NOTCH1/SMAD6/SMAD7/BMP8A/AMHR2/GDF3	20
GO:0071375	BP	GO:0071375	cellular response to peptide hormone stimulus	32/866	321/18670	4.10555e-05	0.000216591	0.000113353	JAK3/PRKCB/PRKCQ/GSTP1/SOCS3/IL1B/CYBA/SOCS1/TGFB1/NR4A3/IGF1R/EDN1/FYN/STAT1/JAK2/GHRL/STAT5A/LYN/PIK3R3/NR4A1/TSHR/CAV1/NR4A2/GLP2R/LEP/SOCS2/NFKB1/PTPN2/STAT3/KL/GNAI2/CSK	32
GO:0007517	BP	GO:0007517	muscle organ development	38/866	410/18670	4.11337e-05	0.000216853	0.000113491	DCN/HAMP/S100B/GREM1/ELN/LIF/FGFR2/CXCL10/RGS2/ZFPM2/FOS/TGFB1/ENG/FGFR1/EGR1/BCL2/GLI1/TGFB2/EDN1/CTF1/HBEGF/IGF1/GJA1/ACHE/FZD1/NRG1/CAV1/BMP10/NOTCH1/SMAD7/S1PR1/ARRB2/TGFBR2/ATF3/GATA6/RB1/DLL4/NR2F2	38
GO:0071772	BP	GO:0071772	response to BMP	21/866	170/18670	4.13941e-05	0.000217925	0.000114052	GREM1/BMPR1B/BMP5/GDF2/FSTL1/GDF6/ITGA3/ENG/EGR1/ACVRL1/FZD1/BMP6/BMP10/GDF5/NOTCH1/SMAD6/SMAD7/BMP8A/AMHR2/GATA6/GDF3	21
GO:0071773	BP	GO:0071773	cellular response to BMP stimulus	21/866	170/18670	4.13941e-05	0.000217925	0.000114052	GREM1/BMPR1B/BMP5/GDF2/FSTL1/GDF6/ITGA3/ENG/EGR1/ACVRL1/FZD1/BMP6/BMP10/GDF5/NOTCH1/SMAD6/SMAD7/BMP8A/AMHR2/GATA6/GDF3	21
GO:0032656	BP	GO:0032656	regulation of interleukin-13 production	7/866	22/18670	4.16697e-05	0.000219074	0.000114653	IRF4/NLRP3/LGALS9/IL33/TSLP/HLA-E/TNFRSF21	7
GO:0035809	BP	GO:0035809	regulation of urine volume	7/866	22/18670	4.16697e-05	0.000219074	0.000114653	EDN1/OPRL1/AVPR2/EDNRB/NPR3/NPR1/GNAI2	7
GO:0051149	BP	GO:0051149	positive regulation of muscle cell differentiation	16/866	109/18670	4.17214e-05	0.000219195	0.000114716	HAMP/CXCL9/CD53/GREM1/TGFB1/ENG/BCL2/EDN1/FLT3LG/IGF1/SCGB3A1/NRG1/IL4R/BMP10/NFATC2/ARRB2	16
GO:0045137	BP	GO:0045137	development of primary sexual characteristics	25/866	223/18670	4.21596e-05	0.000221345	0.000115842	PDGFRA/SLIT2/BMPR1B/PGR/SEMA3A/ZFPM2/PTX3/ICAM1/BCL2/WNT2B/TGFB2/ESR1/GJA1/PDGFRB/INHBA/EREG/TLR3/ARRB1/LEP/ARRB2/TNFSF10/CBL/RETN/AMHR2/GATA6	25
GO:0061045	BP	GO:0061045	negative regulation of wound healing	13/866	76/18670	4.26607e-05	0.000223822	0.000117138	PDGFRA/PLAUR/PLAU/THBS1/SERPINE1/EDN1/GJA1/APCS/ANXA2/FGA/PDGFB/PDGFA/SERPING1	13
GO:0060688	BP	GO:0060688	regulation of morphogenesis of a branching structure	11/866	56/18670	4.39892e-05	0.000229638	0.000120182	HGF/FGFR2/FGF7/TNF/TGFB1/FGFR1/PGF/WNT2B/ESR1/LRRK2/PDGFA	11
GO:0019062	BP	GO:0019062	virion attachment to host cell	5/866	10/18670	4.40098e-05	0.000229638	0.000120182	CD209/CLEC4M/ICAM1/GAS6/CD81	5
GO:0032621	BP	GO:0032621	interleukin-18 production	5/866	10/18670	4.40098e-05	0.000229638	0.000120182	NLRP3/TLR2/IL10/NLRP12/TLR9	5
GO:0045625	BP	GO:0045625	regulation of T-helper 1 cell differentiation	5/866	10/18670	4.40098e-05	0.000229638	0.000120182	CCL19/JAK3/ANXA1/IL4R/RIPK2	5
GO:0051133	BP	GO:0051133	regulation of NK T cell activation	5/866	10/18670	4.40098e-05	0.000229638	0.000120182	IL18/CD300A/IL12B/IL12A/IL23A	5
GO:0070099	BP	GO:0070099	regulation of chemokine-mediated signaling pathway	5/866	10/18670	4.40098e-05	0.000229638	0.000120182	CCL5/SLIT2/TREM2/EDN1/HIF1A	5
GO:0070942	BP	GO:0070942	neutrophil mediated cytotoxicity	5/866	10/18670	4.40098e-05	0.000229638	0.000120182	CXCL6/F2RL1/CTSG/ELANE/AZU1	5
GO:1900122	BP	GO:1900122	positive regulation of receptor binding	5/866	10/18670	4.40098e-05	0.000229638	0.000120182	MMP9/B2M/BDNF/ANXA2/NRP1	5
GO:0021872	BP	GO:0021872	forebrain generation of neurons	12/866	66/18670	4.47927e-05	0.000233564	0.000122236	SLIT2/CSF1R/FGFR2/SEMA3A/NRP2/FGFR1/AKNA/B2M/INHBA/NUMBL/NRP1/PLXNA3	12
[truncated: 1,154 more rows]
