# Supplementary material for: Comprehensive analysis of immune-related prognostic genes in the tumour microenvironment of hepatocellular carcinoma
Source: BMC Cancer. 2021 Mar 31;21:331. doi: 10.1186/s12885-021-08052-8 (PMC8011181; doi:10.1186/s12885-021-08052-8)
Supplement: Supplementary file 8 — Additional file 8: Supplementary Tables S6. Results of the KEGG analysis. [file 12885_2021_8052_MOESM8_ESM.xlsx]

## Sheet: Sheet1
Tables S6: Results of the KEGG analysis
	ID	Description	GeneRatio	BgRatio	pvalue	p.adjust	qvalue	geneID	Count
hsa04060	hsa04060	Cytokine-cytokine receptor interaction	82/730	294/7946	3.07027e-21	9.27222e-19	7.07778e-19	2658/6368/9547/3598/653/6387/920/9173/3579/3577/4804/658/90865/3586/8809/3553/1230/6348/2920/6351/3560/6347/392255/4982/2056/1524/1436/1441/8741/3569/6372/6363/8807/3953/7133/608/9560/6366/3587/3575/151449/2829/5008/1233/3603/7124/9180/6352/944/10913/10663/6367/10673/643/5197/356/23495/10563/2919/3594/2921/6349/729230/3606/6846/3976/7293/3563/8718/8784/94/4838/10344/53342/6364/1237/3592/284340/63…	82
hsa04061	hsa04061	Viral protein interaction with cytokine and cytokine receptor	42/730	100/7946	1.537e-18	2.32086e-16	1.77159e-16	6368/9547/6387/3579/3577/3586/8809/1230/6348/2920/6351/3560/6347/1524/1436/3569/6372/6363/8807/7133/9560/6366/3587/2829/1233/7124/6352/6367/643/5197/10563/2919/2921/6349/729230/3606/6846/10344/6364/1237/6357/6373	42
hsa04514	hsa04514	Cell adhesion molecules (CAMs)	43/730	147/7946	2.17228e-12	1.74857e-10	1.33474e-10	920/64101/3680/4684/57689/6403/10666/257194/6614/79679/80380/6401/3897/4685/3696/9672/29126/6402/5788/57863/3111/942/6693/5010/925/3676/6404/941/3689/23562/3113/3115/3118/10686/3117/933/926/1013/5175/8506/4359/4897/1493	43
hsa04062	hsa04062	Chemokine signaling pathway	50/730	189/7946	2.31598e-12	1.74857e-10	1.33474e-10	6368/9547/6387/3579/3577/1230/6348/2920/6351/5579/6347/7074/2268/1524/6372/59345/54331/6363/3055/9560/6366/111/5330/23533/2829/5293/1233/1794/6352/3702/2793/653361/7409/10663/6367/643/10235/5197/10563/2919/2921/6349/729230/6846/146850/10344/6364/1237/6357/6373	50
hsa05144	hsa05144	Malaria	22/730	50/7946	8.44353e-11	5.09989e-09	3.89291e-09	3082/7099/3586/1378/6403/3553/7057/3039/6401/6347/1379/3569/7097/22914/3820/7124/3689/3606/7060/5175/1311/3592	22
hsa05323	hsa05323	Rheumatoid arthritis	30/730	93/7946	3.55184e-10	1.78776e-08	1.36465e-08	2353/6387/7099/3553/6348/2920/6347/8741/3569/7097/6372/3111/942/7124/6352/10673/941/3689/2919/3113/3115/2921/6349/3118/3117/3606/245972/4312/6364/1493	30
hsa04380	hsa04380	Osteoclast differentiation	36/730	128/7946	4.74422e-10	2.04679e-08	1.56238e-08	2353/2354/353514/11027/10990/2213/3726/11026/9103/9021/814/11024/3553/2214/4982/2215/10859/1436/10288/3937/2274/10326/8061/23547/79168/5293/6688/695/7305/7124/4772/5602/653361/126014/54209/5971	36
hsa05150	hsa05150	Staphylococcus aureus infection	30/730	96/7946	8.47932e-10	3.20094e-08	2.44338e-08	2358/715/2213/2204/9103/2357/3586/6403/2214/2215/728/714/3880/713/1675/712/1828/2359/3111/5724/6404/719/3689/3113/3115/3118/1672/3117/3872/25984	30
hsa04640	hsa04640	Hematopoietic cell lineage	30/730	99/7946	1.94086e-09	6.51265e-08	4.97132e-08	920/912/1378/3553/1379/2056/1436/1441/2322/3569/3575/911/952/3111/945/7124/925/3676/3113/3115/931/2811/2208/3118/916/3117/933/913/926/3563	30
hsa04610	hsa04610	Complement and coagulation cascades	26/730	85/7946	1.88701e-08	5.69876e-07	4.35005e-07	715/11326/5054/730/735/1378/7056/2244/1379/2152/2/10878/728/714/713/1675/712/5104/5329/719/2149/3689/2151/9002/5328/2162	26
hsa05332	hsa05332	Graft-versus-host disease	17/730	41/7946	3.61053e-08	9.91254e-07	7.56656e-07	3553/3824/3569/5551/3111/942/3804/7124/3821/3812/941/356/3113/3115/3002/3118/3117	17
hsa05146	hsa05146	Amoebiasis	28/730	102/7946	7.34727e-08	1.84906e-06	1.41145e-06	7099/912/3586/735/3553/5272/2920/5579/3569/7097/3908/5330/911/5293/1286/3918/1511/284217/7124/3689/2919/2921/913/1285/3909/3592/1277/1278	28
hsa04151	hsa04151	PI3K-Akt signaling pathway	63/730	354/7946	1.51774e-07	3.52583e-06	2.69138e-06	4908/3082/7099/4804/3680/3479/2998/7057/5156/7148/3560/3696/6446/7039/2056/1902/1436/1441/2322/3569/7097/59345/4915/54331/3908/3575/2538/23533/2260/374/5293/1286/2263/3918/5008/284217/57121/9180/8115/2793/3676/1101/2149/356/1946/2069/3480/3371/1285/7060/3563/146850/3909/1950/1311/5228/6696/4602/1298/1277/22801/90993/1278	63
hsa05140	hsa05140	Leishmaniasis	23/730	77/7946	2.03334e-07	4.3862e-06	3.34813e-06	2353/5743/7099/9103/3586/1378/3553/2214/5579/1379/2215/7097/1536/3111/7124/653361/3676/3689/3113/3115/3118/3117/3592	23
hsa04145	hsa04145	Phagosome	34/730	152/7946	6.78289e-07	1.36562e-05	1.04242e-05	10332/8685/715/2213/7099/2204/9103/4360/7057/2214/22925/2215/7097/4353/1536/4481/64581/3111/30835/9902/653361/1520/3689/10333/3113/3115/3118/3117/7060/245972/6890/6891/1311/81035	34
hsa05321	hsa05321	Inflammatory bowel disease (IBD)	20/730	65/7946	7.48701e-07	1.41317e-05	1.07872e-05	7099/3586/8809/3553/2625/3569/7097/8807/3111/30009/7124/4772/3594/3113/3115/3118/3117/3606/6097/3592	20
hsa04625	hsa04625	C-type lectin receptor signaling pathway	26/730	104/7946	1.55127e-06	2.75579e-05	2.10358e-05	10332/51266/5743/1959/1960/3586/3553/1263/338339/3569/114548/602/64581/26253/2207/5293/30835/7124/4772/5602/834/6367/53342/5971/9641/3592	26
hsa05152	hsa05152	Tuberculosis	37/730	180/7946	1.9729e-06	3.31009e-05	2.5267e-05	10332/2213/7099/9103/3586/1378/3553/4360/1263/2214/22925/1379/2215/3569/7097/3587/7096/64581/26253/2207/3111/30835/3929/9902/7124/5602/1520/3689/10333/3113/3115/3118/3117/3606/245972/3592/8877	37
hsa05143	hsa05143	African trypanosomiasis	14/730	37/7946	2.21282e-06	3.51721e-05	2.6848e-05	169355/3586/3553/3039/8542/6401/5579/3569/5330/7124/356/3606/2150/3592	14
hsa04672	hsa04672	Intestinal immune network for IgA production	16/730	49/7946	4.03885e-06	6.09867e-05	4.65531e-05	6387/3586/8741/3569/608/3111/942/3676/10673/941/23495/5284/3113/3115/3118/3117	16
hsa04668	hsa04668	TNF signaling pathway	26/730	112/7946	6.81651e-06	9.80279e-05	7.48278e-05	2353/5743/3726/9021/8809/3553/2920/6401/6347/3569/6372/7133/602/4217/5293/7124/5602/6352/2919/2921/3976/7188/7185/4318/6364/90993	26
hsa04657	hsa04657	IL-17 signaling pathway	23/730	94/7946	9.12192e-06	0.000125219	9.55838e-05	2353/2354/5743/3553/6279/2920/6347/3569/6372/8061/6280/7124/5602/2919/727897/2921/7188/53342/3934/4312/9641/4318/6364	23
hsa04512	hsa04512	ECM-receptor interaction	22/730	88/7946	9.82908e-06	0.00012906	9.85158e-05	3680/7057/158326/7148/3696/3908/1286/3918/284217/3676/1101/2811/3371/1285/7060/3909/1311/6696/1298/1277/22801/1278	22
hsa04064	hsa04064	NF-kappa B signaling pathway	24/730	102/7946	1.20064e-05	0.000145038	0.000110712	6387/5743/7099/3553/2920/6351/5579/6363/9560/6366/695/3929/7124/597/10913/10673/5588/2919/2921/7188/5328/7185/5971/6357	24
hsa05142	hsa05142	Chagas disease (American trypanosomiasis)	24/730	102/7946	1.20064e-05	0.000145038	0.000110712	2353/7099/2775/5054/3586/3553/6348/6347/714/713/3569/7097/712/5330/5293/919/7124/5602/6352/356/10333/6349/916/3592	24
hsa05330	hsa05330	Allograft rejection	13/730	38/7946	1.84266e-05	0.000214032	0.000163378	3586/5551/3111/942/7124/941/356/3113/3115/3002/3118/3117/3592	13
hsa04974	hsa04974	Protein digestion and absorption	22/730	95/7946	3.58545e-05	0.00039323	0.000300165	340024/23428/643834/6546/6519/7373/9056/1286/486/1359/2006/1285/1306/1294/483/169044/1301/1506/1308/1298/1277/1278	22
hsa04662	hsa04662	B cell receptor signaling pathway	20/730	82/7946	3.64725e-05	0.00039323	0.000300165	2353/353514/11027/10990/2213/11026/11024/5579/10859/8519/10288/23547/79168/5293/973/695/4772/27071/7409/933	20
hsa05020	hsa05020	Prion diseases	12/730	35/7946	3.77605e-05	0.00039323	0.000300165	1958/4684/730/735/3553/4685/5621/714/713/3569/712/6352	12
hsa04978	hsa04978	Mineral absorption	16/730	58/7946	4.38354e-05	0.000441276	0.00033684	4496/4494/6523/4499/4495/4502/4493/340024/55503/6546/3162/10568/79901/486/9843/483	16
hsa04620	hsa04620	Toll-like receptor signaling pathway	23/730	104/7946	5.22169e-05	0.000508694	0.000388302	2353/7099/3553/6348/6351/3569/7097/9560/7096/51311/942/5293/3929/7124/5602/6352/941/10333/6349/9641/3592/6696/6373	23
hsa04940	hsa04940	Type I diabetes mellitus	13/730	43/7946	8.07267e-05	0.000761858	0.000581551	3553/5551/3111/942/7124/941/356/3113/3115/3002/3118/3117/3592	13
hsa05340	hsa05340	Primary immunodeficiency	12/730	38/7946	9.46224e-05	0.000865938	0.000660998	920/3575/5788/973/695/925/23495/916/926/100/6890/6891	12
hsa05134	hsa05134	Legionellosis	15/730	57/7946	0.000136043	0.00120839	0.000922399	7099/1378/3553/2920/58484/1379/3569/7097/7124/834/3689/2919/2921/3606/3592	15
hsa05132	hsa05132	Salmonella infection	18/730	80/7946	0.000265948	0.00229475	0.00175166	2353/7099/3553/6348/2920/6351/58484/3569/9560/3929/5602/834/2919/2921/6349/3606/10095/2318	18
hsa05310	hsa05310	Asthma	10/730	31/7946	0.00029848	0.00250392	0.00191132	3586/2207/3111/2205/7124/3113/3115/2206/3118/3117	10
hsa04650	hsa04650	Natural killer cell mediated cytotoxicity	25/730	131/7946	0.000308012	0.00251405	0.00191905	51744/117157/3824/2214/5579/2215/3937/5551/22914/2207/4068/5293/919/3804/7305/7124/3821/4772/259197/3812/962/7409/356/3689/3002	25
hsa05133	hsa05133	Pertussis	17/730	76/7946	0.000420622	0.00334284	0.0025517	2353/715/7099/3394/3586/3553/714/713/3569/712/6372/114548/7124/5602/834/3689/3592	17
hsa04659	hsa04659	Th17 cell differentiation	21/730	107/7946	0.000620903	0.00480802	0.00367011	2353/920/3553/3560/3662/2625/3569/3111/919/30009/4772/5602/5588/3594/3113/3115/3118/916/3117/6097/53342	21
hsa00980	hsa00980	Metabolism of xenobiotics by cytochrome P450	16/730	76/7946	0.0012369	0.00933861	0.00712846	1544/2949/1576/125/3290/1543/54657/220/6822/54659/54579/1553/10941/2950/29785/874	16
hsa00590	hsa00590	Arachidonic acid metabolism	14/730	63/7946	0.00141999	0.0104594	0.00798403	5743/5740/2687/284541/8529/6916/5321/5742/2678/5320/5730/240/874/247	14
hsa04658	hsa04658	Th1 and Th2 cell differentiation	18/730	92/7946	0.00154041	0.0110763	0.00845488	2353/920/3560/2625/864/3111/919/30009/4772/5602/5588/3594/3113/3115/3118/916/3117/3592	18
hsa04612	hsa04612	Antigen processing and presentation	16/730	78/7946	0.00165143	0.0113791	0.00868601	920/3824/3111/3804/7124/3821/925/3812/1520/3113/3115/3118/3117/926/6890/6891	16
hsa04933	hsa04933	AGE-RAGE signaling pathway in diabetic complications	19/730	100/7946	0.00165788	0.0113791	0.00868601	1958/5054/3553/7056/6401/5579/6347/2152/3569/1536/5330/5293/1286/7124/4772/5602/1285/1277/1278	19
hsa04611	hsa04611	Platelet activation	22/730	124/7946	0.00188252	0.0126338	0.00964378	6915/64805/5739/2244/6916/3937/5321/111/5330/23533/5742/2207/5293/695/54518/10235/2149/2811/9002/146850/1277/1278	22
hsa04510	hsa04510	Focal adhesion	31/730	199/7946	0.00230977	0.0151641	0.0115753	3082/3680/3479/7057/5156/7148/5579/3696/3908/5293/1286/3918/284217/5602/3676/1101/7409/3480/3371/1285/7060/3909/1950/1311/5228/6696/2318/1298/1277/22801/1278	31
hsa05320	hsa05320	Autoimmune thyroid disease	12/730	53/7946	0.00258248	0.0165938	0.0126666	3586/5551/3111/942/941/356/3113/3115/3002/3118/3117/1493	12
hsa05416	hsa05416	Viral myocarditis	13/730	60/7946	0.00264204	0.0166229	0.0126888	6442/6444/5551/3908/3111/942/284217/941/3689/3113/3115/3118/3117	13
hsa05145	hsa05145	Toxoplasmosis	20/730	112/7946	0.0027462	0.0169256	0.0129198	7099/2775/3586/7097/3908/3587/23533/3111/3918/284217/7124/5602/3113/3115/3118/3117/240/146850/3909/3592	20
hsa05204	hsa05204	Chemical carcinogenesis	16/730	82/7946	0.00283436	0.0171195	0.0130679	1544/5743/2949/1576/64816/125/3290/1543/54657/220/6822/54659/54579/1553/10941/2950	16
hsa04973	hsa04973	Carbohydrate digestion and absorption	11/730	47/7946	0.00292144	0.0172995	0.0132053	6523/3101/5579/6514/2538/5330/5293/486/6518/483/80201	11
hsa05412	hsa05412	Arrhythmogenic right ventricular cardiomyopathy (ARVC)	15/730	77/7946	0.00385109	0.022366	0.0170727	3680/6546/6442/3696/6444/1674/3908/284217/3676/51176/782/88/775/1496/22801	15
hsa04666	hsa04666	Fc gamma R-mediated phagocytosis	17/730	93/7946	0.00432719	0.0246568	0.0188213	2213/2214/5579/2215/5321/3055/273/5788/5293/1794/653361/7409/3984/3985/10095/85477/8877	17
hsa04080	hsa04080	Neuroactive ligand-receptor interaction	46/730	340/7946	0.00454077	0.0253947	0.0193846	5745/6915/2358/2568/53829/2357/10316/5739/5732/5729/140/728/7434/1902/3953/2359/6752/6751/5734/27334/5724/283869/1511/3363/1812/53637/187/1269/5443/719/2149/2151/3357/3001/2150/4922/150/9002/2925/152/2859/200959/9568/5367/286530/10911	46
hsa04015	hsa04015	Rap1 signaling pathway	31/730	210/7946	0.00529204	0.0290581	0.022181	3082/4804/3397/3479/2775/2357/8631/7057/5156/5579/7074/1902/1436/3937/83593/111/5330/2260/5293/2263/54518/57121/7409/10235/2149/3689/1946/3480/9002/1950/5228	31
hsa04670	hsa04670	Leukocyte transendothelial migration	19/730	112/7946	0.00617663	0.0333097	0.0254263	6387/5579/1536/83593/5293/7430/3702/5010/653361/3676/7409/3689/23562/399/10686/7070/5175/4318/1496	19
hsa05205	hsa05205	Proteoglycans in cancer	30/730	204/7946	0.00636095	0.0334177	0.0255088	3082/7099/7472/3479/1634/7057/5579/7074/3059/7097/1839/7477/4060/2260/5293/5329/7430/7124/287/7409/356/10855/3480/5328/89780/7482/4318/2318/1277/1278	30
hsa05164	hsa05164	Influenza A	26/730	170/7946	0.00641796	0.0334177	0.0255088	56000/7099/90865/9021/3553/5579/6347/3569/114548/3111/5293/91543/7124/6352/4939/834/7177/356/3113/3115/64499/3118/3117/3606/9641/3592	26
hsa00400	hsa00400	Phenylalanine, tyrosine and tryptophan biosynthesis	3/730	5/7946	0.00670323	0.0343115	0.026191	6898/5053/259307	3
hsa05410	hsa05410	Hypertrophic cardiomyopathy (HCM)	16/730	90/7946	0.00730826	0.0367849	0.0280791	3680/3479/6546/6442/3696/6444/3569/1674/3908/284217/7124/3676/7169/782/775/22801	16
hsa04930	hsa04930	Type II diabetes mellitus	10/730	46/7946	0.00777039	0.0384698	0.0293652	9021/3101/6514/5293/8660/7124/5602/5313/775/80201	10
hsa05230	hsa05230	Central carbon metabolism in cancer	13/730	69/7946	0.00917733	0.0447025	0.0341229	3101/5156/4916/2322/6514/2260/5293/2263/2539/5224/80201/9123/5214	13
hsa00380	hsa00380	Tryptophan metabolism	9/730	42/7946	0.01244	0.059633	0.0455198	1544/11185/169355/8564/6999/1962/1543/8942/259307	9
hsa00982	hsa00982	Drug metabolism - cytochrome P450	13/730	72/7946	0.0130539	0.061598	0.0470197	1544/2949/1576/125/2327/2328/54657/220/2329/54659/54579/10941/2950	13
hsa04660	hsa04660	T cell receptor signaling pathway	17/730	104/7946	0.0133313	0.0616011	0.0470221	2353/920/3586/3937/5788/5293/919/7124/4772/5602/3702/925/7409/5588/916/926/1493	17
hsa05414	hsa05414	Dilated cardiomyopathy (DCM)	16/730	96/7946	0.0134625	0.0616011	0.0470221	3680/3479/6546/6442/3696/6444/1674/3908/111/284217/7124/3676/7169/782/775/22801	16
hsa05163	hsa05163	Human cytomegalovirus infection	31/730	225/7946	0.0140459	0.0629731	0.0480694	6387/5743/3579/2775/3553/1230/5156/6348/6351/5732/5579/6347/3569/59345/54331/9560/3587/111/5330/5293/5734/7124/4772/6352/2793/356/6349/7188/6890/6891/90993	31
hsa04621	hsa04621	NOD-like receptor signaling pathway	26/730	181/7946	0.0141794	0.0629731	0.0480694	7099/3553/2920/91662/58484/6347/4210/2633/3569/1536/114548/5330/7124/5602/6352/4939/834/9447/115361/2919/2921/3606/115362/7188/2634/9641	26
hsa00830	hsa00830	Retinol metabolism	12/730	67/7946	0.0177642	0.0777506	0.0593496	1544/1576/125/284541/1543/54657/54659/54579/10941/10170/29785/8854	12
hsa05032	hsa05032	Morphine addiction	15/730	91/7946	0.0180345	0.0778059	0.0593917	2568/2775/5579/5142/59345/54331/5153/111/1812/2793/5136/5144/3762/200959/9568	15
hsa04664	hsa04664	Fc epsilon RI signaling pathway	12/730	68/7946	0.0198332	0.0843611	0.0643956	3937/5321/2207/5293/2205/695/7124/5602/7409/241/2206/240	12
hsa04014	hsa04014	Ras signaling pathway	31/730	232/7946	0.0209815	0.0880057	0.0671776	4908/3082/4804/3479/5156/115727/5579/7074/7039/23179/1436/2322/59345/4915/54331/5321/2113/83593/2260/5293/2263/3363/5602/2793/5320/10235/356/1946/3480/1950/5228	31
hsa04350	hsa04350	TGF-beta signaling pathway	15/730	94/7946	0.0236771	0.0979519	0.0747699	57817/653/658/3397/1634/7057/64388/392255/151449/3400/2331/7124/3399/4838/5308	15
hsa05135	hsa05135	Yersinia infection	18/730	120/7946	0.0252268	0.102952	0.0785869	2353/7099/3586/3553/6347/4210/3569/3937/114548/5293/7124/4772/5602/834/3676/7409/3606/3984	18
hsa05418	hsa05418	Fluid shear stress and atherosclerosis	20/730	139/7946	0.0285733	0.115055	0.0878253	2353/658/2949/3553/3162/59341/7056/6401/6347/4217/10365/5293/7124/5602/653361/2950/1728/5175/9181/4318	20
hsa05215	hsa05215	Prostate cancer	15/730	97/7946	0.0305499	0.121396	0.0926653	3479/6716/5156/367/7039/2260/5293/2263/2950/3480/51176/5328/4318/1950/90993	15
hsa04726	hsa04726	Serotonergic synapse	17/730	115/7946	0.0329591	0.129268	0.0986746	5743/2775/5579/59345/54331/5321/111/5330/5742/3363/2793/3357/240/3762/775/247/3359	17
hsa00860	hsa00860	Porphyrin and chlorophyll metabolism	8/730	42/7946	0.0348802	0.135049	0.103087	3162/1356/54657/54659/54579/10941/9843/644	8
hsa04310	hsa04310	Wnt signaling pathway	22/730	160/7946	0.0354188	0.135398	0.103354	84870/6422/6425/7472/5579/144165/7477/8061/5330/4772/5602/4316/340419/59352/2239/147111/51176/6424/89780/7482/27121/54894	22
hsa04750	hsa04750	Inflammatory mediator regulation of TRP channels	15/730	100/7946	0.0387858	0.146417	0.111764	3479/3553/59341/284541/5732/5579/5321/111/5330/5293/5734/5602/5588/3357/2150	15
hsa00290	hsa00290	Valine, leucine and isoleucine biosynthesis	2/730	4/7946	0.0446098	0.166292	0.126936	10993/586	2
hsa00140	hsa00140	Steroid hormone biosynthesis	10/730	60/7946	0.0451521	0.166292	0.126936	1544/6716/1576/3290/1543/54657/54659/54579/10941/412	10
hsa04010	hsa04010	MAPK signaling pathway	36/730	295/7946	0.0463369	0.168599	0.128697	4908/2353/3082/4804/3479/1847/3553/5156/115727/5579/7039/1436/2322/4915/1844/5321/4217/2260/374/2263/7124/4772/5602/10235/356/1946/2069/3480/994/782/5801/5971/775/1950/5228/2318	36
hsa04623	hsa04623	Cytosolic DNA-sensing pathway	10/730	63/7946	0.0598939	0.215333	0.16437	90865/3553/6351/3569/9560/6352/834/9447/3606/9641	10
hsa05322	hsa05322	Systemic lupus erythematosus	18/730	133/7946	0.0606306	0.215417	0.164435	715/3586/730/735/2214/2215/714/713/712/3111/942/1511/7124/941/3113/3115/3118/3117	18
hsa04727	hsa04727	GABAergic synapse	13/730	89/7946	0.0620365	0.217849	0.166291	2568/2775/5579/59345/54331/111/6529/2793/10991/775/200959/9568/92745	13
hsa00360	hsa00360	Phenylalanine metabolism	4/730	17/7946	0.0640219	0.219712	0.167713	6898/220/5053/259307	4
hsa00910	hsa00910	Nitrogen metabolism	4/730	17/7946	0.0640219	0.219712	0.167713	768/23632/771/762	4
hsa00524	hsa00524	Neomycin, kanamycin and gentamicin biosynthesis	2/730	5/7946	0.0698809	0.237124	0.181004	3101/80201	2
hsa04066	hsa04066	HIF-1 signaling pathway	15/730	109/7946	0.0727979	0.241949	0.184688	7099/3479/5054/3162/3101/5579/2056/3569/1536/5209/5293/3480/80201/1950/5214	15
hsa00430	hsa00430	Taurine and hypotaurine metabolism	3/730	11/7946	0.0729052	0.241949	0.184688	2687/124975/2678	3
hsa05130	hsa05130	Pathogenic Escherichia coli infection	25/730	202/7946	0.0755137	0.247882	0.189216	2353/7099/3553/1902/4542/3059/3569/3055/114548/3071/57121/7430/7124/5602/5010/834/2149/356/23562/10686/3606/4629/9181/10095/4644	25
hsa05170	hsa05170	Human immunodeficiency virus 1 infection	26/730	212/7946	0.0773396	0.251146	0.191708	2353/920/7099/2775/5579/7097/59345/54331/7133/200315/27350/5293/919/7124/4772/5602/2793/356/684/916/7188/3984/3985/6890/6891/164668	26
hsa05202	hsa05202	Transcriptional misregulation in cancer	23/730	186/7946	0.0861429	0.276757	0.211258	3486/4804/8013/3479/8842/3560/3248/1436/2322/171558/3569/4353/4291/942/6688/597/3002/3480/6495/5328/7185/2118/4318	23
hsa00770	hsa00770	Pantothenate and CoA biosynthesis	4/730	19/7946	0.0902496	0.2857	0.218084	8876/55350/51733/586	4
hsa04068	hsa04068	FoxO signaling pathway	17/730	131/7946	0.0909293	0.2857	0.218084	3479/3586/1263/6446/3569/3575/2538/10365/5293/8660/5602/6648/356/3480/116986/9454/1950	17
hsa04024	hsa04024	cAMP signaling pathway	26/730	216/7946	0.0917646	0.2857	0.218084	64399/2353/1080/814/5732/7074/2867/7434/5142/111/6752/5293/6751/1812/4772/5602/5443/7409/486/5144/2149/483/775/9568/2735/90993	26
hsa00053	hsa00053	Ascorbate and aldarate metabolism	5/730	27/7946	0.0959934	0.295816	0.225806	54657/54659/54579/10941/55586	5
hsa04920	hsa04920	Adipocytokine signaling pathway	10/730	69/7946	0.0979036	0.298656	0.227973	9021/3953/7133/2538/8660/7124/5602/5443/5588/2182	10
hsa04928	hsa04928	Parathyroid hormone synthesis, secretion and action	14/730	106/7946	0.105126	0.314528	0.240089	5745/2353/1958/5579/10568/2625/5142/1839/111/5330/2260/5144/5744/90993	14
hsa04630	hsa04630	JAK-STAT signaling pathway	20/730	162/7946	0.105333	0.314528	0.240089	3598/9021/3586/5156/3560/2056/1441/3569/3953/3587/3575/5293/5008/9180/3594/3976/3563/53342/1950/3592	20
hsa01521	hsa01521	EGFR tyrosine kinase inhibitor resistance	11/730	79/7946	0.106231	0.314528	0.240089	3082/3479/558/5156/5579/7039/3569/5293/2263/3480/1950	11
hsa04960	hsa04960	Aldosterone-regulated sodium reabsorption	6/730	37/7946	0.118889	0.348587	0.266087	3479/5579/6446/5293/486/483	6
hsa04970	hsa04970	Salivary secretion	12/730	90/7946	0.120432	0.348681	0.26616	55503/5579/3778/111/5330/952/683/486/727897/483/4069/1755	12
hsa04976	hsa04976	Bile secretion	10/730	72/7946	0.12123	0.348681	0.26616	6523/1080/1576/6554/6822/366/111/6579/486/483	10
hsa04935	hsa04935	Growth hormone synthesis, secretion and action	15/730	119/7946	0.128732	0.366764	0.279963	2353/3486/3726/3479/9021/5579/111/5330/6752/5293/6751/8660/5602/775/90993	15
hsa05167	hsa05167	Kaposi sarcoma-associated herpesvirus infection	22/730	186/7946	0.129952	0.36678	0.279975	2353/5743/1230/2920/131450/3569/59345/54331/3055/23533/9976/942/5293/1233/4772/5602/2793/2919/2921/146850/9641/1237	22
hsa00533	hsa00533	Glycosaminoglycan biosynthesis - keratan sulfate	3/730	14/7946	0.131266	0.367058	0.280187	10164/93010/8534	3
hsa04926	hsa04926	Relaxin signaling pathway	16/730	129/7946	0.132489	0.367079	0.280204	2353/2775/59345/54331/111/5330/5293/1286/5602/2793/1285/4312/4318/1277/90993/1278	16
hsa04725	hsa04725	Cholinergic synapse	14/730	112/7946	0.145475	0.399394	0.30487	2353/2775/814/5579/59345/54331/111/5330/23533/5293/2793/146850/775/90993	14
hsa00052	hsa00052	Galactose metabolism	5/730	31/7946	0.15035	0.40906	0.312249	3101/2538/57016/80201/5214	5
hsa00604	hsa00604	Glycosphingolipid biosynthesis - ganglio series	3/730	15/7946	0.153464	0.413805	0.315871	2583/27090/81849	3
hsa04964	hsa04964	Proximal tubule bicarbonate reclamation	4/730	23/7946	0.155068	0.414431	0.316348	486/10991/483/762	4
hsa04360	hsa04360	Axon guidance	21/730	181/7946	0.156482	0.414539	0.316431	6387/1949/64101/658/57689/3897/91584/9723/2042/151449/223117/5293/2242/2051/1946/10512/2049/9353/3984/3985/91653	21
hsa04913	hsa04913	Ovarian steroidogenesis	7/730	49/7946	0.159003	0.417556	0.318734	5743/3479/1543/5321/111/3480/240	7
hsa04911	hsa04911	Insulin secretion	11/730	86/7946	0.163229	0.424958	0.324384	5579/3778/6514/111/5330/486/483/775/157855/3779/90993	11
hsa04810	hsa04810	Regulation of actin cytoskeleton	24/730	213/7946	0.171106	0.441657	0.337131	6387/3680/5156/7074/3696/1902/3681/2260/5293/3071/2263/57121/7430/50649/3676/7409/2149/3689/3984/3985/10095/1950/85477/22801	24
hsa00051	hsa00051	Fructose and mannose metabolism	5/730	33/7946	0.181465	0.464426	0.354512	3101/5209/57016/80201/5214	5
hsa00983	hsa00983	Drug metabolism - other enzymes	10/730	79/7946	0.186204	0.468768	0.357826	2949/1576/978/54657/4353/54659/51733/54579/10941/2950	10
hsa04371	hsa04371	Apelin signaling pathway	16/730	137/7946	0.189393	0.468768	0.357826	1958/814/5054/6546/59345/54331/111/5330/23533/10365/2793/187/146850/4635/6696/8877	16
hsa04931	hsa04931	Insulin resistance	13/730	108/7946	0.190129	0.468768	0.357826	9021/2998/5579/3569/6514/2538/5293/8660/7124/5602/5588/9945/90993	13
hsa05120	hsa05120	Epithelial cell signaling in Helicobacter pylori infection	9/730	70/7946	0.190312	0.468768	0.357826	3579/3577/2920/1839/5602/6352/2919/2921/245972	9
hsa05235	hsa05235	PD-L1 expression and PD-1 checkpoint pathway in cancer	11/730	89/7946	0.191532	0.468768	0.357826	2353/920/7099/7097/29126/5293/919/4772/5588/916/1950	11
hsa04022	hsa04022	cGMP-PKG signaling pathway	19/730	167/7946	0.193422	0.468768	0.357826	6546/140/3778/3764/111/5330/23533/5997/8660/4772/486/150/146850/483/152/775/157855/3779/90993	19
hsa04915	hsa04915	Estrogen signaling pathway	16/730	138/7946	0.197244	0.468768	0.357826	2353/2775/7039/5241/3880/1839/111/5330/5293/5443/3762/9568/4318/3872/25984/90993	16
hsa05162	hsa05162	Measles	16/730	138/7946	0.197244	0.468768	0.357826	10332/2353/2213/7099/3553/3560/3569/7097/5293/30835/5602/4939/356/916/9641/3592	16
hsa00040	hsa00040	Pentose and glucuronate interconversions	5/730	34/7946	0.197847	0.468768	0.357826	54657/54659/54579/10941/57016	5
hsa04072	hsa04072	Phospholipase D signaling pathway	17/730	148/7946	0.198683	0.468768	0.357826	3579/3577/5156/1902/5321/111/5330/23533/2207/5293/2205/57121/2149/2206/146850/1950/8877	17
hsa05166	hsa05166	Human T-cell leukemia virus 1 infection	24/730	219/7946	0.208026	0.487006	0.371747	2353/1958/920/1959/3560/3569/2113/8061/111/3111/5293/6688/7124/4772/5602/4316/3689/3113/3115/3118/916/3117/5971/90993	24
hsa00790	hsa00790	Folate biosynthesis	4/730	26/7946	0.212173	0.491953	0.375523	249/5053/57016/248	4
hsa04550	hsa04550	Signaling pathways regulating pluripotency of stem cells	16/730	140/7946	0.213397	0.491953	0.375523	7472/658/3397/3479/9314/7477/2260/3400/5293/2263/3399/3480/3976/4838/89780/7482	16
hsa05217	hsa05217	Basal cell carcinoma	8/730	63/7946	0.218651	0.500247	0.381855	64399/7472/7477/2736/51176/89780/7482/2735	8
hsa05222	hsa05222	Small cell lung cancer	11/730	92/7946	0.221877	0.503812	0.384576	5743/5915/3908/5293/1286/3918/284217/1285/7188/7185/3909	11
hsa04972	hsa04972	Pancreatic secretion	12/730	102/7946	0.224731	0.506484	0.386616	1080/5579/3778/111/5330/952/683/5320/486/1359/483/1506	12
hsa02010	hsa02010	ABC transporters	6/730	45/7946	0.2287	0.51161	0.390529	1080/10351/23460/1672/6890/6891	6
hsa04918	hsa04918	Thyroid hormone synthesis	9/730	74/7946	0.236664	0.525533	0.401157	5579/111/5330/6906/486/4036/483/405753/90993	9
hsa04724	hsa04724	Glutamatergic synapse	13/730	114/7946	0.246222	0.538603	0.411133	2775/5579/59345/54331/5321/111/5330/6506/2793/10991/6507/9454/775	13
hsa04390	hsa04390	Hippo signaling pathway	17/730	154/7946	0.247174	0.538603	0.411133	653/7472/658/3397/5054/392255/7477/151449/374/3689/2736/51176/89780/7482/1496/174/7004	17
hsa04971	hsa04971	Gastric acid secretion	9/730	75/7946	0.248844	0.538603	0.411133	1080/3773/3766/5579/111/5330/6752/7430/483	9
hsa00760	hsa00760	Nicotinate and nicotinamide metabolism	5/730	37/7946	0.249684	0.538603	0.411133	4837/952/683/56953/23057	5
hsa03320	hsa03320	PPAR signaling pathway	9/730	76/7946	0.261229	0.559066	0.426753	1962/284541/1582/2168/5360/2170/2171/2182/4312	9
hsa05165	hsa05165	Human papillomavirus infection	34/730	330/7946	0.262872	0.559066	0.426753	5743/3680/7472/7057/7148/3696/3908/7477/5293/5734/1286/3918/284217/7124/3676/1101/356/3371/1285/7060/245972/54626/89780/3909/9641/7482/1950/1311/6696/1298/1277/22801/90993/1278	34
hsa04210	hsa04210	Apoptosis	15/730	136/7946	0.265749	0.561232	0.428406	2353/5783/5551/4217/5293/7124/5602/1521/597/1520/356/3002/5366/3563/7185	15
hsa00130	hsa00130	Ubiquinone and other terpenoid-quinone biosynthesis	2/730	11/7946	0.268019	0.562095	0.429065	6898/1728	2
hsa00591	hsa00591	Linoleic acid metabolism	4/730	29/7946	0.274029	0.568948	0.434297	1544/1576/5321/5320	4
hsa04713	hsa04713	Circadian entrainment	11/730	97/7946	0.27628	0.568948	0.434297	2353/2775/5579/51655/59345/54331/111/5330/2793/3762/775	11
hsa00532	hsa00532	Glycosaminoglycan biosynthesis - chondroitin sulfate / dermatan sulfate	3/730	20/7946	0.276938	0.568948	0.434297	29940/56548/337876	3
hsa00010	hsa00010	Glycolysis / Gluconeogenesis	8/730	68/7946	0.284735	0.581013	0.443506	3101/125/220/2538/5313/5224/80201/5214	8
hsa04924	hsa04924	Renin secretion	8/730	69/7946	0.29855	0.598315	0.456713	5732/3778/5153/111/5330/5734/5136/775	8
hsa05031	hsa05031	Amphetamine addiction	8/730	69/7946	0.29855	0.598315	0.456713	2353/2354/814/5579/111/1812/775/90993	8
hsa05169	hsa05169	Epstein-Barr virus infection	21/730	201/7946	0.299158	0.598315	0.456713	3569/7097/864/3111/5293/919/695/7124/5602/4939/3113/3115/2208/3118/916/3117/7188/6890/6891/5971/9641	21
hsa04216	hsa04216	Ferroptosis	5/730	40/7946	0.304454	0.604902	0.461741	3162/1356/5621/1536/2182	5
hsa04340	hsa04340	Hedgehog signaling pathway	6/730	50/7946	0.309232	0.609355	0.46514	64399/2619/2736/4036/91653/2735	6
hsa04730	hsa04730	Long-term depression	7/730	60/7946	0.311603	0.609355	0.46514	3479/2775/5579/5321/5330/3480/2781	7
hsa00410	hsa00410	beta-Alanine metabolism	4/730	31/7946	0.316784	0.609355	0.46514	1962/220/51733/54498	4
hsa00512	hsa00512	Mucin type O-glycan biosynthesis	4/730	31/7946	0.316784	0.609355	0.46514	55808/2650/9245/114805	4
hsa01523	hsa01523	Antifolate resistance	4/730	31/7946	0.316784	0.609355	0.46514	3553/3569/2350/7124	4
hsa04916	hsa04916	Melanogenesis	11/730	101/7946	0.322451	0.613724	0.468476	7472/2775/5579/7477/111/5330/5443/51176/89780/7482/90993	11
hsa05219	hsa05219	Bladder cancer	5/730	41/7946	0.32312	0.613724	0.468476	7057/1839/4312/4318/1950	5
hsa04270	hsa04270	Vascular smooth muscle contraction	14/730	132/7946	0.326341	0.615969	0.470189	284541/5739/5579/3778/10268/5321/111/5330/5320/5588/4629/775/157855/3779	14
hsa04921	hsa04921	Oxytocin signaling pathway	16/730	153/7946	0.330449	0.619849	0.47315	2353/5743/2775/814/5579/5321/111/5330/23533/952/5997/4772/3762/146850/782/775	16
hsa04961	hsa04961	Endocrine and other factor-regulated calcium reabsorption	6/730	53/7946	0.359678	0.670511	0.511823	5745/6546/5579/5330/486/483	6
hsa04929	hsa04929	GnRH secretion	7/730	64/7946	0.373155	0.691367	0.527743	5579/5330/5293/3762/775/9568/6696	7
hsa00232	hsa00232	Caffeine metabolism	1/730	5/7946	0.382432	0.698357	0.533078	1544	1
hsa01230	hsa01230	Biosynthesis of amino acids	8/730	75/7946	0.383865	0.698357	0.533078	6898/10993/5053/5313/586/5224/440/5214	8
hsa05214	hsa05214	Glioma	8/730	75/7946	0.383865	0.698357	0.533078	3479/814/5156/5579/7039/5293/3480/1950	8
hsa05210	hsa05210	Colorectal cancer	9/730	86/7946	0.392667	0.710092	0.542036	2353/7039/374/5293/5602/2069/5366/51176/1950	9
hsa00480	hsa00480	Glutathione metabolism	6/730	56/7946	0.41057	0.732709	0.5593	2949/2687/124975/2678/2950/2539	6
hsa04071	hsa04071	Sphingolipid signaling pathway	12/730	119/7946	0.412038	0.732709	0.5593	140/5579/4217/5330/2207/5293/2205/7124/5602/53637/2206/8877	12
hsa04925	hsa04925	Aldosterone synthesis and secretion	10/730	98/7946	0.412865	0.732709	0.5593	814/5579/3777/111/5330/5443/3762/483/775/90993	10
hsa05161	hsa05161	Hepatitis B	16/730	162/7946	0.419016	0.732709	0.5593	2353/1959/7099/1960/5579/6554/3569/7097/5293/7124/4772/5602/356/9641/4318/90993	16
hsa05221	hsa05221	Acute myeloid leukemia	7/730	67/7946	0.419777	0.732709	0.5593	1436/2322/4353/5293/6688/597/51176	7
hsa00250	hsa00250	Alanine, aspartate and glutamate metabolism	4/730	36/7946	0.424583	0.732709	0.5593	9945/259307/440/80150	4
hsa00350	hsa00350	Tyrosine metabolism	4/730	36/7946	0.424583	0.732709	0.5593	125/6898/220/259307	4
hsa00500	hsa00500	Starch and sucrose metabolism	4/730	36/7946	0.424583	0.732709	0.5593	2998/3101/2538/80201	4
hsa04728	hsa04728	Dopaminergic synapse	13/730	131/7946	0.428086	0.734557	0.560711	2353/2775/5579/59345/54331/111/5330/1812/5602/2793/3762/775/90993	13
hsa00730	hsa00730	Thiamine metabolism	2/730	16/7946	0.43981	0.750411	0.572813	249/248	2
hsa00120	hsa00120	Primary bile acid biosynthesis	2/730	17/7946	0.471667	0.798054	0.60918	1582/23600	2
hsa00270	hsa00270	Cysteine and methionine metabolism	5/730	49/7946	0.473019	0.798054	0.60918	635/6898/10993/586/259307	5
hsa05218	hsa05218	Melanoma	7/730	72/7946	0.496449	0.832932	0.635804	3082/3479/5156/2260/5293/3480/1950	7
hsa00260	hsa00260	Glycine, serine and threonine metabolism	4/730	40/7946	0.507723	0.837702	0.639445	29958/635/10993/5224	4
hsa05014	hsa05014	Amyotrophic lateral sclerosis (ALS)	5/730	51/7946	0.509182	0.837702	0.639445	7133/4217/6506/7124/834	5
hsa04020	hsa04020	Calcium signaling pathway	18/730	193/7946	0.510126	0.837702	0.639445	6915/814/6546/5156/5579/5153/5330/952/5724/3363/1812/5136/2149/3357/3706/2925/775/8877	18
hsa04213	hsa04213	Longevity regulating pathway - multiple species	6/730	62/7946	0.510388	0.837702	0.639445	3479/111/5293/8660/6648/3480	6
hsa04012	hsa04012	ErbB signaling pathway	8/730	85/7946	0.52623	0.859035	0.655729	5579/7039/1839/374/5293/5602/2069/1950	8
hsa04152	hsa04152	AMPK signaling pathway	11/730	120/7946	0.549832	0.892738	0.681455	1080/3479/2998/3953/5209/2538/5293/8660/3480/5214/90993	11
hsa04927	hsa04927	Cortisol synthesis and secretion	6/730	65/7946	0.557949	0.901072	0.687818	3777/111/5330/5443/775/90993	6
hsa04540	hsa04540	Gap junction	8/730	88/7946	0.566847	0.910573	0.69507	5156/5579/1902/111/5330/1812/3357/1950	8
hsa05223	hsa05223	Non-small cell lung cancer	6/730	66/7946	0.573319	0.912334	0.696414	5579/7039/5915/83593/5293/1950	6
hsa04215	hsa04215	Apoptosis - multiple species	3/730	32/7946	0.573985	0.912334	0.696414	4804/5602/5366	3
hsa04923	hsa04923	Regulation of lipolysis in adipocytes	5/730	55/7946	0.578192	0.912358	0.696432	5743/111/5742/5293/8660	5
hsa04211	hsa04211	Longevity regulating pathway	8/730	89/7946	0.580042	0.912358	0.696432	3479/814/111/5293/8660/6648/3480/90993	8
hsa00071	hsa00071	Fatty acid degradation	4/730	44/7946	0.58503	0.913001	0.696923	125/1962/284541/2182	4
hsa05225	hsa05225	Hepatocellular carcinoma	15/730	168/7946	0.586498	0.913001	0.696923	3082/7472/2949/3162/5579/7039/7477/5293/2950/3480/51176/1728/89780/7482/6604	15
hsa04530	hsa04530	Tight junction	15/730	169/7946	0.596024	0.923074	0.704612	912/1080/7074/3059/4217/911/7430/5602/5010/23562/10686/913/27134/4629/9181	15
hsa04723	hsa04723	Retrograde endocannabinoid signaling	13/730	148/7946	0.610359	0.940451	0.717877	5743/2568/2775/5579/59345/54331/111/5330/5602/2793/3762/775/200959	13
hsa04261	hsa04261	Adrenergic signaling in cardiomyocytes	13/730	149/7946	0.620292	0.950904	0.725855	6546/6332/111/5330/23533/486/7169/146850/782/483/4635/775/90993	13
hsa04912	hsa04912	GnRH signaling pathway	8/730	93/7946	0.630836	0.958781	0.731869	1958/5579/5321/1839/111/5330/5602/775	8
hsa00340	hsa00340	Histidine metabolism	2/730	23/7946	0.637796	0.958781	0.731869	220/3034	2
hsa04614	hsa04614	Renin-angiotensin system	2/730	23/7946	0.637796	0.958781	0.731869	1511/1359	2
hsa00565	hsa00565	Ether lipid metabolism	4/730	47/7946	0.638129	0.958781	0.731869	5321/5320/122618/79888	4
hsa04370	hsa04370	VEGF signaling pathway	5/730	59/7946	0.641702	0.959376	0.732323	5743/5579/5321/5293/8877	5
hsa00230	hsa00230	Purine metabolism	11/730	130/7946	0.658454	0.979572	0.747739	270/5148/5142/5153/111/5136/5144/5313/100/56953/2984	11
hsa04722	hsa04722	Neurotrophin signaling pathway	10/730	119/7946	0.66402	0.98301	0.750363	4908/4804/814/4916/4915/11213/4217/5293/5602/356	10
hsa05030	hsa05030	Cocaine addiction	4/730	49/7946	0.670972	0.986256	0.752841	2354/111/1812/90993	4
hsa01524	hsa01524	Platinum drug resistance	6/730	73/7946	0.672744	0.986256	0.752841	2949/4217/5293/2950/356/5366	6
hsa00564	hsa00564	Glycerophospholipid metabolism	8/730	97/7946	0.678074	0.986556	0.75307	162466/5321/55224/5320/122618/129642/79888/150763	8
hsa00592	hsa00592	alpha-Linolenic acid metabolism	2/730	25/7946	0.683234	0.986556	0.75307	5321/5320	2
hsa04979	hsa04979	Cholesterol metabolism	4/730	50/7946	0.686603	0.986556	0.75307	1071/5360/337/4036	4
hsa04260	hsa04260	Cardiac muscle contraction	7/730	86/7946	0.687158	0.986556	0.75307	6546/486/7169/782/483/4635/775	7
hsa01522	hsa01522	Endocrine resistance	8/730	98/7946	0.689283	0.986556	0.75307	2353/3479/1839/111/5293/5602/3480/4318	8
hsa04914	hsa04914	Progesterone-mediated oocyte maturation	8/730	99/7946	0.700244	0.997517	0.761437	3479/5241/387778/111/5293/5602/3480/994	8
hsa04950	hsa04950	Maturity onset diabetes of the young	2/730	26/7946	0.704146	0.998367	0.762086	6514/5313	2
hsa05224	hsa05224	Breast cancer	12/730	147/7946	0.709488	1	0.763332	2353/7472/3479/5241/7477/2260/5293/3480/51176/89780/7482/1950	12
hsa00601	hsa00601	Glycosphingolipid biosynthesis - lacto and neolacto series	2/730	27/7946	0.723896	1	0.763332	2528/8707	2
hsa04721	hsa04721	Synaptic vesicle cycle	6/730	78/7946	0.733955	1	0.763332	6506/6529/6530/245972/23025/6507	6
hsa04975	hsa04975	Fat digestion and absorption	3/730	41/7946	0.740311	1	0.763332	2168/337/5320	3
hsa04392	hsa04392	Hippo signaling pathway - multiple species	2/730	29/7946	0.760057	1	0.763332	9770/7004	2
hsa04934	hsa04934	Cushing syndrome	12/730	155/7946	0.774704	1	0.763332	7472/3777/51655/7477/111/5330/5443/51176/89780/775/7482/90993	12
hsa00030	hsa00030	Pentose phosphate pathway	2/730	30/7946	0.776551	1	0.763332	2539/5214	2
hsa04917	hsa04917	Prolactin signaling pathway	5/730	70/7946	0.783084	1	0.763332	2353/9021/6514/5293/5602	5
hsa04742	hsa04742	Taste transduction	6/730	83/7946	0.786592	1	0.763332	5153/5330/5136/775/9568/3359	6
hsa05213	hsa05213	Endometrial cancer	4/730	58/7946	0.792727	1	0.763332	5293/51176/1496/1950	4
hsa04520	hsa04520	Adherens junction	5/730	71/7946	0.793477	1	0.763332	2260/6615/3480/51176/1496	5
hsa04115	hsa04115	p53 signaling pathway	5/730	72/7946	0.803476	1	0.763332	3486/3479/5054/7057/5366	5
hsa00450	hsa00450	Selenocompound metabolism	1/730	17/7946	0.806018	1	0.763332	11185	1
hsa05231	hsa05231	Choline metabolism in cancer	7/730	98/7946	0.808261	1	0.763332	2353/5156/5579/5321/5293/5602/1950	7
hsa05100	hsa05100	Bacterial invasion of epithelial cells	5/730	73/7946	0.813088	1	0.763332	79658/3059/5293/10095/1496	5
hsa04932	hsa04932	Non-alcoholic fatty liver disease (NAFLD)	11/730	149/7946	0.818011	1	0.763332	9021/3553/3569/3953/4217/5293/8660/7124/5602/356/5313	11
hsa05226	hsa05226	Gastric cancer	11/730	149/7946	0.818011	1	0.763332	3082/7472/5915/7477/5293/2263/51176/89780/7482/1496/1950	11
hsa04910	hsa04910	Insulin signaling pathway	10/730	137/7946	0.820196	1	0.763332	5577/9021/2998/3101/2538/5293/8660/5602/5313/80201	10
hsa00562	hsa00562	Inositol phosphate metabolism	5/730	74/7946	0.822322	1	0.763332	5288/5330/5293/3706/55586	5
hsa00061	hsa00061	Fatty acid biosynthesis	1/730	18/7946	0.823877	1	0.763332	2182	1
hsa01210	hsa01210	2-Oxocarboxylic acid metabolism	1/730	18/7946	0.823877	1	0.763332	586	1
hsa05131	hsa05131	Shigellosis	18/730	236/7946	0.830237	1	0.763332	7099/3553/3101/58484/3059/114548/5330/5293/7124/5602/6352/834/5588/3606/7188/9181/10095/80201	18
hsa00280	hsa00280	Valine, leucine and isoleucine degradation	3/730	48/7946	0.830366	1	0.763332	1962/586/259307	3
hsa00520	hsa00520	Amino sugar and nucleotide sugar metabolism	3/730	48/7946	0.830366	1	0.763332	3101/9945/80201	3
hsa00531	hsa00531	Glycosaminoglycan degradation	1/730	19/7946	0.840094	1	0.763332	10855	1
hsa00510	hsa00510	N-Glycan biosynthesis	3/730	50/7946	0.850601	1	0.763332	84620/7991/4248	3
hsa05110	hsa05110	Vibrio cholerae infection	3/730	50/7946	0.850601	1	0.763332	1080/245972/11015	3
hsa01200	hsa01200	Carbon metabolism	8/730	117/7946	0.854328	1	0.763332	3101/1962/10993/5313/2539/5224/80201/5214	8
hsa05160	hsa05160	Hepatitis C	11/730	155/7946	0.85467	1	0.763332	9021/5293/91543/7124/5010/4939/356/23562/10686/9641/1950	11
hsa00670	hsa00670	One carbon pool by folate	1/730	20/7946	0.85482	1	0.763332	25902	1
hsa04922	hsa04922	Glucagon signaling pathway	7/730	106/7946	0.866542	1	0.763332	2998/6514/2538/5330/5224/5214/90993	7
hsa04720	hsa04720	Long-term potentiation	4/730	67/7946	0.875451	1	0.763332	814/5579/5330/775	4
hsa05211	hsa05211	Renal cell carcinoma	4/730	69/7946	0.889387	1	0.763332	3082/7039/2113/5293	4
hsa04146	hsa04146	Peroxisome	5/730	83/7946	0.889777	1	0.763332	1962/55825/6648/23600/2182	5
hsa04217	hsa04217	Necroptosis	11/730	162/7946	0.889828	1	0.763332	7099/90865/3553/5321/1536/114548/7124/5602/834/356/7188	11
hsa00515	hsa00515	Mannose type O-glycan biosynthesis	1/730	23/7946	0.891357	1	0.763332	27087	1
hsa05033	hsa05033	Nicotine addiction	2/730	40/7946	0.893714	1	0.763332	2568/200959	2
hsa04622	hsa04622	RIG-I-like receptor signaling pathway	4/730	70/7946	0.895829	1	0.763332	7124/5602/9641/3592	4
hsa00534	hsa00534	Glycosaminoglycan biosynthesis - heparan sulfate / heparin	1/730	24/7946	0.901367	1	0.763332	9953	1
hsa04977	hsa04977	Vitamin digestion and absorption	1/730	24/7946	0.901367	1	0.763332	337	1
hsa04070	hsa04070	Phosphatidylinositol signaling system	6/730	99/7946	0.902568	1	0.763332	5579/5288/5330/5293/117283/3706	6
hsa00240	hsa00240	Pyrimidine metabolism	3/730	57/7946	0.905736	1	0.763332	978/51733/56953	3
hsa04150	hsa04150	mTOR signaling pathway	10/730	153/7946	0.906422	1	0.763332	7472/3479/5579/6446/7477/5293/7124/3480/89780/7482	10
hsa00563	hsa00563	Glycosylphosphatidylinositol (GPI)-anchor biosynthesis	1/730	25/7946	0.910456	1	0.763332	2822	1
hsa05034	hsa05034	Alcoholism	12/730	184/7946	0.924392	1	0.763332	2354/2775/814/59345/4915/54331/9734/111/1812/2793/51564/90993	12
hsa04966	hsa04966	Collecting duct acid secretion	1/730	27/7946	0.926201	1	0.763332	245972	1
hsa05212	hsa05212	Pancreatic cancer	4/730	76/7946	0.927974	1	0.763332	7039/5293/5602/1950	4
hsa00561	hsa00561	Glycerolipid metabolism	3/730	61/7946	0.928257	1	0.763332	129642/57016/150763	3
hsa04919	hsa04919	Thyroid hormone signaling pathway	7/730	119/7946	0.929762	1	0.763332	5579/5330/1735/5293/486/483/5214	7
hsa00650	hsa00650	Butanoate metabolism	1/730	28/7946	0.933004	1	0.763332	1962	1
hsa04744	hsa04744	Phototransduction	1/730	28/7946	0.933004	1	0.763332	5148	1
hsa00514	hsa00514	Other types of O-glycan biosynthesis	2/730	46/7946	0.933378	1	0.763332	84620/114805	2
hsa05203	hsa05203	Viral carcinogenesis	13/730	201/7946	0.936027	1	0.763332	1959/1960/9734/5293/1233/5366/7188/245972/7185/51564/1237/85477/90993	13
hsa00600	hsa00600	Sphingolipid metabolism	2/730	47/7946	0.938444	1	0.763332	55512/8877	2
hsa04710	hsa04710	Circadian rhythm	1/730	31/7946	0.94988	1	0.763332	6097	1
hsa00640	hsa00640	Propanoate metabolism	1/730	34/7946	0.96251	1	0.763332	1962	1
hsa04130	hsa04130	SNARE interactions in vesicular transport	1/730	34/7946	0.96251	1	0.763332	8676	1
hsa04218	hsa04218	Cellular senescence	9/730	160/7946	0.964465	1	0.763332	3486/5054/59341/3569/2113/83593/5293/3804/4772	9
hsa05216	hsa05216	Thyroid cancer	1/730	37/7946	0.97196	1	0.763332	51176	1
hsa01212	hsa01212	Fatty acid metabolism	2/730	57/7946	0.972533	1	0.763332	1962/2182	2
hsa00513	hsa00513	Various types of N-glycan biosynthesis	1/730	39/7946	0.976897	1	0.763332	7991	1
hsa00620	hsa00620	Pyruvate metabolism	1/730	39/7946	0.976897	1	0.763332	5313	1
hsa00310	hsa00310	Lysine degradation	2/730	61/7946	0.980251	1	0.763332	1962/10157	2
hsa03440	hsa03440	Homologous recombination	1/730	41/7946	0.980967	1	0.763332	83990	1
hsa04114	hsa04114	Oocyte meiosis	6/730	128/7946	0.981486	1	0.763332	3479/367/5241/387778/111/3480	6
hsa04962	hsa04962	Vasopressin-regulated water reabsorption	1/730	44/7946	0.985768	1	0.763332	90993	1
hsa05206	hsa05206	MicroRNAs in cancer	18/730	310/7946	0.989904	1	0.763332	5743/23414/3162/9839/7057/5156/7148/5579/5293/8660/8434/7430/1946/3371/5328/994/89780/4318	18
hsa04142	hsa04142	Lysosome	5/730	123/7946	0.990761	1	0.763332	968/1511/1521/1520/245972	5
hsa00330	hsa00330	Arginine and proline metabolism	1/730	50/7946	0.992046	1	0.763332	54498	1
hsa03015	hsa03015	mRNA surveillance pathway	3/730	91/7946	0.992151	1	0.763332	56000/23708/4440	3
hsa04144	hsa04144	Endocytosis	13/730	249/7946	0.993309	1	0.763332	30845/3579/3577/5156/3560/116984/273/2350/2263/3480/116986/10095/6457	13
hsa04330	hsa04330	Notch signaling pathway	1/730	53/7946	0.994055	1	0.763332	171558	1
hsa03460	hsa03460	Fanconi anemia pathway	1/730	54/7946	0.994604	1	0.763332	83990	1
hsa04140	hsa04140	Autophagy - animal	5/730	137/7946	0.996489	1	0.763332	5293/8660/5602/5588/3480	5
hsa05012	hsa05012	Parkinson disease	5/730	142/7946	0.997538	1	0.763332	6622/9246/111/1812/7345	5
hsa04137	hsa04137	Mitophagy - animal	1/730	65/7946	0.998146	1	0.763332	5602	1
hsa05220	hsa05220	Chronic myeloid leukemia	1/730	76/7946	0.999364	1	0.763332	5293	1
hsa03018	hsa03018	RNA degradation	1/730	79/7946	0.999525	1	0.763332	5214	1
hsa05010	hsa05010	Alzheimer disease	5/730	171/7946	0.999711	1	0.763332	3553/6622/5330/7124/775	5
hsa05016	hsa05016	Huntington disease	6/730	193/7946	0.999781	1	0.763332	5330/7052/146754/6648/1767/90993	6
hsa05168	hsa05168	Herpes simplex virus 1 infection	24/730	491/7946	0.999917	1	0.763332	5199/56000/9021/3553/6347/5452/3569/7097/3111/5293/7124/6352/4939/356/3113/3115/684/3118/3117/7188/6890/6891/9641/3592	24
hsa04110	hsa04110	Cell cycle	2/730	124/7946	0.999919	1	0.763332	1028/994	2
hsa03008	hsa03008	Ribosome biogenesis in eukaryotes	1/730	105/7946	0.999962	1	0.763332	56000	1
hsa04120	hsa04120	Ubiquitin mediated proteolysis	2/730	136/7946	0.999973	1	0.763332	9021/9246	2
hsa04141	hsa04141	Protein processing in endoplasmic reticulum	3/730	166/7946	0.999984	1	0.763332	4217/5602/7991	3
hsa04714	hsa04714	Thermogenesis	6/730	231/7946	0.999988	1	0.763332	111/4217/2260/2182/6604/90993	6
hsa00190	hsa00190	Oxidative phosphorylation	1/730	133/7946	0.999998	1	0.763332	245972	1
hsa03013	hsa03013	RNA transport	1/730	165/7946	1	1	0.763332	56000	1
hsa04740	hsa04740	Olfactory transduction	7/730	448/7946	1	1	0.763332	6546/5153/123041/83988/5997/5136/57101	7
