# Supplementary material for: Comprehensive analysis of immune-related prognostic genes in the tumour microenvironment of hepatocellular carcinoma
Source: BMC Cancer. 2021 Mar 31;21:331. doi: 10.1186/s12885-021-08052-8 (PMC8011181; doi:10.1186/s12885-021-08052-8)
Supplement: Supplementary file 9 — Additional file 9: Supplementary Tables S7. Immune-related hub genes related to OS. [file 12885_2021_8052_MOESM9_ESM.xlsx]

## Sheet: hub_Module_gene
Tables S7: Immune-related hub genes related to OS
	GS.OS.time	GS.OS	MMred	MMbrown	MMgreen	MMblue	MMturquoise	MMyellow	MMgrey
TTC36	0.108109	-0.143732	0.218756	-0.367696	-0.705649	-0.0874522	-0.267814	-0.160111	-0.227221
SRD5A2	0.100288	-0.108062	0.359477	-0.29988	-0.621093	-0.142314	-0.174261	-0.092367	-0.214891
DMGDH	0.128856	-0.147921	0.373184	-0.582481	-0.829695	-0.228103	-0.320633	-0.193298	-0.279762
EHHADH	0.109075	-0.109096	0.40744	-0.5805	-0.828183	-0.235378	-0.339264	-0.192826	-0.300434
BHMT	0.140453	-0.0931495	0.152047	-0.468381	-0.69845	-0.261385	-0.295049	-0.144367	-0.256508
SPP2	0.184419	-0.153155	0.0212166	-0.414032	-0.530175	-0.0941472	-0.284145	-0.0376872	-0.347829
CYP4F2	0.139517	-0.0808979	0.164101	-0.469483	-0.706395	-0.129605	-0.284621	-0.140738	-0.0781922
SLC10A1	0.143911	-0.150172	0.115442	-0.465165	-0.78934	-0.138956	-0.33044	-0.183206	-0.201972
AR	0.114188	-0.107114	0.49714	-0.461678	-0.759154	-0.204364	-0.239739	-0.132077	-0.157111
TAT	0.134133	-0.140905	0.00618452	-0.444345	-0.722302	-0.0972439	-0.272074	-0.187961	-0.075331
PRNP	-0.125136	0.0995835	-0.176288	0.469589	0.518685	0.397486	0.455285	0.270803	0.404437
SLC2A2	0.137445	-0.189826	0.301358	-0.545493	-0.687503	-0.165602	-0.301042	-0.0937745	-0.341634
ABCA6	0.133792	-0.0988248	0.316782	-0.462919	-0.77097	-0.256036	-0.317203	-0.220162	-0.268777
SEC14L2	0.150623	-0.11787	0.490732	-0.470244	-0.795651	-0.257767	-0.370359	-0.234566	-0.321127
SULT2A1	0.104673	-0.13921	0.297018	-0.585943	-0.696624	-0.284516	-0.302046	-0.129962	-0.113759
RAB3IL1	-0.108133	0.194949	-0.220012	0.485032	0.644448	0.391828	0.599682	0.364542	0.473544
PFKFB3	-0.100525	0.119868	-0.233393	0.764335	0.551082	0.575346	0.563338	0.303909	0.25783
G6PC	0.202539	-0.136939	0.0825148	-0.425451	-0.594201	-0.120269	-0.341845	-0.14759	-0.321526
SPDYC	0.10676	-0.0800713	0.318553	-0.422674	-0.584683	-0.298097	-0.355346	-0.203678	-0.23388
UPB1	0.18302	-0.134324	0.189445	-0.581147	-0.699475	-0.31282	-0.36443	-0.162915	-0.284578
RGS2	-0.109528	0.135842	-0.359216	0.558814	0.668657	0.488426	0.64513	0.429744	0.474684
GPLD1	0.137511	-0.0996566	-0.0253315	-0.352739	-0.61187	-0.117304	-0.264355	-0.150573	-0.301906
S100A9	-0.117836	0.205833	-0.28297	0.344408	0.52068	0.252278	0.511355	0.29007	0.574325
FNDC5	0.125406	-0.0109959	-0.00752056	-0.277608	-0.553219	-0.0887255	-0.245935	-0.162209	-0.297482
SLC6A1	0.138624	-0.123861	0.0244718	-0.390152	-0.61664	-0.13802	-0.318838	-0.143357	-0.363875
CHAD	0.143284	-0.0914931	0.151715	-0.492211	-0.563615	-0.351811	-0.432043	-0.197712	-0.444367
MMP7	-0.119309	0.0897585	-0.216151	0.693494	0.544454	0.585171	0.505355	0.218381	0.392963
CA9	-0.137282	0.111499	-0.17254	0.622399	0.626112	0.150853	0.301776	0.0606098	0.19334
CLDN14	0.108009	-0.13273	0.120127	-0.353356	-0.534963	-0.25249	-0.378068	-0.183123	-0.460762
EFNA5	-0.146524	0.119753	-0.226818	0.611059	0.58682	0.30644	0.420854	0.161406	0.315032
PLBD1	-0.143588	0.167835	-0.302146	0.421047	0.564146	0.29713	0.523909	0.349509	0.324325
RORC	0.123201	-0.160958	0.272476	-0.376018	-0.574784	-0.20476	-0.34997	-0.215536	-0.325297
PMAIP1	-0.139754	0.088424	-0.205565	0.668797	0.524766	0.421038	0.523105	0.319455	0.381996
IER3	-0.136033	0.114987	-0.382975	0.53865	0.669186	0.415571	0.441317	0.231326	0.473815
C3orf52	-0.127055	0.121842	-0.168945	0.892181	0.60525	0.440915	0.41745	0.150173	0.186661
MBOAT4	-0.12909	0.0676748	-0.26597	0.503284	0.538058	0.367743	0.377449	0.214553	0.285597
LIF	-0.133351	0.0411407	-0.294724	0.732935	0.638705	0.468516	0.472916	0.224464	0.408349
OSBPL3	-0.122583	0.0972123	-0.210246	0.646042	0.565229	0.404177	0.52537	0.363784	0.259353
MTHFD1L	-0.168627	0.146921	-0.276468	0.510058	0.753431	0.33559	0.499871	0.274818	0.413566
CTHRC1	-0.130459	0.104537	-0.310761	0.631576	0.676466	0.564407	0.542958	0.297222	0.407183
G6PD	-0.197697	0.235148	-0.0916619	0.432392	0.627289	0.0852264	0.453974	0.233508	0.412564
TRAF5	-0.104753	0.0639893	-0.223812	0.593423	0.629341	0.383782	0.50708	0.403874	0.329941
FABP5	-0.151682	0.114119	-0.199141	0.315595	0.576796	0.230231	0.575507	0.414562	0.319616
LIMK1	-0.163697	0.132521	-0.167872	0.732115	0.739224	0.388213	0.583777	0.339621	0.377901
BCAT1	-0.137327	0.114007	-0.210356	0.446418	0.52967	0.34813	0.603304	0.362958	0.350606
CDCA7	-0.134869	0.110209	-0.104012	0.326795	0.532396	0.120825	0.183063	0.157031	-0.0217764
STK39	-0.173826	0.134662	-0.149097	0.610323	0.575023	0.314857	0.367081	0.163357	0.356064
ARHGEF2	-0.112944	0.142836	-0.279904	0.521293	0.717548	0.346456	0.500724	0.338462	0.189982
LPCAT1	-0.207059	0.219089	-0.236887	0.596247	0.749276	0.275187	0.472969	0.213293	0.438375
BLVRA	-0.106004	0.0683768	-0.392751	0.446229	0.649147	0.281255	0.473716	0.312615	0.457803
FHDC1	-0.144775	0.0924425	-0.217243	0.769415	0.621084	0.365692	0.373047	0.111666	0.270903
CACNB1	-0.10142	0.0819782	-0.241821	0.705559	0.57603	0.457516	0.535995	0.32496	0.326724
ATP1B3	-0.17145	0.183426	-0.0522893	0.534124	0.606906	0.352031	0.507368	0.275528	0.343873
ARPC1B	-0.105264	0.104843	-0.293957	0.524258	0.711568	0.361743	0.538227	0.304333	0.595783
GCNT3	-0.101553	0.123186	-0.141405	0.625568	0.540926	0.247979	0.474675	0.155192	0.488733
CAPG	-0.124856	0.144847	-0.385934	0.524641	0.682193	0.4046	0.602997	0.416005	0.451868
IKBKE	-0.118184	0.122797	-0.337425	0.602222	0.772952	0.353424	0.593338	0.453764	0.43628
ETV4	-0.139004	0.124588	-0.194842	0.365514	0.624212	0.204492	0.194469	0.0906697	0.240998
HKDC1	-0.105726	0.109393	-0.502534	0.548393	0.60528	0.352076	0.402916	0.198994	0.42415
ST6GALNAC4	-0.141103	0.193943	-0.434234	0.562941	0.759776	0.408004	0.598987	0.38723	0.63772
ASNS	-0.156719	0.111537	-0.185383	0.486933	0.583791	0.218582	0.325321	0.171978	0.270604
CORO6	-0.115671	0.0633492	-0.183417	0.452818	0.513232	0.299829	0.342402	0.147217	0.281159
C12orf75	-0.13953	0.0805533	-0.111072	0.72872	0.546788	0.281833	0.40308	0.147121	0.283723
GOLM1	-0.118413	0.0593621	-0.303668	0.51723	0.548559	0.304172	0.387977	0.161172	0.543394
LRP8	-0.107997	0.10849	-0.098906	0.677381	0.529799	0.315484	0.451464	0.200295	0.284805
SLC16A3	-0.151571	0.180508	-0.248914	0.594685	0.709547	0.278422	0.522868	0.2716	0.43625
C5orf30	-0.144302	0.211338	-0.264667	0.606711	0.532783	0.239026	0.41593	0.163899	0.439777
UCHL1	-0.122	0.128497	-0.187124	0.39313	0.508893	0.245017	0.358252	0.155525	0.355964
RCOR2	-0.166	0.12198	-0.128448	0.522428	0.559723	0.211674	0.251069	0.0640026	0.192361
S100A2	-0.115086	0.0814142	-0.163281	0.542926	0.523746	0.274212	0.309802	0.113298	0.330903
IGF2BP2	-0.129069	0.0902916	-0.270607	0.309122	0.550186	0.0798198	0.199785	0.201665	0.0657117
TYRO3	-0.107973	0.150684	-0.214102	0.656642	0.755746	0.322424	0.378096	0.131165	0.187182
SMOX	-0.149719	0.194073	-0.214557	0.512586	0.738449	0.340483	0.446488	0.250623	0.373922
PHLDA2	-0.120599	0.156394	-0.303069	0.479192	0.681468	0.259539	0.373364	0.162491	0.511575
TESC	-0.101048	0.0492644	-0.253462	0.577683	0.719056	0.407024	0.26585	0.122925	0.261761
PFKP	-0.10901	0.164165	-0.0895621	0.759191	0.594385	0.480469	0.503593	0.245862	0.34163
CREB3L1	-0.107095	0.084936	-0.325413	0.602327	0.556296	0.62061	0.512148	0.271671	0.416242
MFAP2	-0.113486	0.110997	-0.226942	0.587377	0.67172	0.605526	0.428911	0.286349	0.182147
CYP3A4	0.0911183	-0.109653	0.615694	-0.322035	-0.6308	-0.0899477	-0.247196	-0.175534	-0.25568
CYP3A43	0.0624243	-0.135145	0.343485	-0.299277	-0.516037	-0.17413	-0.234896	-0.135718	-0.297437
GYS2	0.0797159	-0.171779	0.0964916	-0.434	-0.76921	-0.127238	-0.277522	-0.14662	-0.150841
ADH1B	0.0996402	-0.157531	0.456927	-0.52498	-0.765149	-0.169072	-0.285495	-0.0958246	-0.230628
CD300A	0.00750228	0.12992	-0.247142	0.477202	0.519332	0.496964	0.888341	0.674612	0.461376
PDK4	0.0737084	-0.120935	0.393788	-0.291639	-0.660039	-0.0218691	-0.222245	-0.152329	-0.364869
ABCA8	0.0769035	-0.111688	0.355853	-0.301356	-0.588738	-0.00937064	-0.214501	-0.152941	-0.256146
CYP8B1	0.0724665	-0.131086	0.38096	-0.466468	-0.816322	-0.20891	-0.287108	-0.162693	-0.176071
TBXAS1	0.0222108	0.125925	-0.271325	0.522748	0.519022	0.566613	0.899267	0.636789	0.554847
PLEKHA2	-0.037714	0.133035	-0.223775	0.673218	0.556264	0.581457	0.68484	0.49259	0.246611
FMO3	0.0520705	-0.178209	0.432112	-0.422836	-0.676314	-0.189467	-0.285363	-0.168874	-0.149532
PECR	0.0888125	-0.139149	0.38325	-0.379442	-0.589331	-0.258535	-0.371323	-0.178764	-0.493118
SDC3	-0.0561708	0.146734	-0.266659	0.557366	0.596141	0.53845	0.732614	0.597817	0.37568
FMO4	0.0918004	-0.1097	0.443612	-0.369518	-0.744697	-0.185473	-0.318543	-0.227678	-0.35405
HLF	0.0356033	-0.122159	0.741079	-0.413294	-0.619934	-0.304904	-0.322027	-0.167901	-0.471766
KCNJ8	0.0120387	-0.115651	0.45338	-0.496676	-0.671599	-0.253552	-0.332425	-0.188838	-0.319356
AQP9	0.0839511	-0.138876	0.603231	-0.589738	-0.803376	-0.307443	-0.368565	-0.190106	-0.259257
PAH	0.0614189	-0.154368	0.379343	-0.553625	-0.679164	-0.188663	-0.311168	-0.114669	-0.216718
ADAP2	-0.000291129	0.181053	-0.309052	0.504439	0.550496	0.483864	0.850285	0.631823	0.507359
PLEKHA4	-0.0931758	0.118925	-0.464313	0.381662	0.571514	0.38141	0.421151	0.271794	0.481114
CD83	-0.0513063	0.105769	-0.137795	0.424628	0.502182	0.39733	0.714024	0.589458	0.331415
APOC4	-0.0114597	-0.145672	0.535424	-0.468398	-0.586166	-0.343057	-0.40193	-0.248302	-0.24908
PLTP	-0.0603508	0.136112	-0.339177	0.388065	0.553607	0.513046	0.7248	0.555643	0.502479
SLC1A2	0.0307977	-0.141053	0.671499	-0.433555	-0.583663	-0.244596	-0.319123	-0.218412	-0.261215
SLC7A7	-0.0447504	0.128099	-0.352152	0.697554	0.693557	0.593462	0.808766	0.590056	0.493948
MYRIP	0.0480656	-0.112993	0.591398	-0.364036	-0.63704	-0.229704	-0.245997	-0.181161	-0.200377
PLAUR	-0.0730774	0.119765	-0.319075	0.722064	0.673971	0.611355	0.814344	0.507438	0.482338
EZR	-0.0665382	0.108982	-0.339072	0.613201	0.570953	0.43417	0.490279	0.319632	0.363775
RTP3	0.0701285	-0.169938	0.293824	-0.52751	-0.737991	-0.283573	-0.384087	-0.208434	-0.238672
CXCL1	-0.0960733	0.114966	-0.353261	0.597818	0.518349	0.407908	0.491247	0.220457	0.494638
HPSE	-0.0263553	0.108483	-0.247106	0.577397	0.52612	0.494053	0.764951	0.563356	0.397646
METRNL	0.0348635	0.106343	-0.3602	0.619716	0.628035	0.584946	0.564719	0.359069	0.314716
MARVELD1	-0.070457	0.106198	-0.350326	0.651808	0.633965	0.782563	0.609678	0.385746	0.353477
MBOAT2	-0.0864884	0.107719	-0.144835	0.766421	0.507475	0.526346	0.301548	0.133687	0.0666083
TNFRSF4	-0.0671771	0.146463	-0.17467	0.233315	0.555101	0.235379	0.460862	0.433407	0.319374
OLFML2B	-0.0644498	0.159017	-0.24894	0.498623	0.572217	0.625522	0.602963	0.37433	0.356876
PLXDC1	-0.0526516	0.105266	-0.281363	0.617311	0.60351	0.617513	0.44066	0.221956	0.258842
MDK	-0.0485181	0.109335	0.0194323	0.172424	0.501207	-0.0110385	0.216741	0.198546	0.193226
GNAZ	-0.0838746	0.151464	-0.418107	0.309702	0.578171	0.138201	0.25403	0.152357	0.321165
TTC39A	-0.0937361	0.141357	-0.240223	0.672113	0.627552	0.292348	0.372574	0.0539158	0.378645
FAM81A	-0.0609427	0.108503	-0.21737	0.723363	0.537695	0.303724	0.360225	0.0857258	0.124806
TREM2	-0.0724598	0.150243	-0.382103	0.451016	0.580779	0.322744	0.677041	0.388923	0.544434
SPOCD1	-0.0880269	0.102546	-0.185403	0.472637	0.504102	0.267075	0.466718	0.164014	0.357104
PLAU	-0.018099	0.112093	-0.282625	0.641514	0.539936	0.692963	0.802885	0.532608	0.432347
ADA	-0.081383	0.199256	-0.291058	0.368071	0.588354	0.23975	0.530961	0.407573	0.44113
FAM110A	-0.0830269	0.113591	-0.277959	0.482948	0.582725	0.22183	0.463075	0.320327	0.320364
CDC25B	-0.0669112	0.217826	-0.365999	0.374239	0.530299	0.1124	0.450088	0.289894	0.381706
PIK3R6	-0.0613648	0.164957	-0.261093	0.432524	0.585739	0.398691	0.730026	0.624416	0.342879
PLP2	-0.0531667	0.12561	-0.417146	0.5638	0.636234	0.337266	0.356286	0.155184	0.342329
HOMER3	-0.0993752	0.149358	-0.223979	0.695793	0.798036	0.457335	0.441932	0.174771	0.251079
IL4I1	-0.0885247	0.129922	-0.244987	0.403846	0.581304	0.218477	0.751267	0.632276	0.457229
MMP9	-0.059114	0.128693	-0.290022	0.436288	0.631699	0.301314	0.654019	0.550905	0.438631
ARHGAP4	-0.0508905	0.107375	-0.302854	0.455579	0.564893	0.318226	0.515213	0.415898	0.378775
CCL20	-0.0734154	0.12619	-0.445705	0.318032	0.565242	0.222737	0.383277	0.263518	0.464611
TMSB10	-0.0767077	0.130477	-0.399182	0.548544	0.802293	0.329687	0.503558	0.35036	0.443737
PGF	-0.0823899	0.182576	-0.314751	0.485881	0.672766	0.593443	0.45122	0.29892	0.274976
ASRGL1	-0.0801923	0.169689	-0.365042	0.355877	0.521151	0.134618	0.334	0.162069	0.351758
NFE2L3	-0.087019	0.111865	-0.146992	0.74812	0.661483	0.418691	0.59485	0.408034	0.322639
TSPAN15	-0.0180265	0.11258	-0.310477	0.765518	0.675195	0.543813	0.426466	0.188444	0.295159
KCTD17	-0.0854757	0.171172	-0.370019	0.536261	0.762005	0.28262	0.373765	0.224584	0.251443
CHST1	-0.0886626	0.130765	-0.299902	0.579747	0.592285	0.53594	0.359577	0.137139	0.193623
GAL3ST4	-0.0179343	0.128028	-0.356456	0.644176	0.604629	0.668892	0.759695	0.439211	0.485683
TEAD4	-0.0726482	0.104109	-0.185843	0.606311	0.717353	0.455918	0.391865	0.215513	0.31517
KLHL29	-0.0758575	0.113812	-0.392992	0.656557	0.520861	0.460713	0.406097	0.20598	0.246511
IFI27L2	-0.0498974	0.123952	-0.321939	0.405219	0.595894	0.296243	0.526984	0.357498	0.525989
