# Supplementary material for: Comprehensive analysis of immune-related prognostic genes in the tumour microenvironment of hepatocellular carcinoma
Source: BMC Cancer. 2021 Mar 31;21:331. doi: 10.1186/s12885-021-08052-8 (PMC8011181; doi:10.1186/s12885-021-08052-8)
Supplement: Supplementary file 10 — Additional file 10: Supplementary Tables S8. Enrichment results for the 144 immune-related hub genes. [file 12885_2021_8052_MOESM10_ESM.xlsx]

## Sheet: Tables S8
Tables S8: Enrichment results for the 144 immune-related hub genes
query	significant	p_value	term_size	query_size	intersection_size	precision	recall	term_id	source	term_name	effective_domain_size	source_order	parents
query_1	TRUE	0.00115449	2	20	2	0.1	1	CORUM:7112	CORUM	PLAUR-PLAU complex	3629	2609	CORUM:0000000
query_1	TRUE	0.001726	3	20	2	0.1	0.666667	CORUM:7109	CORUM	IGF2R-PLAUR-PLAU complex	3629	2606	CORUM:0000000
query_1	TRUE	0.00229372	4	20	2	0.1	0.5	CORUM:7110	CORUM	IGF2R-PLG-PLAU-PLAUR-LTGFbeta1 complex	3629	2607	CORUM:0000000
query_1	TRUE	0.0199358	2	20	1	0.05	0.5	CORUM:6784	CORUM	SCHIP1-EZR-NHERF2 complex	3629	2369	CORUM:0000000
query_1	TRUE	0.0199358	3	20	1	0.05	0.333333	CORUM:6450	CORUM	DJ-1-DJBP-AR complex	3629	2136	CORUM:0000000
query_1	TRUE	0.0199358	3	20	1	0.05	0.333333	CORUM:6451	CORUM	MAK-ACTR-AR complex	3629	2137	CORUM:0000000
query_1	TRUE	0.0199358	3	20	1	0.05	0.333333	CORUM:6791	CORUM	NHERF1-NPT2A-EZR complex	3629	2374	CORUM:0000000
query_1	TRUE	0.0199358	3	20	1	0.05	0.333333	CORUM:6206	CORUM	ICAT-AR-beta-catenin complex	3629	1972	CORUM:0000000
query_1	TRUE	0.0199358	2	20	1	0.05	0.5	CORUM:6087	CORUM	ERbeta-AR complex	3629	1880	CORUM:0000000
query_1	TRUE	0.0199358	3	20	1	0.05	0.333333	CORUM:6783	CORUM	CLIC5A-EZR-PODXL complex	3629	2368	CORUM:0000000
query_1	TRUE	0.0199358	3	20	1	0.05	0.333333	CORUM:6793	CORUM	PDZK1-NHERF1-EZR complex	3629	2375	CORUM:0000000
query_1	TRUE	0.0199358	2	20	1	0.05	0.5	CORUM:2160	CORUM	AOF2-AR complex	3629	921	CORUM:0000000
query_1	TRUE	0.0199358	3	20	1	0.05	0.333333	CORUM:6827	CORUM	iNOS-S100A8/A9 complex	3629	2400	CORUM:0000000
query_1	TRUE	0.0199358	3	20	1	0.05	0.333333	CORUM:5582	CORUM	LIFR-LIF-gp130 complex	3629	1737	CORUM:0000000
query_1	TRUE	0.0199358	3	20	1	0.05	0.333333	CORUM:7038	CORUM	BVR-PKCD-ERK2 complex	3629	2541	CORUM:0000000
query_1	TRUE	0.0199358	2	20	1	0.05	0.5	CORUM:7105	CORUM	PRRX1-UCHL1 complex	3629	2602	CORUM:0000000
query_1	TRUE	0.0199358	2	20	1	0.05	0.5	CORUM:7106	CORUM	PRRX2-UCHL1 complex	3629	2603	CORUM:0000000
query_1	TRUE	0.0199358	3	20	1	0.05	0.333333	CORUM:7107	CORUM	IGF2R-PLAUR-PLG complex	3629	2604	CORUM:0000000
query_1	TRUE	0.0199358	2	20	1	0.05	0.5	CORUM:7108	CORUM	IGF2R-PLAUR complex	3629	2605	CORUM:0000000
query_1	TRUE	0.0199358	2	20	1	0.05	0.5	CORUM:6826	CORUM	Calprotectin heterotetramer	3629	2399	CORUM:0000000
query_1	TRUE	0.0199358	3	20	1	0.05	0.333333	CORUM:2709	CORUM	MMP-9-TIMP-1-LRP complex	3629	1141	CORUM:0000000
query_1	TRUE	0.0199358	2	20	1	0.05	0.5	CORUM:7410	CORUM	CAPG-PRMT5 complex	3629	2825	CORUM:0000000
query_1	TRUE	0.0199358	3	20	1	0.05	0.333333	CORUM:682	CORUM	C-CFTR-NHERF-ezrin complex	3629	373	CORUM:0000000
query_1	TRUE	0.0199358	3	20	1	0.05	0.333333	CORUM:2343	CORUM	ITGAV-ITGB5-PLAUR complex	3629	985	CORUM:0000000
query_1	TRUE	0.0199358	2	20	1	0.05	0.5	CORUM:7308	CORUM	ADA-DPP4 complex	3629	2760	CORUM:0000000
query_1	TRUE	0.0199358	3	20	1	0.05	0.333333	CORUM:2159	CORUM	AR-AKT-APPL complex	3629	920	CORUM:0000000
query_1	TRUE	0.0199358	2	20	1	0.05	0.5	CORUM:2152	CORUM	ARNT-HLF complex	3629	917	CORUM:0000000
query_1	TRUE	0.0199358	1	20	1	0.05	1	CORUM:2007	CORUM	PRNP homo-oligomer complex	3629	883	CORUM:0000000
query_1	TRUE	0.0199358	1	20	1	0.05	1	CORUM:1993	CORUM	SLC1A2 homotrimer complex	3629	877	CORUM:0000000
query_1	TRUE	0.0199358	2	20	1	0.05	0.5	CORUM:1123	CORUM	WNK1-SPAK complex	3629	616	CORUM:0000000
query_1	TRUE	0.0199358	1	20	1	0.05	1	CORUM:1088	CORUM	PRNP-ApolopoproteinE3 complex	3629	588	CORUM:0000000
query_1	TRUE	0.0199358	3	20	1	0.05	0.333333	CORUM:74	CORUM	HOMER3-IP3R-TRPC1 complex	3629	39	CORUM:0000000
query_1	TRUE	0.0199358	3	20	1	0.05	0.333333	CORUM:2430	CORUM	ITGA2-ITGB1-CHAD complex	3629	1041	CORUM:0000000
query_1	TRUE	0.0257318	4	20	1	0.05	0.25	CORUM:6937	CORUM	ARHGEF2-MAPK1-MAPK3-PXN complex	3629	2474	CORUM:0000000
query_1	TRUE	0.0372993	6	20	1	0.05	0.166667	CORUM:5269	CORUM	TNF-alpha/NF-kappa B signaling complex 8	3629	1621	CORUM:0000000
query_1	TRUE	0.0421967	7	20	1	0.05	0.142857	CORUM:27	CORUM	Arp2/3 protein complex	3629	12	CORUM:0000000
query_1	TRUE	0.00267476	5	88	3	0.0340909	0.6	KEGG:00400	KEGG	Phenylalanine, tyrosine and tryptophan biosynthesis	7788	51	KEGG:00000
query_1	TRUE	0.00920974	1482	88	32	0.363636	0.0215924	KEGG:01100	KEGG	Metabolic pathways	7788	179	KEGG:00000
query_1	TRUE	0.0373278	92	88	6	0.0681818	0.0652174	KEGG:04657	KEGG	IL-17 signaling pathway	7788	312	KEGG:00000
query_1	TRUE	0.0392379	69	88	5	0.0568182	0.0724638	KEGG:05230	KEGG	Central carbon metabolism in cancer	7788	449	KEGG:00000
query_1	TRUE	0.0392379	72	88	5	0.0568182	0.0694444	KEGG:04976	KEGG	Bile secretion	7788	382	KEGG:00000
query_1	TRUE	0.0392379	17	88	3	0.0340909	0.176471	KEGG:00360	KEGG	Phenylalanine metabolism	7788	44	KEGG:00000
query_1	TRUE	0.0392379	112	88	6	0.0681818	0.0535714	KEGG:04668	KEGG	TNF signaling pathway	7788	319	KEGG:00000
query_1	TRUE	0.0392379	75	88	5	0.0568182	0.0666667	KEGG:01230	KEGG	Biosynthesis of amino acids	7788	187	KEGG:00000
query_1	TRUE	0.0395327	48	88	4	0.0454545	0.0833333	KEGG:00270	KEGG	Cysteine and methionine metabolism	7788	31	KEGG:00000
query_1	TRUE	0.0395327	47	88	4	0.0454545	0.0851064	KEGG:04973	KEGG	Carbohydrate digestion and absorption	7788	379	KEGG:00000
query_1	TRUE	7.17991e-06	2072	100	44	0.44	0.0212355	REAC:R-HSA-1430728	REAC	Metabolism	10594	1206	REAC:0000000
query_1	TRUE	0.00042669	11	100	4	0.04	0.363636	REAC:R-HSA-8963691	REAC	Phenylalanine and tyrosine metabolism	10594	1495	REAC:R-HSA-71291
query_1	TRUE	0.00194016	6	100	3	0.03	0.5	REAC:R-HSA-8964208	REAC	Phenylalanine metabolism	10594	1496	REAC:R-HSA-8963691
query_1	TRUE	0.00494459	104	100	7	0.07	0.0673077	REAC:R-HSA-211945	REAC	Phase I - Functionalization of compounds	10594	1493	REAC:R-HSA-211859
query_1	TRUE	0.0122874	12	100	3	0.03	0.25	REAC:R-HSA-211979	REAC	Eicosanoids	10594	712	REAC:R-HSA-211897
query_1	TRUE	0.0216878	65	100	5	0.05	0.0769231	REAC:R-HSA-211897	REAC	Cytochrome P450 - arranged by substrate type	10594	377	REAC:R-HSA-211945
