# Supplementary material for: Comprehensive analysis of immune-related prognostic genes in the tumour microenvironment of hepatocellular carcinoma
Source: BMC Cancer. 2021 Mar 31;21:331. doi: 10.1186/s12885-021-08052-8 (PMC8011181; doi:10.1186/s12885-021-08052-8)
Supplement: Supplementary file 11 — Additional file 11: Supplementary Tables S9. Results of the univariate Cox regression analysis. [file 12885_2021_8052_MOESM11_ESM.xlsx]

## Sheet: Sheet1
Tables S9: Results of the univariate Cox regression analysis
Genes	beta	HR (95% CI for HR)	wald.test	p.value
TTC36	-1.4	0.24 (0.086-0.66)	7.5	0.0061
SRD5A2	-1.7	0.18 (0.051-0.66)	6.7	0.0094
DMGDH	-2.4	0.089 (0.017-0.46)	8.2	0.0041
EHHADH	-2.3	0.1 (0.012-0.82)	4.6	0.032
BHMT	-1.5	0.23 (0.071-0.73)	6.2	0.013
SPP2	-1.7	0.18 (0.069-0.47)	12	0.00043
TAT	-1.7	0.19 (0.068-0.53)	10	0.0016
PRNP	3.4	29 (2.3-360)	6.9	0.0088
ABCA6	-1.8	0.16 (0.032-0.78)	5.1	0.024
SEC14L2	-2.3	0.099 (0.017-0.59)	6.4	0.011
SULT2A1	-1.4	0.25 (0.085-0.76)	6	0.015
RAB3IL1	4.1	58 (6.1-550)	12	0.00041
PFKFB3	2.5	12 (2.1-68)	8	0.0047
G6PC	-2	0.13 (0.038-0.45)	10	0.0014
SPDYC	-2.4	0.091 (0.013-0.63)	5.9	0.015
UPB1	-1.7	0.18 (0.049-0.62)	7.3	0.007
RGS2	2.8	17 (2.8-98)	9.5	0.002
GPLD1	-1.7	0.18 (0.051-0.64)	7	0.0084
SLC6A1	-2.3	0.1 (0.022-0.5)	8.1	0.0045
CHAD	-2	0.14 (0.026-0.77)	5.1	0.023
MMP7	1.5	4.6 (1.8-12)	10	0.0013
CLDN14	-2.4	0.093 (0.014-0.63)	6	0.015
EFNA5	1.9	6.9 (2-24)	9	0.0027
PLBD1	3.4	31 (5.4-170)	15	0.00011
RORC	-2.8	0.063 (0.011-0.36)	9.8	0.0018
PMAIP1	3.1	21 (3-150)	9.4	0.0022
IER3	3	21 (2.8-160)	8.9	0.0029
MBOAT4	2.2	9 (1.7-47)	6.8	0.009
OSBPL3	3.2	25 (1.7-380)	5.4	0.02
CTHRC1	2.5	12 (2.7-54)	10	0.0012
TRAF5	2.9	18 (1.1-310)	4	0.045
FABP5	3.4	29 (3-270)	8.5	0.0036
LIMK1	4.4	85 (6.7-1100)	12	0.00061
CDCA7	1.7	5.4 (1.2-24)	5.1	0.024
STK39	3.1	23 (3.8-140)	12	0.00063
ARHGEF2	4.9	130 (7.4-2500)	11	0.00092
BLVRA	2.4	11 (1-120)	3.9	0.049
FHDC1	3.3	28 (4-200)	11	0.00075
CACNB1	2.9	18 (1.3-270)	4.5	0.034
ARPC1B	4.3	77 (4.3-1400)	8.8	0.0031
GCNT3	1.8	5.8 (1.7-19)	8.2	0.0043
CAPG	3.4	31 (4.4-210)	12	0.00052
IKBKE	3.3	27 (3.2-230)	9.1	0.0025
ETV4	2.1	8.1 (2.4-28)	11	0.00084
HKDC1	1.7	5.7 (1.4-24)	5.6	0.018
ASNS	2.5	12 (2.2-67)	8.3	0.004
C12orf75	2	7.1 (1.7-30)	7.1	0.0077
GOLM1	2.1	8.3 (1.1-63)	4.2	0.041
LRP8	2.5	12 (1.7-90)	6.3	0.012
UCHL1	1.5	4.7 (1.6-14)	7.8	0.0051
RCOR2	2.9	18 (3.3-92)	11	0.00072
S100A2	2.4	11 (2.3-56)	8.9	0.0029
IGF2BP2	1.9	6.5 (1.6-26)	7	0.0083
TYRO3	2.5	13 (2.8-57)	11	0.00094
PHLDA2	3.1	21 (3.6-130)	11	0.00075
PFKP	2.7	14 (3.2-64)	12	0.00044
CREB3L1	1.8	5.8 (1.2-27)	5	0.025
MFAP2	1.5	4.5 (1.1-19)	4.2	0.04
CYP3A4	-0.95	0.39 (0.17-0.86)	5.4	0.02
CYP3A43	-2.1	0.12 (0.03-0.51)	8.4	0.0037
GYS2	-1.3	0.27 (0.096-0.77)	6	0.014
ADH1B	-1.9	0.15 (0.042-0.5)	9.3	0.0023
PDK4	-2.3	0.1 (0.015-0.73)	5.2	0.023
CYP8B1	-1	0.35 (0.14-0.88)	5	0.026
PLEKHA2	3.5	33 (1.7-660)	5.3	0.022
FMO3	-1.9	0.15 (0.04-0.59)	7.4	0.0065
SDC3	4.6	100 (5.1-2100)	9.1	0.0026
FMO4	-2.4	0.09 (0.0089-0.91)	4.2	0.041
AQP9	-1.4	0.24 (0.076-0.75)	6	0.014
ADAP2	4.6	95 (3.5-2500)	7.4	0.0067
PLEKHA4	3.1	22 (1.9-240)	6.3	0.012
CD83	3.4	29 (1-820)	3.9	0.048
APOC4	-2	0.13 (0.043-0.41)	12	0.00043
PLTP	2.3	9.6 (1.5-60)	5.8	0.016
SLC1A2	-1.4	0.26 (0.082-0.8)	5.5	0.019
SLC7A7	3.1	22 (2-230)	6.5	0.011
MYRIP	-1.7	0.18 (0.047-0.66)	6.7	0.0098
PLAUR	3.3	26 (3-230)	8.8	0.0031
EZR	3.2	25 (1.7-360)	5.5	0.019
RTP3	-1.9	0.15 (0.052-0.46)	11	0.00081
CXCL1	1.5	4.6 (1.5-14)	7.1	0.0079
HPSE	2.5	12 (1.3-110)	4.9	0.026
MARVELD1	2.3	9.5 (1-87)	4	0.046
TNFRSF4	3.8	44 (3-650)	7.7	0.0055
OLFML2B	3.6	37 (4-330)	10	0.0014
MDK	2	7.1 (1.2-41)	4.9	0.027
GNAZ	2.9	19 (3.4-100)	11	0.00077
TTC39A	2.2	8.7 (2.1-36)	8.7	0.0032
TREM2	2.7	16 (2.3-100)	8.1	0.0044
SPOCD1	2.7	14 (2.5-83)	9	0.0027
FAM110A	4.5	88 (3.2-2400)	7	0.0082
PIK3R6	3.3	26 (1.5-460)	5	0.025
PLP2	2.8	17 (2.2-130)	7.4	0.0066
HOMER3	3.1	23 (2.7-200)	8.1	0.0045
IL4I1	3	20 (2.4-170)	7.8	0.0054
MMP9	1.8	6 (1.5-25)	6.2	0.013
ARHGAP4	2.7	15 (1.5-160)	5.2	0.022
CCL20	1.8	6.2 (1.7-23)	7.5	0.0061
TMSB10	2.4	12 (1.8-74)	6.6	0.01
PGF	3.3	26 (3.2-210)	9.3	0.0023
ASRGL1	3.8	44 (5.8-340)	13	0.00027
NFE2L3	2.7	16 (1.7-140)	6	0.014
TSPAN15	2.3	9.5 (1.3-70)	4.9	0.027
KCTD17	3.3	28 (4-200)	11	0.00083
CHST1	3	19 (2.3-160)	7.5	0.0062
GAL3ST4	2.2	9.1 (1-81)	3.9	0.047
KLHL29	2.9	18 (2.6-130)	8.4	0.0037
IFI27L2	2.2	8.7 (1.2-64)	4.5	0.034
