# Supplementary material for: Comprehensive analysis of immune-related prognostic genes in the tumour microenvironment of hepatocellular carcinoma
Source: BMC Cancer. 2021 Mar 31;21:331. doi: 10.1186/s12885-021-08052-8 (PMC8011181; doi:10.1186/s12885-021-08052-8)
Supplement: Supplementary file 12 — Additional file 12: Supplementary Tables S10. Results of the multivariate Cox regression analysis. [file 12885_2021_8052_MOESM12_ESM.xlsx]

## Sheet: MultivCox
Tables S10: Results of the multivariate Cox regression analysis
variate		univ HR (95% CI for HR)	univ p value	multiv HR (95% CI for HR)	multiv p value
adjacent_hepatic_tissue_inflammation_extent_type	Mild VS	0.4205 (0.2668-0.6625)	0.0002	0.4245 (0.2039-0.8839)	0.022
	Mild VS	0.4205 (0.2668-0.6625)	0.0002	0.4245 (0.2039-0.8839)	0.022
	None VS	0.3503 (0.2288-0.5364)	<0.0001	0.2176 (0.1002-0.4725)	0.0001
	Severe VS	0.372 (0.1481-0.9348)	0.0354	0.6702 (0.1767-2.5416)	0.5563
age_at_initial_pathologic_diagnosis		1.0126 (0.9988-1.0266)	0.0731	1.0344 (1.0085-1.0609)	0.0089
albumin_result_specified_value		0.9797 (0.9376-1.0237)	0.3609	0.9403 (0.6609-1.3377)	0.732
bilirubin_lower_limit		0.0143 (0.0012-0.1752)	0.0009	0.1551 (0.0026-9.3477)	0.3728
creatinine_value_in_mg_dl		0.9981 (0.9823-1.0141)	0.8113	0.9953 (0.8629-1.148)	0.9484
fetoprotein_outcome_value		1 (1-1)	0.4327	1 (1-1)	0.0667
gender.demographic
	male VS female	0.809 (0.5682-1.1517)	0.2395	1.2536 (0.6302-2.4934)	0.5195
lasso_cox_score		10.9778 (4.4624-27.0062)	<0.0001	8.4164 (1.5284-46.3454)	0.0144
neoplasm_histologic_grade
	G1 VS	0.4271 (0.1442-1.2649)	0.1246	0.1956 (0.0372-1.0279)	0.0539
	G2 VS	0.496 (0.18-1.3672)	0.1753	0.3022 (0.0849-1.0756)	0.0647
	G3 VS	0.5287 (0.1896-1.474)	0.2231	0.5161 (0.1701-1.5662)	0.2429
	G4 VS	0.7239 (0.1939-2.7034)	0.6308	NA (NA-NA)	NA
pathologic_M
	M1 VS M0	4.2186 (1.3267-13.4147)	0.0147	3.8678 (0.4956-30.1848)	0.1969
	MX VS M0	1.5529 (1.0705-2.2527)	0.0204	1.9886 (0.8575-4.6115)	0.1092
pathologic_N
	N0 VS	0.4309 (0.0597-3.1076)	0.4036	0.6102 (0.0374-9.9517)	0.7288
	N1 VS	0.9107 (0.0825-10.0595)	0.9392	0.7413 (0.0208-26.4658)	0.8697
	NX VS	0.6261 (0.086-4.5577)	0.6438	0.8764 (0.0428-17.9295)	0.9317
pathologic_T
	T1 VS	3023594.5082 (0-Inf)	0.996	10862265.8936 (0-Inf)	0.9984
	T2 VS	4262169.3558 (0-Inf)	0.9959	12865956.4329 (0-Inf)	0.9984
	T2a VS	1.0039 (0-Inf)	1	NA (NA-NA)	NA
	T2b VS	1.0084 (0-Inf)	1	2.53 (0-Inf)	0.9999
	T3 VS	7182369.8228 (0-Inf)	0.9958	15218101.6458 (0-Inf)	0.9984
	T3a VS	9155827.5801 (0-Inf)	0.9957	37924742.3659 (0-Inf)	0.9983
	T3b VS	10363308.0076 (0-Inf)	0.9957	51424230.7049 (0-Inf)	0.9983
	T4 VS	15905825.7905 (0-Inf)	0.9956	26821551.328 (0-Inf)	0.9984
	TX VS	12788701.4839 (0-Inf)	0.9956	NA (NA-NA)	NA
platelet_result_count		1 (1-1)	0.7147	1 (1-1)	0.3472
prothrombin_time_result_value		1.0128 (0.9749-1.0523)	0.5127	0.9892 (0.9142-1.0702)	0.7866
race.demographic
	asian VS american indian or alaska native	1016098.4352 (0-Inf)	0.9948	1755186.2106 (0-Inf)	0.998
	black or african american VS american indian or alaska native	1852111.5938 (0-Inf)	0.9945	5410650.882 (0-Inf)	0.9978
	not reported VS american indian or alaska native	2157350.198 (0-Inf)	0.9945	5201737.2547 (0-Inf)	0.9978
	white VS american indian or alaska native	1322552.7048 (0-Inf)	0.9947	5375608.2143 (0-Inf)	0.9978
relative_family_cancer_history
	NO VS	1.3281 (0.7196-2.4512)	0.3641	0.7792 (0.2571-2.3616)	0.6593
	YES VS	1.5628 (0.8305-2.9409)	0.1663	1.2159 (0.3715-3.9799)	0.7466
total_bilirubin_upper_limit		0.9376 (0.8171-1.0758)	0.3583	0.3439 (0.0225-5.2454)	0.4426
weight		0.9933 (0.9834-1.0032)	0.1815	0.9818 (0.9657-0.9983)	0.0307
