# Supplementary material for: Comprehensive analysis of immune-related prognostic genes in the tumour microenvironment of hepatocellular carcinoma
Source: BMC Cancer. 2021 Mar 31;21:331. doi: 10.1186/s12885-021-08052-8 (PMC8011181; doi:10.1186/s12885-021-08052-8)
Supplement: Supplementary file 13 — Additional file 13: Supplementary Tables S11. ESTIMATE results for the TCGA-HCC dataset. [file 12885_2021_8052_MOESM13_ESM.xlsx]

## Sheet: ESTIMATE
Tables S11: ESTIMATE results for the TCGA-HCC dataset
	StromalScore	ImmuneScore	ESTIMATEScore	TumorPurity
TCGA.FV.A495.01	90.1153	1314.11	1404.23	0.688693
TCGA.ED.A7PZ.01	-1445.41	-508.792	-1954.2	0.949821
TCGA.ED.A97K.01	-330.328	529.784	199.456	0.805507
TCGA.ED.A7PX.01	59.7119	391.204	450.916	0.783091
TCGA.BC.A3KF.01	-795.285	-83.5866	-878.871	0.888845
TCGA.DD.A4NR.01	189.525	2276.38	2465.9	0.56781
TCGA.DD.AACK.01	-1025.65	146.564	-879.089	0.888859
TCGA.RC.A6M6.01	-1367.23	-7.96493	-1375.2	0.91984
TCGA.FV.A496.01	-1269.83	-558.943	-1828.78	0.943902
TCGA.DD.A3A8.01	-1104.82	-162.623	-1267.44	0.91352
TCGA.DD.AADM.01	-542.628	522.512	-20.1165	0.824185
TCGA.FV.A4ZQ.01	-933.894	1735.3	801.408	0.750073
TCGA.DD.A11B.01	-838.044	-299.041	-1137.08	0.905569
TCGA.RC.A6M5.01	356.5	225.816	582.316	0.77095
TCGA.DD.AAC8.01	-880.55	416.07	-464.481	0.859346
TCGA.EP.A2KC.01	-768.009	139.255	-628.754	0.871426
TCGA.BW.A5NO.01	-653.242	517.036	-136.206	0.833716
TCGA.5C.AAPD.01	-231.856	1707.15	1475.29	0.681092
TCGA.ZP.A9D1.01	-176.44	645.288	468.847	0.781451
TCGA.RC.A6M4.01	-1235.3	-637.774	-1873.07	0.946029
TCGA.T1.A6J8.01	-479.289	199.928	-279.361	0.845134
TCGA.G3.AAV4.01	-889.415	-93.1975	-982.613	0.895719
TCGA.WQ.A9G7.01	-1248.33	-258.768	-1507.1	0.927262
TCGA.GJ.A6C0.01	-515.196	1095.36	580.159	0.771152
TCGA.BC.A10Z.01	-1441.85	-725.692	-2167.54	0.959149
TCGA.2Y.A9HA.01	-972.585	-40.4522	-1013.04	0.897696
TCGA.DD.A73E.01	-1132.5	-759.439	-1891.94	0.946923
TCGA.5R.AAAM.01	544.121	1094.97	1639.1	0.663292
TCGA.UB.A7MD.01	-225.166	929.277	704.112	0.759441
TCGA.ED.A8O6.01	-914.092	14.9697	-899.123	0.890203
TCGA.G3.A7M9.01	-1320.66	-335.746	-1656.41	0.935245
TCGA.G3.AAV6.01	-1047.32	-315.624	-1362.95	0.919133
TCGA.KR.A7K0.01	-500.5	303.926	-196.574	0.838576
TCGA.GJ.A9DB.01	-186.335	348.835	162.5	0.80871
TCGA.DD.A11A.01	-1022.74	-197.556	-1220.29	0.910683
TCGA.CC.5260.01	79.6982	687.738	767.437	0.753361
TCGA.HP.A5MZ.01	639.454	1533.5	2172.95	0.602671
TCGA.BC.A10W.01	-592.155	475.475	-116.68	0.832129
TCGA.QA.A7B7.01	-1297.82	-42.9707	-1340.79	0.917847
TCGA.CC.5261.01	94.949	1109.71	1204.66	0.709634
TCGA.CC.A1HT.01	191.435	2082.08	2273.51	0.590827
TCGA.CC.5264.01	-961.168	76.2055	-884.962	0.889254
TCGA.CC.5262.01	256.556	1169.97	1426.52	0.686317
TCGA.DD.AACL.01	-459.23	1762.64	1303.41	0.699347
TCGA.DD.AADF.01	-1120.53	302.841	-817.685	0.884693
TCGA.CC.5258.01	-534.663	616.138	81.4751	0.815649
TCGA.CC.5263.01	-762.93	634.288	-128.641	0.833102
TCGA.DD.AAD0.01	-1384.91	-239.931	-1624.84	0.933595
TCGA.CC.A8HT.01	-1021.18	812.556	-208.626	0.839538
TCGA.DD.AAE6.01	-1571.11	-860.569	-2431.68	0.969394
TCGA.BC.A112.01	-255.489	455.26	199.771	0.80548
TCGA.DD.AACX.01	-1228.56	191.616	-1036.95	0.899236
TCGA.DD.A39Y.01	-1159.68	23.3842	-1136.29	0.90552
TCGA.DD.AACZ.01	-421.503	2031.03	1609.53	0.666533
TCGA.G3.A3CI.01	-304.234	959.399	655.165	0.764096
TCGA.DD.A1EI.01	28.4549	519.557	548.012	0.774148
TCGA.FV.A3R2.01	-1048.69	134.746	-913.946	0.891192
TCGA.DD.AACH.01	-719.513	354.848	-364.665	0.851761
TCGA.CC.A9FS.01	-916.127	25.4623	-890.665	0.889636
TCGA.UB.A7MF.01	-576.552	1794.63	1218.08	0.708245
TCGA.CC.A7IE.01	-628.866	1238.39	609.528	0.7684
TCGA.CC.A123.01	-814.473	368.03	-446.443	0.857989
TCGA.DD.A119.01	-318.397	347.052	28.6552	0.82011
TCGA.MR.A520.01	-707.426	208.854	-498.572	0.861894
TCGA.DD.A3A1.01	-988.862	899.852	-89.0092	0.82987
TCGA.FV.A3I1.01	-315.381	877.115	561.734	0.772871
TCGA.CC.A9FW.01	-1299.39	164.121	-1135.27	0.905457
TCGA.CC.5259.01	-1262.34	576.489	-685.855	0.875507
TCGA.2Y.A9HB.01	-207.237	946.835	739.598	0.756042
TCGA.4R.AA8I.01	-702.356	183.771	-518.585	0.86338
TCGA.CC.A7IK.01	-1268.57	-553.94	-1822.51	0.943597
TCGA.CC.A5UE.01	-1472.9	-0.751941	-1473.65	0.925413
TCGA.CC.A7IL.01	-1507.38	-455.578	-1962.96	0.950222
TCGA.CC.A8HV.01	-1211.41	-407.61	-1619.02	0.933288
TCGA.DD.A73B.01	-1117.91	-349.86	-1467.77	0.925085
TCGA.MI.A75C.01	-1406.72	617.376	-789.341	0.882746
TCGA.ED.A66Y.01	-1198.96	-824.821	-2023.78	0.952966
TCGA.CC.A7IG.01	-913.202	471.751	-441.451	0.857612
TCGA.CC.A8HS.01	-1128.68	-392.002	-1520.68	0.928007
TCGA.CC.A3M9.01	910.26	2796.29	3706.55	0.409341
TCGA.CC.A3MA.01	-460.147	-86.3715	-546.519	0.865442
TCGA.EP.A3JL.01	31.3517	1343.61	1374.96	0.691801
TCGA.CC.A5UD.01	-1125.04	-206.195	-1331.24	0.917289
TCGA.BC.A10R.01	-74.1909	13.0466	-61.1442	0.827581
TCGA.UB.AA0V.01	155.522	612.606	768.128	0.753294
TCGA.CC.A3MB.01	-935.513	35.115	-900.398	0.890288
TCGA.5C.A9VH.01	-268.68	68.4163	-200.264	0.838871
TCGA.UB.AA0U.01	66.2918	752.449	818.741	0.748387
TCGA.5C.A9VG.01	-394.119	-292.291	-686.41	0.875547
TCGA.MR.A8JO.01	783.529	1448	2231.53	0.595788
TCGA.ZS.A9CG.01	-703.557	101.22	-602.336	0.869518
TCGA.CC.A8HU.01	-1159.19	-224.328	-1383.52	0.920319
TCGA.WJ.A86L.01	-1326.28	-141.648	-1467.93	0.925094
TCGA.DD.AAC9.01	189.705	1118.68	1308.39	0.698825
TCGA.CC.A5UC.01	-234.781	404.468	169.687	0.808089
TCGA.DD.A1EE.01	-1006.6	-227.14	-1233.74	0.911496
TCGA.G3.AAV5.01	-1061.27	92.0013	-969.27	0.894846
TCGA.2Y.A9H6.01	3.79573	1064.13	1067.92	0.723632
TCGA.G3.AAV1.01	-738.411	-38.4827	-776.893	0.881886
TCGA.K7.AAU7.01	-249.759	654.592	404.832	0.78728
TCGA.G3.AAV7.01	-635.249	818.741	183.491	0.806894
TCGA.G3.A7M7.01	-767.333	-52.8648	-820.198	0.884865
TCGA.CC.A3MC.01	-515.568	332.388	-183.18	0.837503
TCGA.EP.A3RK.01	-69.4248	1751.28	1681.86	0.658581
TCGA.DD.AACF.01	-952.496	698.897	-253.599	0.843107
TCGA.CC.A7IH.01	-939.981	-440.871	-1380.85	0.920165
TCGA.FV.A3R3.01	452.059	809.146	1261.21	0.703762
TCGA.LG.A9QD.01	-736.874	496.789	-240.085	0.842038
TCGA.G3.AAV2.01	-751.052	87.9193	-663.132	0.873891
TCGA.DD.A4NQ.01	-924.518	622.835	-301.683	0.846881
TCGA.DD.AACD.01	-352.028	1049.58	697.552	0.760067
TCGA.CC.A7IJ.01	829.94	1913.03	2742.97	0.533872
TCGA.BC.A69I.01	-231.592	479.4	247.808	0.801281
TCGA.LG.A6GG.01	-1053.03	-79.6168	-1132.65	0.905293
TCGA.ED.A7PY.01	-1277.14	-239.004	-1516.14	0.927759
TCGA.DD.A1EF.01	-616.399	602.804	-13.5947	0.823643
TCGA.WQ.AB4B.01	-232.177	622.884	390.706	0.788556
TCGA.ZP.A9D4.01	-932.696	-214.149	-1146.84	0.906176
TCGA.3K.AAZ8.01	-992.838	434.515	-558.323	0.866309
TCGA.CC.A7II.01	-735.127	-327.956	-1063.08	0.900908
TCGA.ED.A7XP.01	-318.871	502.599	183.728	0.806873
TCGA.ED.A8O5.01	-680.38	-181.841	-862.22	0.887722
TCGA.ED.A66X.01	347.951	920.429	1268.38	0.703013
TCGA.ED.A82E.01	-363.719	261.886	-101.832	0.830919
TCGA.BD.A3EP.01	187.476	1460.72	1648.2	0.662291
TCGA.DD.AA3A.01	-1427.23	-30.9477	-1458.18	0.92455
TCGA.YA.A8S7.01	119.28	1769.78	1889.06	0.635393
TCGA.G3.AAV3.01	-287.816	1357.15	1069.33	0.723489
TCGA.DD.A1EL.01	-1263.45	219.992	-1043.45	0.899654
TCGA.DD.AACP.01	-1586.58	-288.291	-1874.87	0.946114
TCGA.G3.A25S.01	-986.98	646.595	-340.384	0.849888
TCGA.DD.A3A7.01	-1084.55	312.685	-771.867	0.881538
TCGA.ED.A627.01	746.233	1896.41	2642.64	0.546266
TCGA.DD.AADC.01	-1062.69	-104.216	-1166.9	0.907417
TCGA.LG.A9QC.01	-920.55	-377.033	-1297.58	0.915311
TCGA.ED.A7XO.01	-126.342	789.371	663.029	0.763351
TCGA.G3.A7M8.01	-252.121	299.528	47.4076	0.818532
TCGA.DD.AACQ.01	-1445	-537.145	-1982.15	0.951096
TCGA.DD.AADQ.01	-1123.07	536.886	-586.188	0.868345
TCGA.ES.A2HT.01	-178.733	722.9	544.166	0.774505
TCGA.BC.A69H.01	-781.76	915.693	133.933	0.81117
TCGA.G3.A7M5.01	-909.613	367.448	-542.165	0.865122
TCGA.5R.AA1D.01	1177.44	1024.57	2202.01	0.599263
TCGA.G3.A25Y.01	-153.599	594.035	440.437	0.784046
TCGA.DD.AADO.01	-746.593	1443.14	696.548	0.760163
TCGA.DD.AADP.01	-497.188	375.789	-121.399	0.832513
TCGA.RC.A7SH.01	-1211.46	-391.859	-1603.32	0.932458
TCGA.DD.AACG.01	-1160.95	769.462	-391.488	0.853817
TCGA.RC.A7SK.01	-1122.01	-349.663	-1471.67	0.925303
TCGA.DD.AADS.01	-662.286	1408.29	746.001	0.755426
TCGA.G3.AAV0.01	-782.647	238.832	-543.815	0.865243
TCGA.DD.AAEB.01	-739.088	386.029	-353.059	0.850867
TCGA.G3.AAUZ.01	-345.603	1026.93	681.323	0.761613
TCGA.UB.A7ME.01	-386.686	1184.34	797.659	0.750436
TCGA.UB.A7MC.01	-1293.39	-470.223	-1763.61	0.9407
TCGA.MI.A75E.01	-119.016	930.922	811.906	0.749053
TCGA.K7.A6G5.01	-327.236	846.539	519.303	0.776808
TCGA.K7.A5RG.01	-180.55	2449.31	2268.76	0.59139
TCGA.5R.AA1C.01	-821.602	342.958	-478.644	0.860407
TCGA.G3.A5SM.01	99.7282	980.367	1080.1	0.722398
TCGA.DD.A3A3.01	-1324.19	290.809	-1033.38	0.899007
TCGA.O8.A75V.01	-196.63	1173.78	977.151	0.732764
TCGA.BC.A5W4.01	-1417.94	-631.559	-2049.5	0.954103
TCGA.DD.AAE1.01	-1103.13	337.793	-765.339	0.881085
TCGA.DD.AADU.01	-1236.37	4.35363	-1232.02	0.911393
TCGA.DD.AADY.01	-634.151	-392.033	-1026.18	0.898544
TCGA.DD.AAE0.01	-628.297	60.7038	-567.593	0.866988
TCGA.2Y.A9H5.01	-281.431	276.435	-4.99575	0.822926
TCGA.WX.AA47.01	-1342.91	-404.503	-1747.42	0.939891
TCGA.DD.A1EK.01	-328.318	805.023	476.705	0.780731
TCGA.BC.A8YO.01	-868.086	1192.62	324.536	0.794492
TCGA.DD.AAD1.01	288.412	1347.86	1636.27	0.663602
TCGA.DD.AAE3.01	-162.299	411.797	249.498	0.801133
TCGA.EP.A12J.01	-823.347	45.656	-777.691	0.881941
TCGA.DD.AADV.01	-398.993	175.986	-223.007	0.840683
TCGA.DD.AAEA.01	-977.1	701.185	-275.915	0.844864
TCGA.RC.A7SF.01	-938.3	312.304	-625.996	0.871228
TCGA.FV.A2QR.01	-205.926	207.992	2.0658	0.822337
TCGA.G3.A3CK.01	-672	707.116	35.1165	0.819567
TCGA.DD.AADW.01	-510.794	-356.056	-866.849	0.888035
TCGA.RC.A7SB.01	-1028.5	39.6601	-988.843	0.896125
TCGA.G3.A3CJ.01	-773.545	248.124	-525.42	0.863886
TCGA.EP.A2KB.01	-1086.29	-15.6143	-1101.9	0.903367
TCGA.DD.A39Z.01	-1331.88	-197.24	-1529.12	0.928468
TCGA.UB.A7MB.01	-1218.98	-461.815	-1680.8	0.936506
TCGA.DD.A1EC.01	-151.284	2392.7	2241.42	0.594622
TCGA.DD.AAE4.01	77.8507	1745.19	1823.04	0.642846
TCGA.EP.A26S.01	-867.658	-294.269	-1161.93	0.90711
TCGA.DD.A3A4.01	-837.328	-442.38	-1279.71	0.914251
TCGA.WX.AA44.01	-878.725	381.633	-497.091	0.861784
TCGA.G3.A5SL.01	-635.161	-47.4268	-682.588	0.875275
TCGA.EP.A2KA.01	-741.545	1440.39	698.845	0.759944
TCGA.MI.A75I.01	-1117.16	209.428	-907.73	0.890778
TCGA.K7.A5RF.01	325.365	1336.11	1661.47	0.66083
TCGA.G3.A7M6.01	-619.074	270.508	-348.566	0.850521
TCGA.2Y.A9H8.01	-886.537	916.603	30.0666	0.819991
TCGA.DD.AADL.01	-1188.08	-323.772	-1511.85	0.927523
TCGA.DD.AAE2.01	-206.962	917.919	710.957	0.758787
TCGA.PD.A5DF.01	183.705	883.635	1067.34	0.723691
TCGA.RC.A7S9.01	-1142.92	536.021	-606.901	0.869849
TCGA.DD.A39V.01	-354.658	1369.66	1015	0.728972
TCGA.DD.AAE7.01	-193.174	871.756	678.582	0.761874
TCGA.CC.A7IF.01	-1061.57	-337.786	-1399.36	0.921225
TCGA.G3.A25Z.01	-430.887	441.29	10.4029	0.82164
TCGA.DD.AAD2.01	304.154	1003.38	1307.54	0.698914
TCGA.DD.A4NE.01	-689.195	-228.226	-917.42	0.891423
TCGA.DD.A11C.01	-81.4932	460.56	379.067	0.789606
TCGA.G3.A6UC.01	-1127.28	-266.76	-1394.04	0.920922
TCGA.DD.AAD6.01	-1405.83	57.703	-1348.13	0.918274
TCGA.G3.A3CG.01	-394.088	449.762	55.6739	0.817834
TCGA.BC.A3KG.01	-1245.84	-93.8918	-1339.73	0.917785
TCGA.ES.A2HS.01	-462.129	2.27137	-459.858	0.858999
TCGA.DD.A73D.01	-1485.26	-648.727	-2133.99	0.957744
TCGA.XR.A8TF.01	-1066.24	-105.8	-1172.04	0.907734
TCGA.2Y.A9H9.01	-645.554	331.045	-314.509	0.847881
TCGA.G3.A5SJ.01	-561.381	1233.17	671.794	0.762519
TCGA.MI.A75G.01	-1054.32	-277.146	-1331.47	0.917303
TCGA.DD.A73C.01	-97.869	244.265	146.396	0.810098
TCGA.ZP.A9CZ.01	-204.495	1141.24	936.75	0.736786
TCGA.BC.A10Y.01	-798.529	442.424	-356.105	0.851102
TCGA.DD.AAEG.01	-962.892	-223.966	-1186.86	0.908644
TCGA.DD.AAE9.01	-1338.65	20.202	-1318.45	0.91654
TCGA.2Y.A9GS.01	-493.505	624.048	130.543	0.81146
TCGA.DD.A73A.01	-862.713	856.961	-5.75217	0.822989
TCGA.FV.A2QQ.01	-417.965	861.359	443.394	0.783777
TCGA.G3.A5SK.01	-276.305	992.462	716.158	0.75829
TCGA.MI.A75H.01	-496.747	1045.26	548.514	0.774101
TCGA.HP.A5N0.01	201.999	562.812	764.811	0.753615
TCGA.WX.AA46.01	-255.142	432.022	176.879	0.807467
TCGA.2Y.A9GY.01	-915.299	1735.8	820.502	0.748216
TCGA.DD.AAED.01	-1492.3	171.25	-1321.05	0.916693
TCGA.ZP.A9D2.01	-489.156	243.906	-245.249	0.842447
TCGA.G3.A5SI.01	-1007.31	-482.455	-1489.77	0.926307
TCGA.BC.A10X.01	375.619	856.279	1231.9	0.706812
TCGA.G3.A3CH.01	-394.04	590.901	196.861	0.805733
TCGA.ZP.A9CY.01	-55.5298	625.645	570.115	0.77209
TCGA.DD.AAEH.01	-157.572	1462.58	1305.01	0.699179
TCGA.NI.A8LF.01	-350.264	74.5711	-275.693	0.844846
TCGA.DD.A4NG.01	-809.076	471.357	-337.719	0.849682
TCGA.DD.AAEE.01	-938.75	-219.394	-1158.14	0.906876
TCGA.DD.A4NI.01	-99.8167	1015.81	915.991	0.738843
TCGA.ED.A4XI.01	216.902	1139.28	1356.18	0.693789
TCGA.DD.A39W.01	-952.89	-47.8941	-1000.78	0.896902
TCGA.KR.A7K2.01	-350.433	591.514	241.081	0.801872
TCGA.BC.A10U.01	-1218.05	62.9833	-1155.06	0.906686
TCGA.BC.A10T.01	157.282	207.372	364.654	0.790902
TCGA.UB.A7MA.01	-785.205	-22.513	-807.718	0.88401
TCGA.2Y.A9GZ.01	-963.979	-386.451	-1350.43	0.918408
TCGA.FV.A3I0.01	-436.783	357.175	-79.6072	0.829099
TCGA.BC.4073.01	6.2156	1902.46	1908.68	0.633167
TCGA.ED.A5KG.01	581.457	3119.44	3700.89	0.410098
TCGA.G3.A25V.01	79.8544	1151.13	1230.98	0.706906
TCGA.GJ.A3OU.01	942.975	2576.04	3519.02	0.434298
TCGA.DD.AADN.01	-1070.19	1980.64	910.447	0.739392
TCGA.XR.A8TG.01	-456.38	289.588	-166.792	0.836186
TCGA.DD.A4NN.01	-810.4	-403.242	-1213.64	0.910279
TCGA.KR.A7K8.01	-150.79	1607.87	1457.08	0.683047
TCGA.ED.A459.01	-821.951	545.501	-276.45	0.844906
TCGA.DD.A4NH.01	-588.217	922.664	334.447	0.793608
TCGA.XR.A8TE.01	-499.546	11.4691	-488.077	0.861112
TCGA.DD.A4NJ.01	-160.163	842.64	682.477	0.761503
TCGA.DD.A3A9.01	-31.6123	864.595	832.982	0.746999
TCGA.DD.A4NF.01	-813.983	-410.926	-1224.91	0.910963
TCGA.KR.A7K7.01	-1069.73	1190.87	121.136	0.812267
TCGA.DD.A4NB.01	1004.27	879.24	1883.51	0.636021
TCGA.DD.A1EJ.01	-1003.1	295.098	-708.005	0.877074
TCGA.DD.A4NA.01	-383.314	573.648	190.335	0.8063
TCGA.XR.A8TD.01	418.974	1887.2	2306.17	0.586953
TCGA.DD.AADK.01	-170.503	798.725	628.223	0.766641
TCGA.DD.AADJ.01	-972.588	460.231	-512.357	0.862919
TCGA.DD.AAEK.01	-144.032	1504.37	1360.34	0.693349
TCGA.DD.A73F.01	-128.437	1773.42	1644.99	0.662644
TCGA.DD.AADI.01	-146.701	1564.96	1418.26	0.687198
TCGA.ZP.A9CV.01	-122.644	939.761	817.117	0.748546
TCGA.ZP.A9D0.01	-697.352	-183.478	-880.829	0.888976
TCGA.RG.A7D4.01	-1057.7	1516.5	458.807	0.78237
TCGA.BD.A3ER.01	114.533	605.82	720.353	0.757888
TCGA.BC.A10Q.01	-657.817	215.504	-442.312	0.857677
TCGA.DD.AADG.01	-1015.16	-399.802	-1414.97	0.922114
TCGA.DD.A114.01	306.302	1789.26	2095.57	0.611697
TCGA.2Y.A9H7.01	-1139.04	327.394	-811.649	0.88428
TCGA.DD.A4NK.01	-684.086	-87.7117	-771.797	0.881533
TCGA.DD.AAD8.01	-935.585	128.456	-807.129	0.88397
TCGA.2Y.A9H1.01	-823.094	1117.96	294.866	0.797129
TCGA.DD.AADD.01	-1440.49	-93.908	-1534.4	0.928755
TCGA.DD.AADA.01	-260.057	1036	775.939	0.75254
TCGA.ZS.A9CE.01	-1161.95	-501.595	-1663.55	0.935615
TCGA.DD.AADB.01	-846.946	1213.41	366.467	0.790739
TCGA.2Y.A9GW.01	58.406	1464.68	1523.08	0.675939
TCGA.DD.AAD3.01	44.0733	705.683	749.756	0.755065
TCGA.DD.AACN.01	-276.921	355.412	78.4916	0.815902
TCGA.XR.A8TC.01	-775.243	-214.097	-989.34	0.896157
TCGA.DD.AAD5.01	-941.091	821.657	-119.433	0.832353
TCGA.BC.A216.01	-946.303	863.46	-82.8427	0.829365
TCGA.BD.A2L6.01	-650.92	408.635	-242.286	0.842212
TCGA.DD.A1EG.01	9.67257	1373.74	1383.41	0.690905
TCGA.ZS.A9CD.01	-233.793	659.7	425.907	0.785368
TCGA.BC.A217.01	-1079.81	694.086	-385.725	0.853377
TCGA.BC.A10S.01	58.9532	1148.78	1207.73	0.709317
TCGA.DD.AACW.01	-1070.37	171.041	-899.329	0.890217
TCGA.DD.AACY.01	-713.616	322.99	-390.626	0.853752
TCGA.2Y.A9H4.01	-746.432	570.71	-175.722	0.836904
TCGA.BC.4072.01	-301.301	1371.99	1070.69	0.723352
TCGA.DD.A1EH.01	-455.156	-94.8793	-550.035	0.8657
TCGA.2Y.A9H3.01	-124.323	1763.81	1639.48	0.663249
TCGA.DD.AACV.01	-1360.6	-713.244	-2073.84	0.955168
TCGA.DD.AAEI.01	-612.867	737.932	125.066	0.81193
TCGA.G3.A25T.01	-426.954	350.137	-76.8164	0.82887
TCGA.DD.A11D.01	-623.398	45.3129	-578.085	0.867754
TCGA.DD.AACT.01	-326.997	949.693	622.696	0.767162
TCGA.DD.AACU.01	-661.734	428.871	-232.863	0.841466
TCGA.DD.AACI.01	-124.218	1842.28	1718.06	0.654573
TCGA.DD.A116.01	-623.58	448.87	-174.71	0.836823
TCGA.2Y.A9GT.01	-137.289	1493.1	1355.81	0.693828
TCGA.DD.AAW3.01	-884.676	-306.221	-1190.9	0.908892
TCGA.G3.A25U.01	-1048.36	-216.194	-1264.56	0.913348
TCGA.DD.AACC.01	162.55	2582.56	2745.11	0.533606
TCGA.DD.A39X.01	-402.965	561.005	158.04	0.809095
TCGA.DD.A4NL.01	-177.268	408.533	231.264	0.802732
TCGA.DD.AAVX.01	-449.626	959.524	509.898	0.777677
TCGA.2Y.A9H2.01	-952.652	577.42	-375.231	0.852573
TCGA.G3.A25X.01	-49.9849	1481.82	1431.84	0.685749
TCGA.NI.A4U2.01	-442.463	196.134	-246.329	0.842532
TCGA.DD.AACS.01	-1191.62	-347.614	-1539.24	0.929019
TCGA.DD.AAVS.01	-650.246	215.511	-434.736	0.857105
TCGA.FV.A23B.01	-632.204	486.811	-145.393	0.834459
TCGA.DD.AAW2.01	-783.262	-237.477	-1020.74	0.898193
TCGA.DD.AACO.01	-448.706	915.607	466.901	0.781629
TCGA.DD.AAVZ.01	-755.629	99.6565	-655.973	0.873379
TCGA.2Y.A9GU.01	-977.497	-179.984	-1157.48	0.906835
TCGA.DD.AAVY.01	-1124.75	-284.518	-1409.26	0.92179
TCGA.DD.AAW1.01	-897.736	-134.631	-1032.37	0.898942
TCGA.DD.AAW0.01	15.3978	1080.58	1095.97	0.720784
TCGA.DD.A1EB.01	-549.604	112.881	-436.723	0.857255
TCGA.DD.AADR.01	-779.821	551.366	-228.456	0.841116
TCGA.DD.AACJ.01	-1217.69	-18.3568	-1236.05	0.911636
TCGA.BC.A110.01	678.835	1565.39	2244.22	0.594291
TCGA.DD.A3A2.01	-531.445	172.871	-358.574	0.851292
TCGA.DD.AACE.01	-685.866	-62.5859	-748.452	0.87991
TCGA.DD.AAVU.01	-1148.04	17.9609	-1130.08	0.905133
TCGA.DD.A4NO.01	-332.6	170.031	-162.568	0.835846
TCGA.DD.AACA.01	-1003.77	-224.513	-1228.28	0.911167
TCGA.DD.AACA.02	-1345.45	-617.174	-1962.62	0.950207
TCGA.DD.A1ED.01	-61.0342	1122.81	1061.78	0.724254
TCGA.DD.AAVW.01	251.688	809.286	1060.97	0.724336
TCGA.DD.AACB.01	-650.569	1411.43	760.859	0.753996
TCGA.DD.A4NV.01	-194.06	251.34	57.2802	0.817698
TCGA.ZS.A9CF.02	-833.529	139.263	-694.267	0.876103
TCGA.ZS.A9CF.01	-824.984	390.802	-434.183	0.857063
TCGA.DD.A1EA.01	-867.843	706.857	-160.986	0.835719
TCGA.DD.A113.01	-689.016	501.266	-187.75	0.83787
TCGA.2Y.A9GX.01	741.733	1679.65	2421.38	0.573178
TCGA.DD.AAVV.01	95.9241	1444.14	1540.06	0.6741
TCGA.DD.A4NS.01	595.962	1225.71	1821.68	0.642999
TCGA.FV.A4ZP.01	-704.719	1214.57	509.849	0.777681
TCGA.DD.AAVR.01	416.135	1692.41	2108.54	0.610189
TCGA.2Y.A9GV.01	-93.0108	885.803	792.792	0.750908
TCGA.DD.A115.01	-306.693	454.123	147.43	0.810009
TCGA.DD.AAVQ.01	-269.951	1995.36	1725.41	0.653757
TCGA.DD.A4ND.01	638.476	1143.12	1781.6	0.647494
TCGA.DD.AAVP.01	-589.756	103.789	-485.967	0.860955
TCGA.DD.A3A5.01	-619.299	119.418	-499.88	0.861992
TCGA.DD.A3A6.01	708.539	1286.3	1994.84	0.623327
TCGA.DD.A4NP.01	-684.649	198.008	-486.641	0.861005
TCGA.DD.A118.01	-339.786	48.0789	-291.707	0.846102
TCGA.DD.A73G.01	-675.144	608.951	-66.1933	0.827997
TCGA.2Y.A9H0.01	-1036.7	795.654	-241.046	0.842114
