# Supplementary material for: Comprehensive analysis of immune-related prognostic genes in the tumour microenvironment of hepatocellular carcinoma
Source: BMC Cancer. 2021 Mar 31;21:331. doi: 10.1186/s12885-021-08052-8 (PMC8011181; doi:10.1186/s12885-021-08052-8)
Supplement: Supplementary file 14 — Additional file 14: Supplementary Tables S12. CIBERSORT results for the TCGA-HCC dataset. [file 12885_2021_8052_MOESM14_ESM.xlsx]

## Sheet: Sheet1
Tables S12: CIBERSORT results for the TCGA-HCC dataset
SampleID	CancerType	B.cells.naive	B.cells.memory	Plasma.cells	T.cells.CD8	T.cells.CD4.naive	T.cells.CD4.memory.resting	T.cells.CD4.memory.activated	T.cells.follicular.helper	T.cells.regulatory..Tregs.	T.cells.gamma.delta	NK.cells.resting	NK.cells.activated	Monocytes	Macrophages.M0	Macrophages.M1	Macrophages.M2	Dendritic.cells.resting	Dendritic.cells.activated	Mast.cells.resting	Mast.cells.activated	Eosinophils	Neutrophils	P.value	Correlation	RMSE
TCGA.BD.A3ER.01	LIHC	0.0182587	0.00254309	0.00901266	0.0488112	0	0.112311	0	0.00734633	0.0813596	0	0	0.126916	0.045201	0.103802	0.0313883	0.280051	0.0051218	0	0.117595	0	0	0.0102834	0.342	0.0275755	1.07457
TCGA.G3.A3CG.01	LIHC	0.0310241	0	0.031508	0.0921291	0	0.14021	0	0.00632769	0.124325	0	0	0.0471503	0	0	0.21767	0.217327	0.00722152	0	0.0705102	0	0	0.0145976	0.36	0.0250312	1.10141
TCGA.DD.A39V.01	LIHC	0.00484853	0	0.0271409	0.27293	0	0	0	0.157652	0.0505097	0	0	0.118358	0.098017	0	0.0780699	0.184784	0.00363312	0	0.00404067	1.5943e-05	0	0	0.184	0.0628187	1.08601
TCGA.EP.A3JL.01	LIHC	0.0167882	0	0.0213643	0.145709	0	0.0675875	0	0.0717865	0.0878594	0	0	0.112771	0.052265	0.049418	0.108418	0.208195	0.00618341	0	0.0516547	0	0	0	0.11	0.103029	1.05202
TCGA.DD.A3A1.01	LIHC	0	0	0.00456103	0.134421	0	0.00433007	0	0.0650182	0.0920568	0	0	0.134635	0.0230681	0.0415299	0.0262275	0.294055	0.0248258	0	0.110984	0	0	0.0442893	0.668	-0.00784712	1.09353
TCGA.DD.A39W.01	LIHC	0.113426	0	0.0705833	0.0715477	0	0.0839538	0	0.0162512	0.0243544	0	0.0197507	0.0384939	0.0859283	0.00779783	0.134859	0.273514	0	0	0.0595394	0	0	0	0.376	0.0231331	1.07645
TCGA.DD.A1EK.01	LIHC	0.000650775	0.00892147	0.00132027	0.0534907	0	0.186337	0	0	0.0236248	0	0	0.0530141	0.0532894	0.000787331	0.00658701	0.516149	0	0	0.0679695	0	0	0.0278589	0.26	0.0410898	1.08106
TCGA.CC.A3MA.01	LIHC	0.00830883	0	0.00894769	0.0725331	0	0.0379511	0	0.0471138	0.0156251	0	0	0.0287856	0	0.484701	0.0569552	0.227312	0	0	0.00721161	0	0	0.00455568	0	0.679434	0.740359
TCGA.FV.A3R2.01	LIHC	0.0102048	0	0	0.188735	0	0.108647	0	0.0196816	0.00151487	0	0.00362885	0	0.0468341	0.0781461	0.0310626	0.409895	0	0	0.0799079	0	0	0.0217423	0.414	0.0176265	1.08445
TCGA.FV.A3I1.01	LIHC	0.0386252	0	0.0364633	0.0383579	0	0.107725	0	0.062363	0.121581	0	0	0.0399919	0.0213469	0.124869	0.110776	0.251797	0.0301837	0	0.0111714	0	0	0.0047483	0.05	0.156557	1.02476
TCGA.FV.A3R3.01	LIHC	0.0145377	0	0.00137718	0.0984829	0	0.30131	0	0.00511709	0.00246321	0	0	0.0549737	0.0264632	0	0.0118758	0.386111	0.00607609	0.00100541	0.0849826	0	0	0.00522352	0.36	0.025102	1.08166
TCGA.FV.A2QQ.01	LIHC	0	0.0239459	0.0369527	0.148707	0	0.09202	0	0.0342722	0.144468	0	0	0.10847	0.0462202	0.0293856	0.0576427	0.242175	0.00922206	0	0.0265175	0	0	0	0.274	0.0386273	1.07984
TCGA.G3.A3CH.01	LIHC	0.0733961	0	0.0241012	0.110817	0	0.217787	0	0.0127334	0.0665925	0	0	0.0745195	0.0185264	0	0.0274475	0.306078	0.000680887	0	0.0629331	0	0	0.00438698	0.13	0.0881455	1.05215
TCGA.EP.A3RK.01	LIHC	0.022451	0	0.0288785	0.197569	0	0.0722831	0	0.0622294	0.120326	0	0	0.0701668	0.0487091	0.0156986	0.0551	0.275131	0.0263707	0	0.00508706	0	0	0	0.14	0.0795428	1.06255
TCGA.FV.A3I0.01	LIHC	0	0.0557632	0.00309674	0.050802	0	0.083591	0	0.0721603	0.0208905	0	0	0.0701436	0.0152858	0.1447	0.00137303	0.402398	0	0.046658	0.0306649	0	0	0.0024727	0.076	0.131112	1.0408
TCGA.BC.A217.01	LIHC	0	0.00276395	0.0903121	0.12549	0	0.180277	0	0.0372149	0.0942739	0.00951823	0	0.0693021	0	0	0.0642026	0.286896	0	0	0.0397499	0	0	0	0.066	0.13759	1.03619
TCGA.BC.A216.01	LIHC	0.027601	0	0.057227	0.463223	0	0	0	0.177849	0.0474148	0	0	0.078991	0.0260048	0	0.0322029	0.0780875	0	0	0.0113986	0	0	0	0.13	0.0881186	1.11308
TCGA.BC.A10Y.01	LIHC	0.00574308	0.00785297	0.0257522	0.136705	0	0.172096	0	0.0881342	0.022171	0	0	0.0882147	0.0729504	0	0.0984535	0.249957	0	0	0.0319699	0	0	0	0.228	0.0512051	1.07336
TCGA.DD.A1ED.01	LIHC	0.0183608	0.00685563	0.013132	0.146231	0	0.123657	0	0.00547795	0	0	0	0.100777	0.0780826	0	0.0205491	0.209395	0.000826951	0	0.167758	0.097048	0	0.0118495	0.18	0.0653519	1.06756
TCGA.DD.A1EJ.01	LIHC	0.00507519	0.0114515	0	0.113583	0	0.136809	0	0.0325743	0.0807418	0	0	0.0802366	0.132532	0.038322	0.0105058	0.266534	0.00232224	0	0.0862636	0	0	0.00304892	0.524	0.00606338	1.08183
TCGA.DD.A39Z.01	LIHC	0.0344542	0	0	0.160656	0	0.241214	0	0	0.0422543	0	0	0.22946	0.0539315	0.0282329	0.0310345	0.058855	0.00259116	0.00668866	0.0968814	0	0	0.0137464	0.802	-0.0182829	1.14728
TCGA.CC.5259.01	LIHC	0	0.016102	0.076265	0.131929	0	0.132674	0	0.0452869	0.273826	0	0	0.117528	0.0055994	0.114123	0.0356238	0.0402433	0	0	0.010399	0	0	0.000400146	0.308	0.0325512	1.1171
TCGA.CC.A3M9.01	LIHC	0	0.0179205	0.0033897	0.321521	0	0	0.0125789	0.11714	0.0349776	0	0	0.0682054	0.0219027	0	0.0597413	0.297311	0.0109209	0	0	0.0300718	0	0.00431868	0.006	0.381012	0.928693
TCGA.DD.A39Y.01	LIHC	0	0.043666	0	0.148872	0	0.179885	0	0	0.0716266	0	0.048816	0	0.00351169	0.172516	0.0134688	0.295181	0	0	0.018662	0	0	0.00379364	0.524	0.0061436	1.09599
TCGA.DD.A3A2.01	LIHC	0.0783817	0	0.00276479	0.0813768	0	0.207017	0	0.0275837	0	0	0.0444572	0.0291281	0.0384586	0	0.0286188	0.335995	0	0	0.11731	0	0	0.00890851	0.582	-0.00026284	1.07777
TCGA.EP.A2KB.01	LIHC	0.0136054	0	0.0148582	0.273414	0	0.0812398	0	0.107696	0	0	0	0.00526563	0.0695283	0.0544593	0.029215	0.266474	0.00557327	0	0.0705326	0	0	0.00813882	0.838	-0.020732	1.09667
TCGA.EP.A26S.01	LIHC	0.0213423	0.00536725	0.0207644	0.0839879	0.0104673	0	0	0.0563452	0	0.0130729	0.0518424	0.0592323	0.065104	0.0871442	0.0532688	0.420211	0	0	0.0518498	0	0	0	0.494	0.0096545	1.08981
TCGA.EP.A2KA.01	LIHC	0	0.00473352	0.0934421	0.241492	0	0	0	0.144949	0.107361	0	0	0.0830517	0.0160297	0.0461401	0.0768897	0.138085	0.0219034	0	0.00932209	0	0	0.0166007	0.054	0.151337	1.03997
TCGA.EP.A2KC.01	LIHC	0.0161681	0.0129054	0.0177682	0.127872	0.000226937	0.0182603	0	0.0552289	0.00128503	0	0.00251328	0	0.112758	0.127495	0.109936	0.232538	0.0210453	0	0.144	0	0	0	0.11	0.102842	1.04073
TCGA.DD.A1EG.01	LIHC	0.108533	0	0.0480341	0.0870615	0	0.101106	0	0.0107552	0.0886988	0	0	0.0584534	0.0440424	0.130236	0.0551488	0.226691	0.00565914	0	0.0355807	0	0	0	0.028	0.207951	0.998605
TCGA.G3.A25X.01	LIHC	0	0.0635787	0.00277224	0.265434	0	0	0	0	0.139437	0	0	0.11536	0.0545842	0.0606004	0.0226444	0.218396	0.00729603	0	0.0270556	0	0	0.0228414	0.034	0.193728	1.01674
TCGA.G3.A25Z.01	LIHC	0	0.0270767	0.000143791	0.0687893	0	0.123422	0.00214715	0.0602426	0.00841312	0	0.0251957	0	0.0257511	0.0794732	0.0360319	0.306785	0.0505312	0	0.175643	0	0.000101973	0.0102518	0.242	0.0473723	1.05904
TCGA.G3.A3CK.01	LIHC	0.0151989	0	0	0.318031	0	0.125589	0.0010785	0.0605194	0.00577522	0	0	0.0399805	0.0526163	0.0266148	0.0929814	0.181761	0	0	0.0666859	0	0.0131679	0	0.39	0.0205923	1.09466
TCGA.G3.A3CJ.01	LIHC	0.00387487	0.0252515	0.00302404	0.0896755	0.00457627	0.00140219	0	0.00289009	0	0.0509912	0.00260141	0.129595	0.221467	0.00268332	0.0437596	0.348684	0.00730524	0	0.0622181	0	0	0	0.68	-0.00843088	1.10397
TCGA.DD.A39X.01	LIHC	0.0641433	0.05211	0.0237408	0.0795467	0	0.121346	0	0.0802076	0.0428166	0	0	0.0505087	0.0135553	0.0577589	0.0312601	0.324508	0.040675	0	0.0178223	0	0	0	0.408	0.0182027	1.07596
TCGA.ES.A2HS.01	LIHC	0.00341041	0.0496223	0.0261017	0.0589007	0	0.119115	0	0.054721	0.00295005	0	0	0.145857	0.0764506	0	0.00625296	0.409926	0	0	0.0466925	0	0	0	0.924	-0.0308519	1.10579
TCGA.ES.A2HT.01	LIHC	0.0308678	0	0.0682512	0.0467659	0	0.103867	0	0.113569	0.124747	0	0	0.10663	0.0384036	0.0594813	0.0533988	0.248964	0	0	0.00505419	0	0	0	0.434	0.0146007	1.087
TCGA.FV.A23B.01	LIHC	0.00118329	0.0262355	0.0202917	0.109345	0	0.204613	0	0.067498	0.0319019	0	0	0.041062	0.0262105	0	0.0856491	0.249619	0.123091	0	0.0133005	0	0	0	0.334	0.0292401	1.0738
TCGA.G3.A25T.01	LIHC	0.0162603	0.0170348	0.00742403	0.0593698	0	0.186787	0	6.14584e-05	0.0202741	0	0	0.141883	0.0473846	0.225126	0.00186536	0.237606	0.00183527	0	0.0311269	0	0	0.00596196	0.026	0.21196	1.00975
TCGA.G3.A25S.01	LIHC	0.0080666	0.0141228	0	0.108032	0	0.145674	0	0	0.0065052	0.0145041	0.000238495	0.0590044	0.0924852	0.0584754	0.0130536	0.379016	0.0129263	0	0.0865084	0	0	0.0013872	0.552	0.00304442	1.08532
TCGA.BC.A3KF.01	LIHC	0.0177885	0	0.00705744	0.0877832	0	0.285695	0	0.0108013	0.0605287	0	0	0.0450624	0.0576747	0	0.0284455	0.319744	0.00326511	0	0.0743643	0	0	0.00179012	0.634	-0.00497525	1.09038
TCGA.CC.A3MB.01	LIHC	0.033099	0	0.00859407	0.247103	0	0.0522701	0	0.0160471	0.00270996	0	0	0.0278777	0.0369165	0.0276366	0.0490768	0.269671	0.0105063	0	0.197271	0	0	0.0212206	0.806	-0.0187284	1.08618
TCGA.BC.A3KG.01	LIHC	0	0.00703639	0.0223703	0.107151	0	0.242871	0	0.0952302	0	0	0	0.10704	0.100206	0.0343537	0.0746814	0.199183	0	0	0.00964258	0	0	0.000233761	0.852	-0.0222183	1.10806
TCGA.BD.A2L6.01	LIHC	0.00262653	0	0	0.142144	0	0.328217	0	0.00220239	0.0538577	0	0	0.072655	0.0902424	0.0342207	0.0663948	0.0672465	0.0297923	0	0.1104	0	0	0	0.702	-0.0101362	1.10631
TCGA.G3.A25Y.01	LIHC	0.0260805	0	0.0280609	0.0763215	0	0.228507	0	0.0421887	0.10603	0	0	0.0397244	0.020004	0.000557109	0.0675258	0.320312	0	0	0.0436302	0	0	0.001058	0.16	0.0701117	1.06199
TCGA.BC.4072.01	LIHC	0.00224412	0	0.0301223	0.19557	0	0.0643453	0.0215629	0.0886974	0.0727459	0.00356152	0	0.0349549	0	0.060229	0.0723911	0.29396	0.0285707	0	0	0.00967201	0	0.0213729	0.116	0.0999821	1.05132
TCGA.FV.A2QR.01	LIHC	0.0623409	0	0.0175006	0.113571	0	0.0156734	0	0.067998	0.00377573	0	0	0.0729725	0.0176478	0.16574	0.0698762	0.347181	0	0	0.0271493	0	0	0.0185736	0.144	0.0766665	1.06341
TCGA.G3.A3CI.01	LIHC	0.106738	0	0.0449404	0.100586	0	0.101503	0	0.0218742	0.0419985	0	0.0243525	0.0637588	0.149565	0	0.0409928	0.269312	0	0	0.0143851	0.0199928	0	0	0.05	0.156048	1.01959
TCGA.DD.A1EL.01	LIHC	0.0089164	0	0.00289418	0.0203023	0	0.101862	0	0.0175023	0.0295716	0.0117431	0	0.0619394	0.0371402	0.113567	0.0353295	0.425947	0.131168	0	0	0	0.0021169	0	0.062	0.14217	1.04332
TCGA.BW.A5NO.01	LIHC	0.0371553	0	0.104178	0.0591677	0	0.155534	0	0.114954	0.022296	0.0331623	0	0.0907491	0	0.0221156	0.0492362	0.263915	0	0	0.0475368	0	0	0	0.034	0.18944	1.01108
TCGA.DD.A4NJ.01	LIHC	0.0258615	0	0.0481612	0.0445262	0	0.252394	0	0.00505641	0	0	0.0126241	0.0112019	0.0271163	0.0478055	0.059279	0.332431	0.0904054	0	0.0397789	0	0	0.00335896	0.08	0.127289	1.02998
TCGA.ED.A5KG.01	LIHC	0.189961	0.0518596	0.013176	0.141985	0	0.240114	0	0.0693085	0.0707167	0.00490576	0	0.0138803	0	0.0540745	0.0686484	0.0736817	0	0	0.00768874	0	0	0	0.01	0.319164	0.964987
TCGA.HP.A5N0.01	LIHC	0.00281723	0.0158792	0.0110902	0.129299	0	0.081078	0	0.0512136	0	0	0.0417611	0.100678	0.081585	0	0.0475629	0.326347	0.0297452	0	0.0809435	0	0	0	0.436	0.014211	1.08064
TCGA.PD.A5DF.01	LIHC	0.00188874	0	0.0375582	0.0259357	0	0.0479887	0	0.0165824	0.0569448	0	0	0.0341844	0.015716	0.362798	0.0724174	0.270311	0.00751248	0	0.0501623	0	0	0	0.028	0.20876	1.0241
TCGA.DD.A4NL.01	LIHC	0.0287554	0	0.000926039	0.0916628	0	0.233655	0	0.00712272	0.00768209	0	0.0145932	0	0.0218324	0	0.00640876	0.498997	0	0.0123892	0.0738601	0	0	0.00211494	0.532	0.00517649	1.09284
TCGA.K7.A5RG.01	LIHC	0.030333	0.00688888	0.106335	0.316587	0	0.0511041	0	0.139918	0.0741166	0	0	0.0140055	0.025706	0.0182782	0.0595135	0.129044	0.0128297	0	0	0.00658854	0	0.00875141	0.03	0.200404	1.02267
TCGA.BC.A5W4.01	LIHC	0.0273046	0	0.00510741	0.0234127	0.0103726	0.164841	0	0.040858	0	0.00269091	0	0	0.107883	0.13348	0.0797864	0.108649	0.00761918	0	0.286423	0	0.00157181	0	0.544	0.00397224	1.08165
TCGA.DD.A4NQ.01	LIHC	0	0.0188793	0.00190469	0.0370888	0	0.125377	0	0.0418775	0.0196128	0	0.0136277	0.0514212	0.123633	0.147448	0.0633215	0.273913	0.000900964	0	0.0400467	0	0	0.0409484	0.194	0.0601015	1.0642
TCGA.DD.A4NN.01	LIHC	0.0198047	0	0.00184241	0.0598064	0.0302926	0.0446713	0	0	0.0352008	0	0.111907	0	0.0851714	0.059014	0.0190775	0.390477	0.0427863	0	0.0847047	0	0.0152434	0	0.474	0.0113539	1.08011
TCGA.CC.A5UE.01	LIHC	0.00651299	0.0062319	0	0.232404	0	0.118021	0	0.0215489	0.078619	0	0	0	0.051704	0.12448	0.0173357	0.252546	0.0360627	0	0.044794	0	0	0.00973975	0.588	-0.00155966	1.09251
TCGA.DD.A4NK.01	LIHC	0.00961971	0	0	0.0776415	0	0.0888485	0	0.00282003	0.00053417	0	0.0872546	0.0375476	0.05395	0	0.0428286	0.435068	0.00380795	0	0.160079	0	0	0	0.754	-0.0142278	1.09494
TCGA.DD.A4NP.01	LIHC	0.0319776	0	0.0359048	0.0671194	0	0.024425	0	0.0405363	0.00584831	0	0.0387471	0.0712018	0.025741	0	0.00762321	0.330972	0	0	0.315462	0	0	0.00444152	0.526	0.00596478	1.08981
TCGA.CC.A5UD.01	LIHC	0	0.099143	0	0.0851781	0.0393198	0	0	0.104826	0	0.00484553	0	0.0681297	0.0826929	0.0521281	0.0654012	0.244107	0.00218465	0.00704968	0.140346	0	0.00464879	0	0.544	0.00410634	1.07039
TCGA.DD.A4NO.01	LIHC	0.0217728	0	0	0.100435	0	0.222525	0	0	0.0202967	0	0.0709046	0	0.0297014	0.0403393	0.0849736	0.246331	0.0200602	0	0.140632	0	0	0.00202882	0.556	0.00253061	1.07868
TCGA.G3.A5SM.01	LIHC	0.0170925	0	0.0166444	0.056475	0	0.0696319	0	0.0373925	0.0814191	0	0	0.0658855	0.0381947	0.208123	0.0954344	0.227824	0.0236553	0	0.060941	0	0	0.00128678	0.158	0.0711829	1.06153
TCGA.G3.A5SL.01	LIHC	0.0430663	0	0.0148213	0.0535805	0.00871894	0.12622	0	0	0	0	0.0533462	0.0155264	0.0399849	0.016123	0.0646911	0.420017	0.00546024	0	0.138444	0	0	0	0.494	0.00965087	1.07806
TCGA.DD.A4NH.01	LIHC	0	0.0227173	0.0173502	0.0197305	0	0.102259	0	0.0117679	0.0689969	0	0	0.0836243	0	0.29551	0.0101854	0.0554174	0.0539148	0	0.0441748	0	0	0.214352	0.076	0.131854	1.05695
TCGA.HP.A5MZ.01	LIHC	0.0242437	0	0.0111093	0.0629215	0	0.236788	0	0.0274855	0.0670038	0	0	0.0645321	0.0142962	0.0224184	0.0608915	0.312012	0.0238964	0	0.0724019	0	0	0	0.134	0.0859312	1.0511
TCGA.DD.A4NI.01	LIHC	0.0198213	0	0.0274093	0.248428	0	0.200012	0	0.0301266	0.042026	0	0	0.0280623	0.0708549	0	0.118819	0.190484	0.00610655	0	0.0178496	0	0	0	0.16	0.0700427	1.07509
TCGA.DD.A11A.01	LIHC	0.0335895	0	0	0.0999401	0	0.194242	0	0.0933002	0.000298681	0	0.104576	0.00895481	0.206109	0.0274299	0.0192746	0.181797	0	0	0	0.0206366	0	0.00985159	0.622	-0.00413505	1.09239
TCGA.BC.A110.01	LIHC	0.0271758	0	0.0281817	0.10254	0	0.172665	0.00856556	0.0161616	0.0196674	0	0	0	0.119869	0	0.0700368	0.332577	0.0100435	0	0.0649807	0	0	0.0275374	0.13	0.0878029	1.04464
TCGA.CC.5261.01	LIHC	0.181643	0	0.0394739	0.0499694	0	0.229771	0	0.0736067	0.0528583	0	0	0.0390353	0.00877704	0.0346559	0.0340305	0.156694	0.0728502	0	0.0266342	0	0	0	0.012	0.283364	0.970042
TCGA.DD.A3A9.01	LIHC	0.000100577	0.00251478	0.0795087	0.223702	0	0.116091	0	0.0454302	0.0931431	0	0	0.0861694	0.0244607	0	0.0229968	0.206389	0.0448884	0	0.054605	0	0	0	0.424	0.0169371	1.08985
TCGA.DD.A4NB.01	LIHC	0	0	0.0116492	0.145248	0	0.282848	0	0.0201758	0.00462081	0	0	0.112612	0.0139918	0.0179757	0.0349524	0.339309	0.00466344	0	0	0.0119536	0	0	0.224	0.0518966	1.08669
TCGA.DD.A4NA.01	LIHC	0	0	0.0676074	0.0407041	0	0.120533	0	0.00910797	0.0326937	0	0	0.0907631	0.0157151	0.0610606	0.0597323	0.438213	0.00118566	0	0.0553265	0	0	0.00735811	0.12	0.0968006	1.05211
TCGA.DD.A4ND.01	LIHC	0.0310671	0	0.0436532	0.146232	0	0.260875	0	0.0296425	0.00913662	0	0	0.0245058	0.0196787	0.0497869	0.0830644	0.273915	0.0150651	0	0.00051996	0.00485125	0	0.00800598	0.086	0.119895	1.04283
TCGA.ED.A459.01	LIHC	0	0.0113345	0	0.0161776	0	0.226104	0	0.0387544	0.000324988	0	0.0169093	0.0797587	0.0519439	0	0.00206896	0.54465	0	0	0	0.0048716	0	0.00710198	0.36	0.0252977	1.09826
TCGA.ED.A4XI.01	LIHC	0.022514	0	0.0198846	0.137306	0	0.169019	0	0.012687	0.0468432	0	0	0.0448278	0.0704395	0.0297704	0.0801394	0.36215	2.2697e-05	0	0.00439628	0	0	0	0.198	0.0591142	1.06762
TCGA.FV.A495.01	LIHC	0.0175571	0.024237	0.0223489	0.198795	0	0.0338494	0	0.0649885	0.129684	0	0	0.118749	0.0777396	0.00418533	0.0302206	0.15637	0.0133702	0	0.107905	0	0	0	0.114	0.100953	1.0533
TCGA.FV.A496.01	LIHC	0	0.0584751	0.0260278	0.108805	0	0.213624	0	0.0059094	0.0122507	0	0.0804601	0	0.0795784	0.11951	0.0599371	0.0283583	0	0	0.200194	0	0	0.00686883	0.29	0.0368902	1.06475
TCGA.FV.A4ZP.01	LIHC	0	0.0330368	0	0.131752	0	0	0	0.0831087	0.149903	0	0	0.0847757	0.0754611	0.18801	0.0350088	0.19441	0.0076571	0	0	0.0168775	0	0	0.124	0.0922878	1.05811
TCGA.FV.A4ZQ.01	LIHC	0.0131836	0	0.0702836	0.32093	0	0	0	0.133116	0.0881454	0	0	0.0683701	0.0991182	0.0111412	0.0612992	0.111832	0.00332835	0	0	0.0190838	0.000168748	0	0.078	0.130593	1.05408
TCGA.MR.A520.01	LIHC	0.0248062	0	0.0250124	0.136067	0	0.129829	0	0.00356898	0.00797059	0	0.0455063	0.0382635	0.0240058	0.105574	0.0364164	0.376668	0	0	0.0463116	0	0	0	0.262	0.0405639	1.07383
TCGA.DD.A4NG.01	LIHC	0	0.0081673	0.00973261	0.0686959	0	0.214814	0	0.0821879	0.042811	0	0	0.06286	0.00248006	0.114184	0.092889	0.270742	0.0135586	0	0.0153677	0	0	0.0015101	0.232	0.050294	1.07578
TCGA.DD.A4NE.01	LIHC	0.0375595	0	0.0489987	0.0131994	0.0406982	0.138212	0	0	0	0	0.00923541	0.0205932	0.0305754	0	0.0458702	0.480384	0	0	0.111314	0	0	0.0233599	0.838	-0.0209021	1.09414
TCGA.G3.A5SJ.01	LIHC	0.0061602	0.058093	0.0274692	0.15867	0	0.167578	0	0.0838442	0.0449859	0	0	0.0327924	0.0178176	0.0712802	0.0738188	0.184412	0.0320469	0	0	0.0186168	0	0.0224153	0.082	0.124877	1.03858
TCGA.G3.A5SI.01	LIHC	0	0.0303957	0	0.0954799	0	0.170058	0	0.0159147	0	0	0.0439186	0.0184211	0.0692356	0.00151803	0.018045	0.279628	0.00449503	0.00656054	0.230234	0	0	0.0160958	0.978	-0.0428545	1.09407
TCGA.DD.A4NF.01	LIHC	0.0295279	0	0	0.0733863	0.124368	0	0	0.0112354	0	0.0159455	0	0.0697582	0.0844309	0	0	0.294783	0	0.00812647	0.288438	0	0	0	0.814	-0.0191455	1.09421
TCGA.G3.A5SK.01	LIHC	0.00141156	0.000887979	0.0252629	0.158272	0	0.121191	0	0.0478642	0	0.0609735	0.055054	0.0582868	0.0319203	0.0528291	0.0582085	0.327568	0	0	0	0.000270678	0	0	0.23	0.0507875	1.08085
TCGA.BD.A3EP.01	LIHC	0.10332	0.0861009	0.0215029	0.0985745	0	0.208959	0	0.0631281	0.0791464	0	0	0.0661997	0.0193848	0	0.0320247	0.186017	0.0154577	0	0.0173962	0	0	0.00278878	0.02	0.237793	0.995457
TCGA.CC.A3MC.01	LIHC	0.00916714	0.0306974	0	0.0609485	0	0.167781	0	0.0221362	0	0	0	0.0180075	0.0222365	0.314168	0.074549	0.168102	0.00229006	0	0.0987736	0	0.00134051	0.00980234	0.076	0.131404	1.04333
TCGA.DD.A3A3.01	LIHC	0	0.0344826	0.0358231	0.0771947	0	0.093333	0	0.00136315	0	0	0.136149	0	0.068037	0.119183	0.0309876	0.203592	0.0100295	0	0.186586	0	0	0.00323838	0.194	0.0601986	1.05298
TCGA.DD.A3A4.01	LIHC	0.00128097	0.0137502	0	0.00604341	0.0981695	0.0891455	0	0.00218183	0	0	0.102566	0.0234122	0.0755849	0	0.00900641	0.420399	0	0.0188002	0.1211	0	0	0.0185594	0.54	0.00421143	1.08213
TCGA.DD.A3A5.01	LIHC	0.0273763	0	0	0.340836	0	0.0467928	0	0	0.0222481	0	0	0.123408	0.0543194	0.0201923	0.0472872	0.205822	0.000182034	0	0.107204	0	0	0.00433212	0.804	-0.01856	1.1146
TCGA.DD.A3A6.01	LIHC	0	0	0.164302	0.055177	0	0.105449	0	0.0939883	0.0426847	0.0240418	0	0.214682	0.0321957	0	0.00190646	0.229911	0	0.00178934	0.0338733	0	0	0	0.024	0.224816	1.01416
TCGA.DD.A3A7.01	LIHC	0.00207309	0.0488747	0	0.23049	0.0380295	0	0	0.0534907	0.00863348	0	0.086747	0.0104091	0.0307157	0.102982	0.0535066	0.219167	0	0.00809273	0.106788	0	0	0	0.354	0.0256204	1.07349
TCGA.DD.A3A8.01	LIHC	0	0.0415551	0	0.0491643	0.0429482	0.0883046	0	0.0222441	0	0	0	0.152586	0.096597	0.078915	0.129894	0.0893799	0.0118983	0	0.196514	0	0	0	0.452	0.0130784	1.08796
TCGA.DD.A114.01	LIHC	0.0457963	0	0.0143875	0.156717	0	0.12712	0	0.0593891	0.0697239	0	0	0.0403848	0.0577108	0.0523646	0.134336	0.139571	0.0435356	0	0.0589634	0	0	0	0.126	0.0903732	1.05237
TCGA.DD.A11D.01	LIHC	0.00863644	0.0034383	0	0.067598	0	0.378877	0	0	0	0	0	0.0679984	0.11075	0.069631	0.0584067	0.129689	0.0140326	0	0.0909429	0	0	0	0.842	-0.0215093	1.09727
TCGA.DD.A1EF.01	LIHC	0.0532538	0.0428959	0.0601383	0.111445	0	0.194644	0	0.0532421	0.0905932	0	0	0.0516443	0.0139781	0.0418161	0.0427224	0.198561	0.029335	0	0.0157303	0	0	0	0.026	0.219114	0.999101
TCGA.DD.A1EA.01	LIHC	0.0775315	0	0.033258	0.262886	0	0.0581257	0	0.0326359	0.059762	0	0	0.0639242	0.0396324	0	0.0779051	0.274421	0.00465138	0	0	0.00853829	0	0.00672826	0.076	0.13211	1.04062
TCGA.DD.A115.01	LIHC	0.0286299	0	0	0.138755	0	0.182746	0	0.0370482	0.00310707	0	0.00695889	0.0379309	0.0701095	0.0752807	0.0582326	0.246197	0.0003359	0	0.114669	0	0	0	0.29	0.0367028	1.06571
TCGA.CC.5260.01	LIHC	0.00640851	0	0.0211407	0.134838	0	0.127709	0	0.023288	0.0760067	0	0	0.0382308	0.032705	0.0581119	0.0315349	0.404396	0.0222224	0	0.020279	0	0	0.00312905	0.08	0.127656	1.03971
TCGA.DD.A1EH.01	LIHC	0.018821	0	0.0315495	0.072483	0	0.247661	0	0.0243613	0.0152365	0	0	0.0766145	0.0184727	0.119932	0.130155	0.201837	0.00423981	0	0.0360737	0	0	0.00256192	0.152	0.0728169	1.06419
TCGA.DD.A11B.01	LIHC	0.000876433	0.00783145	0.0101481	0.12245	0	0.182489	0	0	0	0	0	0.0861244	0.0608646	0	0.0243226	0.344994	0	0.0113117	0.14342	0	0	0.00516862	0.942	-0.0340185	1.09629
TCGA.CC.A1HT.01	LIHC	0.0113057	0.00248549	0.00332752	0.229036	0	0.0333836	0.0399328	0.0592448	0.0335215	0	0	0.0696704	0.0320892	0.0338598	0.115205	0.293506	0.0197496	0	0	0.0157776	0	0.00790606	0.118	0.0983808	1.05694
TCGA.EP.A12J.01	LIHC	0.0275128	0	0	0.182352	0	0.0468249	0	0.0168403	0.00978999	0	0	0.0690969	0.154814	0.0297957	0.114397	0.188082	0	0	0.158148	0	0.00234548	0	0.466	0.0125952	1.07829
TCGA.BC.A112.01	LIHC	0.00381777	0.0357414	0	0.0378789	0	0.143296	0	0.0157512	0.0164264	0	0	0.153398	0.0627995	0.0708195	0.015188	0.257123	0.0238374	0	0.135385	0	0.00815211	0.0203851	0.646	-0.00670734	1.08759
TCGA.BC.A10R.01	LIHC	0.012157	0	0	0.0894737	0	0.178417	0	0	0	0	0	0.0135331	0.111935	0.00952163	0.030301	0.369098	0.0170569	0	0.157777	0	0	0.0107292	0.582	-0.000482492	1.08139
TCGA.BC.4073.01	LIHC	0.0326899	0	0.0117874	0.158582	0	0.0843528	0.0329051	0.0468306	0.0602576	0	0	0.0217452	0.00101114	0.104568	0.0467176	0.312756	0.0178967	0	0.0139026	0	0	0.0539973	0.172	0.0669011	1.06074
TCGA.BC.A10S.01	LIHC	0.00852202	0.018222	0	0.0847118	0	0.172866	0	0.012892	0.0250126	0	0	0.0439496	0.0355338	0	0.0115442	0.57503	0	0	0.0117155	0	0	0	0.19	0.0617152	1.08204
TCGA.BC.A10T.01	LIHC	0.0349897	0	0.0107139	0.192068	0	0.110582	0	0	0	0.0192482	0	0.0297724	0.0388219	0	0.0875605	0.331827	0.034129	0	0.110287	0	0	0	0.292	0.035907	1.06762
TCGA.BC.A10W.01	LIHC	0.00122451	0.0143887	0	0.076404	0	0.301053	0	0.0350508	0.00373841	0	0	0.0135086	0.0477068	0.0669234	0.0100992	0.274231	0.0717372	0	0.0772727	0	0	0.00666127	0.298	0.0340125	1.07108
TCGA.BC.A10X.01	LIHC	0.0639301	0	0.0393236	0.136828	0	0.162161	0	0.0201334	0.00444034	0	0	0.0471726	0.0331318	0	0.0531196	0.428356	0	0	0.0018262	0.00464843	0	0.00492871	0.084	0.123538	1.04022
TCGA.BC.A10Q.01	LIHC	0.0031392	0.00679866	0.00892837	0.0837652	0	0.1671	0	0.0364375	0.0432187	0	0	0.0724695	0.101669	0	0.0251537	0.411544	0.0105483	0	0.0292274	0	0	0	0.28	0.0381022	1.07561
TCGA.BC.A10U.01	LIHC	0.014135	0	0	0.106487	0	0.0923198	0	0.0348856	0	0.0505538	0.0509172	0	0.0348245	0.121902	0.00602375	0.316414	0	0.000973329	0.168839	0	0	0.00172562	0.23	0.0509605	1.06554
TCGA.DD.A1EE.01	LIHC	0.0206658	0	0	0.0284869	0	0.145657	0	0.000616273	0.0136291	0	0.0156772	0.0128457	0.0671958	0.183735	0.0284639	0.321881	0.00195767	0	0.152397	0	0.00501541	0.00177551	0.172	0.0668242	1.06397
TCGA.DD.A1EB.01	LIHC	0.0333256	0	0.010174	0.22377	0	0.135975	0	0.0372279	0.0526257	0	0	0.101897	0.0815327	0	0.0465624	0.260282	0	0	0.0166289	0	0	0	0.82	-0.0198794	1.11041
TCGA.DD.A116.01	LIHC	0.0171418	0	0.0631506	0.0783144	0.086174	0	0	0	0.0552537	0.0115794	0	0.0558358	0.0269197	0.0306585	0.0376256	0.389307	0	0	0.14804	0	0	0	0.232	0.0500088	1.06014
TCGA.CC.5262.01	LIHC	0.0248441	0	0.0151774	0.154485	0	0.0667247	0	0.0619104	0.057566	0	0	0.0737247	0.0185687	0	0.0583445	0.363571	0.00248596	0	0.0153175	0	0	0.0872792	0.158	0.0703916	1.06315
TCGA.DD.A113.01	LIHC	0	0.0287087	0.0156682	0.162683	0	0.0362072	0	0.0351992	0.0931711	0	0	0.104986	0.0125509	0.114017	0.0382021	0.302026	0	0	0.0551257	0	0	0.00145493	0.292	0.0357507	1.07815
TCGA.DD.A1EI.01	LIHC	0.00988152	0.0354639	0.019619	0.0539276	0	0.172793	0	0.0124151	0.0945123	0	0	0.0746854	0.0190149	0.0852512	0.036005	0.314567	0	0	0.0636619	0	0	0.00820188	0.252	0.0443576	1.06634
TCGA.CC.5258.01	LIHC	0.0189454	0	0	0.0730667	0	0.114448	0.00462665	0.030142	0.114972	0	0.037429	0	0.0570137	0.327908	0.0417173	0.14012	0	0	0	0.0302932	0	0.0093183	0.118	0.099234	1.06278
TCGA.DD.A1EC.01	LIHC	0.0119741	0	0.00883209	0.246917	0	0.13389	0.0204905	0.0583124	0.0743358	0.019654	0	0.0624497	0.0108864	0.0237464	0.109329	0.199596	0.0140544	0	0.00553165	0	0	0	0.118	0.0988139	1.07051
TCGA.CC.5264.01	LIHC	0.0561453	0	0.0160215	0.173995	0	0.193812	0	0.0520036	0.13052	0	0	0	0.0130011	0.0728196	0.016372	0.14486	0.0155889	0	0.109625	0	0	0.00523509	0.13	0.087719	1.05896
TCGA.DD.A119.01	LIHC	0.00347785	0.0105099	0.0514343	0.108327	0	0.160906	0	0.00535378	0.0432879	0	0	0.100755	0	0.194878	0.0288614	0.278191	0.000814444	0	0.0127211	0	0	0.000482675	0.134	0.0864479	1.06254
TCGA.BC.A10Z.01	LIHC	0.0490814	0	0	0.0701027	0	0.265563	0	0	0	0	0.0218291	0.00583625	0.0995565	0.080603	0	0.148281	0	0	0.225403	0	0	0.0337436	0.806	-0.0186613	1.08633
TCGA.DD.A118.01	LIHC	0.00142441	0.0183049	0	0	0.0494283	0.118203	0	0.00682109	0.00888905	0	0.042646	0.0509346	0.0678914	0.0152461	0.0126255	0.402259	0.00304929	0	0.202277	0	0	0	0.468	0.0122695	1.08043
TCGA.CC.5263.01	LIHC	0.00458194	0.00595659	0	0.0956891	0	0.105821	0	0.00152979	0.0105583	0	0	0.00851736	0.0528625	0.0702097	0.0391985	0.245262	0.269213	0	0.0729216	0	0	0.0176777	0.144	0.0768822	1.05414
TCGA.G3.A25U.01	LIHC	0.0166904	0.00815921	0	0.0917646	0	0.149908	0	0	0.00112202	0	0.0907196	0.00312507	0.19205	0	0.0145723	0.240249	0	0.00966468	0.142411	0	0	0.0395651	0.752	-0.0139933	1.08318
TCGA.G3.A25V.01	LIHC	0.0758105	0	0.0197129	0.0680383	0	0.138047	0	0.0640052	0.0638385	0	0	0.0385389	0.0594697	0.0459848	0.103674	0.269057	0.0228921	0	0.0309315	0	0	0	0.08	0.129279	1.03098
TCGA.DD.A11C.01	LIHC	0.0516232	0.0161245	0	0.0597019	0	0.276035	0	0.0270315	0	0	0	0.0925687	0.0402439	0	0.0421341	0.270024	0	0	0.124513	0	0	0	0.494	0.00934834	1.07931
TCGA.LG.A6GG.01	LIHC	0.0264754	0	0	0.0378484	0	0.312782	0	0	0.0207736	0	0.017885	0.0403033	0.0710349	0.0202513	0.00433686	0.250024	0	0.000683082	0.179311	0	0	0.0182905	0.974	-0.0413792	1.09666
TCGA.ED.A66Y.01	LIHC	0.0287573	0.0624202	0.0466025	0.060556	0	0.118527	0	0.0862982	0.00909521	0	0	0.0333932	0	0.17327	0.0118635	0.309088	0	0	0.054865	0	0	0.00526417	0.296	0.0352924	1.07318
TCGA.GJ.A6C0.01	LIHC	0	0.0216446	0	0.0245053	0	0.0611907	0	0.0705033	0.0342063	0	0	0.0386599	0.0130432	0.388085	0.0634188	0.24221	0	0	0.034916	0	0	0.00761608	0.04	0.17067	1.04541
TCGA.K7.A6G5.01	LIHC	0	0.00944918	0.0128024	0.161917	0	0.0500316	0	0.0698705	0.0953068	0	0	0.0830449	0.0646533	0.0168818	0.0954134	0.303003	0.00660943	0	0.031017	0	0	0	0.402	0.0185514	1.08601
TCGA.ED.A66X.01	LIHC	0.155389	0	0.107693	0.0700344	0	0.0568529	0.00375187	0.0011897	0.0237914	0	0.0121136	0	0.00161913	0.0962667	0.00381729	0.42038	0	0	0.0471019	0	0	0	0.008	0.325796	0.955559
TCGA.ED.A627.01	LIHC	0.0316208	0	0.0150913	0.311132	0	0.158272	0	0.012718	0.00884331	0	0	0.074171	0.0594726	0.0146068	0.0705123	0.176905	0.00831028	0	0	0.0559194	0.00242603	0	0.138	0.080319	1.07338
TCGA.NI.A4U2.01	LIHC	0.0246647	0	0	0	0.0382681	0.0393745	0	0	0.0451045	0	0.119557	0	0.110569	0.304042	0.0106799	0.275571	0	0	0.0302275	0	0	0.00194185	0.138	0.0811763	1.07623
TCGA.BC.A69H.01	LIHC	0	0.0205225	0.0100846	0.0807919	0	0.104063	0	0.0178692	0.0976097	0	0	0.048428	0.0322165	0.288216	0.0167507	0.25079	0.00568773	0	0	0.0269706	0	0	0.104	0.108044	1.06031
TCGA.BC.A69I.01	LIHC	0.0145348	0	0.00208559	0.110931	0	0.0788809	0	0.00326528	0	0.0498628	0.0613758	0	0.261187	0	0.0484656	0.283901	0.00538397	0	0.0801263	0	0	0	0.522	0.00640594	1.08397
TCGA.CC.A5UC.01	LIHC	0.0645237	0	0.0100748	0.112205	0	0.065465	0	0.0338407	0.0797434	0	0	0.0607613	0.023859	0.0834749	0.0627953	0.361446	0	0	0.0387551	0	0	0.00305566	0.12	0.095073	1.04914
TCGA.DD.A4NV.01	LIHC	0.0430382	0	0.0297443	0.0873235	0	0.205794	0	0.0398637	0.00255252	0	0.0387012	0.0351341	0.0616799	0.0378456	0.0535023	0.335696	0.002614	0	0.0265112	0	0	0	0.306	0.0330534	1.07036
TCGA.DD.A4NS.01	LIHC	0.0385397	0	0.0607235	0.175062	0	0.198665	0	0.0418768	0.0406232	0	0	0.0606877	0.0429072	0.0485325	0.0484618	0.226797	0.000492104	0	0.0139464	0	0	0.00268543	0.044	0.162949	1.02468
TCGA.DD.A4NR.01	LIHC	0	0	0.0418786	0.217844	0	0.130872	0.0061882	0.0695037	0.0558307	0	0	0.0696961	0.01898	0.0678186	0.0375592	0.266357	0	0	0	0.0103901	0	0.00708206	0.038	0.176466	1.02402
TCGA.RC.A6M5.01	LIHC	0.011255	0	0.145213	0.0687431	0	0.274617	0	0.023435	0.04123	0	0.00396575	0.0809735	0.0237079	0	0.0165537	0.287765	0	0	0.02254	0	0	0	0.12	0.0963359	1.05596
TCGA.MI.A75I.01	LIHC	0	0.0525022	0	0.195732	0	0.074135	0	0.0492524	0	0	0	0.00928792	0.0432778	0.129231	0.0570516	0.202493	0.0133775	0	0.160907	0	0	0.0127524	0.198	0.058929	1.0548
TCGA.MI.A75G.01	LIHC	0.00333787	0.0204065	2.6884e-05	0.0812246	0	0.243082	0	0.0062471	0	0	0.0478972	0	0.0895743	0.0631488	0.0290676	0.211834	0	0	0.204153	0	0	0	0.836	-0.0206546	1.08491
TCGA.DD.A73A.01	LIHC	0	0.00541869	0	0.170177	0	0.293401	0	0.0273421	0.0269017	0	0	0.0939187	0.0163886	0.0703598	0.0298428	0.201383	0.0444838	0	0.0195729	0	0	0.000809743	0.348	0.0267007	1.09763
TCGA.RC.A6M6.01	LIHC	0.0353139	0	0.0282535	0.0895574	0	0.155792	0	0.10237	0.0988247	0	0.0055928	0.00704387	0.0236946	0.163233	0.0588643	0.227891	0.00319581	0	0.000372944	0	0	0	0.222	0.0519951	1.07353
TCGA.MI.A75H.01	LIHC	0.00332826	0.00931436	0.00108817	0.194828	0	0.0914925	0	0.0248226	0.032688	0	0	0.102714	0.237433	0.0156388	0.112971	0.0833902	0.0340097	0	0.0562818	0	0	0	0.13	0.0875946	1.05993
TCGA.RC.A6M4.01	LIHC	0	0.00926657	0	0.0444337	0	0.103348	0	0.0255131	0.00775591	0	0	0.0881625	0.0479934	0.0598097	0.0481736	0.243544	0.00906435	0	0.312935	0	0	0	0.724	-0.0118983	1.09548
TCGA.QA.A7B7.01	LIHC	0.0497789	0.0352386	0.017187	0.0510912	0	0.19231	0	0.128654	0.0548833	0.0118427	0	0.133639	0	0	0.0130837	0.233818	0	0.0132255	0.0486957	0	0	0.016552	0.68	-0.00853549	1.10397
TCGA.MI.A75C.01	LIHC	0.0045538	0	0	0.158109	0	0.159724	0	0.0337187	0.220832	0	0	0.0718827	0.0369648	0.039593	0.0596191	0.200922	0	0	0.0140803	0	0	0	0.634	-0.00497787	1.11884
TCGA.O8.A75V.01	LIHC	0.0110026	0.00119088	0.0497382	0.186821	0	0.112346	0	0.00868958	0.103612	0	0	0.049634	0.0308908	0.0710708	0.0315435	0.293006	0.00986428	0	0.0405906	0	0	0	0.136	0.0832777	1.05424
TCGA.T1.A6J8.01	LIHC	0.00449209	0.00117867	0.00156999	0.106479	0	0.0618634	0	0	0	0	0	0.0611484	0.0722665	0.0923264	0.10351	0.257976	0.0340267	0	0.193004	0	0.00562507	0.00453388	0.216	0.0529076	1.06408
TCGA.DD.A73G.01	LIHC	0	0.0231135	0.0305212	0.0824115	0	0.028981	0	0.0330281	0.0568156	0	0	0.0683791	0.0273405	0	0.00963624	0.562704	0	0	0.0770696	0	0	0	0.372	0.024059	1.09056
TCGA.DD.A73F.01	LIHC	0.0135649	0	0.0167332	0.319448	0	0.0600063	0	0.104154	0.0763589	0	0	0.0737177	0.0474055	0	0.0526526	0.230661	0	0	0	0.00529698	0	0	0.056	0.149537	1.04864
TCGA.DD.A73B.01	LIHC	0.0386897	0	0	0.105686	0	0.179083	0	0.00955995	0.014556	0	0.000371886	0.0873324	0.11289	0.0624098	0.00673494	0.152167	0	0	0.202516	0	0	0.0280042	0.986	-0.0445761	1.09739
TCGA.DD.A73D.01	LIHC	0.00866003	0	0	0.0441012	0	0.202424	0	0.0477323	0.00225098	0	0.0367048	0.0295875	0.0903754	0.120204	0.0613441	0.0621097	0	0	0.288511	0	0.0059948	0	0.554	0.00265389	1.08427
TCGA.DD.A73E.01	LIHC	0.0371386	0	0.00901056	0.0301286	0.0977877	0.00903561	0	0.00115038	0	0.0119187	0	0.071844	0.0413173	0	0.0123514	0.292432	0	0.0164061	0.369479	0	0	0	0.6	-0.0025905	1.09944
TCGA.MI.A75E.01	LIHC	0.0974448	0	0.11846	0.131611	0	0.193084	0	0.011594	0.0685856	0	0	0.0615065	0.0432184	0.0146811	0.0343319	0.193981	0.0103252	0	0.0211759	0	0	0	0.058	0.147718	1.03279
TCGA.K7.A5RF.01	LIHC	0.0176543	0.0211549	0.00769903	0.155022	0	0.239233	0	0.0433163	0.0496818	0	0	0.0642145	0.0944578	0	0.0771506	0.202238	0	0	0.0281779	0	0	0	0.2	0.0572907	1.07347
TCGA.UB.A7MB.01	LIHC	0	0.00695294	0	0.0770447	0	0.225132	0	0.0933159	0	0	0.0294298	0.0438987	0.125104	0	0.10621	0.176167	0	0	0.110599	0	0	0.00614465	0.936	-0.0325599	1.09866
TCGA.RC.A7S9.01	LIHC	0.0625091	0	0.112337	0.0955105	0	0.121336	0	0.123638	0.0685686	0	0	0.0665577	0.0289446	0	0.0916368	0.180372	0.0276022	0	0.0209887	0	0	0	0.21	0.0541934	1.0718
TCGA.KR.A7K2.01	LIHC	0.00324992	0.0286017	0.028511	0.113165	0	0.191823	0	0.0980731	0.133014	0	0	0.136947	0.018664	0	0.0308044	0.173513	0	0.00163752	0.0419962	0	0	0	0.738	-0.0126086	1.12424
TCGA.KR.A7K0.01	LIHC	0.0165337	0	0.0489544	0.0816719	0	0.0233105	0	0.034023	0.013528	0	0	0.0788986	0.0207202	0.142208	0.0506628	0.429029	0.0145543	0	0	0.0459049	0	0	0.102	0.109322	1.0576
TCGA.CC.A7IK.01	LIHC	0	0	0.00505894	0.0807272	0.0859433	0	0	0.0470942	0	0	0.0292774	0.107104	0.119118	0	0.108454	0.331073	0.00803829	0	0.0552547	0.0228572	0	0	0.874	-0.0239099	1.10372
TCGA.CC.A7IJ.01	LIHC	0	0.0951072	0	0.163397	0	0.119018	0	0.0454062	0.0149974	0.125071	0	0.0612162	0	0	0.0856238	0.281911	0.00825202	0	0	0	0	0	0.016	0.246133	0.995499
TCGA.RG.A7D4.01	LIHC	0.0278845	0.012425	0.131947	0.289188	0	0	0	0.162051	0.044711	0	0	0.0879508	0.0463578	0.101616	0.0302378	0.056819	0	0	0.00881188	0	0	0	0.024	0.231535	1.00876
TCGA.ED.A7PY.01	LIHC	0.0119161	0.0298635	0.0415002	0.133068	0	0.0416831	0	0.0814416	0.0475045	0	0	0.144354	0.0568325	0.0352972	0.0767612	0.197151	0.0322042	0	0.0696156	0	0.000807698	0	0.774	-0.0160306	1.09427
TCGA.UB.A7MA.01	LIHC	0.0100045	0.000118839	0.0221945	0.123448	0	0.16792	0	0.0775458	0.0524982	0	0	0.102447	0.00878678	0.0593236	0.0482396	0.266889	0.0413619	0	0.000617154	0	0	0.0186051	0.628	-0.00446501	1.09868
TCGA.UB.A7MC.01	LIHC	0	0.0210595	0.00330358	0.0632757	0	0.229386	0	0.025792	0	0	0.0140198	0.0217513	0.0903905	0.0307818	0.0826008	0.192788	0.00808974	0	0.216762	0	0	0	0.68	-0.00854684	1.08038
TCGA.G3.A6UC.01	LIHC	0.0150689	0	0	0.026363	0	0.129647	0	0	0	0	0.0620013	0.0773952	0.0861623	0.0213414	0.141615	0.21566	0.0197829	0	0.204963	0	0	0	0.792	-0.0174687	1.09806
TCGA.CC.A7II.01	LIHC	0.038922	0.0235235	0	0.0659637	0.00233432	0.0725831	0	0	0.0329426	0	0	0.0535037	0.0192787	0.101904	0	0.494481	0	0	0.094563	0	0	0	0.076	0.131279	1.04485
TCGA.CC.A7IH.01	LIHC	0.0170068	0	0.0216257	0.0752653	0.0316461	0.0209934	0	0.101355	0	0	0.0365217	0.0919316	0.0312805	0	0.0340317	0.267423	0	0	0.270919	0	0	0	0.864	-0.0232431	1.09544
TCGA.DD.A73C.01	LIHC	0.00822144	0	0	0.236884	0	0	0	0.0143237	0.00212783	0	0.00893787	0.0725661	0.0654928	0	0.0099975	0.418598	0.00323847	0	0.153271	0	0	0.00634055	0.58	0.000177661	1.09164
TCGA.KR.A7K7.01	LIHC	0.0248284	0	0.0724581	0.373738	0	0	0	0.103101	0.149255	0	0	0.0952595	0.0221185	0.0302701	0.0307616	0.0772297	0.00762446	0	0	0.00891756	0	0.00443781	0.08	0.127344	1.07875
TCGA.KR.A7K8.01	LIHC	0.0201949	0	0.0651706	0.32114	0	0	0	0.141582	0.0935417	0	0	0.0536596	0.04276	0.0111257	0.0747188	0.165043	0	0	0.0110642	0	0	0	0.078	0.130987	1.05449
TCGA.G3.A7M6.01	LIHC	0.00136941	0.0723796	0.105879	0.124114	0	0.135277	0	0.051217	0.0482438	0	0	0.0683199	0.028088	0.0491187	0.0513506	0.237143	0	0	0.0218521	0	0	0.00564745	0.012	0.272489	0.974039
TCGA.G3.A7M5.01	LIHC	0.0171542	0	0	0.192786	0	0	0	0.0817535	0.0049325	0.0734219	0.0488095	0.0199078	0.068244	0.0227864	0.031603	0.264249	0.000976941	0	0.173375	0	0	0	0.698	-0.00983225	1.08884
TCGA.ED.A7PZ.01	LIHC	0.03166	0.00244179	0	0.0919531	0	0.217737	0	0	0.00637381	0	0.19559	0	0.131134	0.126644	0.00618867	0.185449	0	0	0	0.00482905	0	0	0.908	-0.0281166	1.11121
TCGA.CC.A7IL.01	LIHC	0	0.0209322	0	0.169139	0	0.0352308	0	0.0400164	0.0244082	0	0	0.00343659	0.0531932	0.2135	0.0130625	0.0807054	0.00159701	0	0.344779	0	0	0	0.158	0.0714164	1.0693
TCGA.UB.A7MF.01	LIHC	0.109982	0	0.0779606	0.227812	0	0.0428837	0	0.0473111	0.038624	0	0	0.0651908	0.0519969	0	0.166027	0.122708	0.0143962	0	0.0351077	0	0	0	0.008	0.325062	0.957419
TCGA.G3.A7M8.01	LIHC	0.0170325	0	0.00730629	0.0285216	0	0.100496	0	0.00168892	0	0	0.0144798	0.0399989	0.0462409	0	0	0.68919	0	0	0.0550451	0	0	0	0.254	0.0431605	1.10816
TCGA.UB.A7ME.01	LIHC	0.0197428	0.0314995	0.0458909	0.150588	0	0.178245	0	0.106701	0.0724653	0	0	0.0670414	0.00726441	0.0803585	0.063861	0.155967	0.00615078	0	0.0142238	0	0	0	0.064	0.140326	1.04085
TCGA.CC.A7IG.01	LIHC	0.00634671	0.0318757	0.00125745	0.0255561	0	0.0438998	0	0.00859077	0.0977933	0	0	0.103503	0.037579	0.172178	0.00867366	0.31431	0.0114655	0	0.132065	0	0.00167326	0.00323355	0.138	0.0812246	1.05824
TCGA.CC.A7IF.01	LIHC	0.0154623	0.0398115	0.0396315	0.03833	0	0.195298	0	0.0107658	0.0710128	0	0.0136147	0.0561453	0.0406077	0	0.0568802	0.344176	0	0	0.0782644	0	0	0	0.584	-0.000974259	1.07858
TCGA.RC.A7SK.01	LIHC	0	0.0584023	0.011627	0.247797	0	0.0322738	0	0.039418	0.00240679	0	0	0.0465744	0.0417488	0.0833484	0.0306425	0.131126	0.00771261	0	0.254409	0	0.0118397	0.000673825	0.94	-0.0334153	1.09557
TCGA.UB.A7MD.01	LIHC	0.0322214	0	0.00913859	0.0596463	0	0.133736	0	0.0266877	0.0310185	0	0	0.0832287	0.0510509	0.0303322	0.0803118	0.363135	0.00687611	0	0	0.0926165	0	0	0.156	0.0724232	1.06309
TCGA.G3.A7M9.01	LIHC	0.175086	0	0.0653042	0.162024	0	0	0	0.0793622	0.0162241	0	0	0.0739809	0.00662218	0.216763	0.00892537	0.13198	0	0	0.0596315	0	0	0.00409758	0.018	0.241101	0.991405
TCGA.G3.A7M7.01	LIHC	0.072049	0	0.00575044	0.0676374	0	0.107868	0	0.0753183	0.0709729	0	0.00489386	0.082819	0.017941	0.137867	0.044049	0.295547	0	0	0.017031	0	0	0.00025506	0.702	-0.0103509	1.09511
TCGA.ED.A7XP.01	LIHC	0.0871556	0	0.0247409	0.0920261	0.0287174	0.0110864	0	0.0323738	0.0451946	0.0122921	0	0.0501383	0.0106873	0.0962073	0.0435195	0.453769	0.00602318	0	0.00519799	0	0	0.00087048	0.088	0.117098	1.04831
TCGA.ED.A82E.01	LIHC	0.0785018	0	0.0855901	0.0390189	0	0.167173	0	0.0204365	0.0592576	0	0	0.0940191	0.0527248	0	0.0137689	0.323231	0	0.00406448	0.0524651	0	0	0.00974805	0.008	0.335413	0.944749
TCGA.RC.A7SB.01	LIHC	0.00326781	0.00186425	0.000328005	0	0	0.201897	0	0.0961715	0.00459766	0	0.00136404	0.0118181	0.0241443	0	0.110851	0.361533	0.0269193	0	0.144471	0	0	0.0107725	0.404	0.0184237	1.07796
TCGA.RC.A7SF.01	LIHC	0	0.0226604	0.0108295	0.230076	0	0.0545426	0	0.0872433	0.0982495	0	0	0.00828052	0.00356472	0.130382	0.16839	0.0815058	0.0291411	0	0.072076	0	0	0.00305841	0.234	0.0493999	1.08521
TCGA.ED.A7PX.01	LIHC	0.0115268	0.0266652	0.0113535	0.0967224	0	0.0580803	0	0.0159238	0.0469549	0	0	0.108437	0.0161268	0.10382	0.0179811	0.334757	0.000126048	0	0.140569	0	0.00575804	0.00519814	0.108	0.104228	1.04458
TCGA.ED.A8O6.01	LIHC	0.011597	0.0178802	0.0684411	0.175288	0	0.103184	0	0.0380807	0.0823552	0	0	0.000237508	0.0267953	0.0305832	0	0.29298	0.0222825	0	0.127282	0	0	0.00301303	0.14	0.0782296	1.04928
TCGA.MR.A8JO.01	LIHC	0.011207	0	0.0290595	0.102444	0	0.206829	0	0.0703945	0.0771919	0	0	0.0835595	0.00269377	0.07726	0.0602807	0.251431	0	0	0.0276497	0	0	0	0.04	0.171158	1.024
TCGA.ED.A8O5.01	LIHC	0.0648639	0.00666914	0	0.116204	0	0.319908	0	0.0120928	0	0	0.120594	0	0.0568332	0.0866665	0.0261397	0.0729681	0.0107631	0	0.106298	0	0	0	0.804	-0.0183176	1.1014
TCGA.CC.A8HU.01	LIHC	0	0.0402213	0.0118378	0.0527382	0	0.162135	0	0	0	0	0	0.0925235	0.0797808	0	0.0271368	0.484393	0	0.000391641	0	0.0488414	0	0	0.452	0.0130241	1.09359
TCGA.XR.A8TF.01	LIHC	0	0.0174068	0	0.380536	0	0	0	0.0776238	0	0	0.0125037	0.0181096	0.0726571	0	0.0201963	0.307337	0	0.00414712	0.0894827	0	0	0	0.768	-0.0157015	1.10261
TCGA.CC.A8HV.01	LIHC	0	0.0873953	0.00777798	0.0898666	0	0.23951	0	0.0551989	0.099246	0	0	0.100237	0.0370709	0.0874271	0.0284671	0.0331772	0.0329174	0	0.100557	0	0	0.00115241	0.582	-2.68271e-05	1.09818
TCGA.CC.A8HT.01	LIHC	0	0.108618	0.0137586	0.103897	0	0.0505159	0	0.014289	0	0.027913	0	0	0.0556486	0.134395	0.0502271	0.247003	0.040754	0	0.133333	0	0	0.0196478	0.034	0.187222	1.00369
TCGA.NI.A8LF.01	LIHC	0.152077	0	0.0454332	0.0840174	0	0.159251	0	0.0417398	0	0	0.0498403	0.0192736	0.0198582	0	0.0119527	0.411409	0	0	0.00514831	0	0	0	0.488	0.0108405	1.08719
TCGA.XR.A8TC.01	LIHC	0.0206469	0	0	0	0	0.41137	0	0	0	0	0.113885	0.0176596	0.116167	0.0763653	0.0350562	0.0642204	0.00930714	0	0.135322	0	0	0	0.93	-0.0317297	1.10076
TCGA.CC.A8HS.01	LIHC	0.0066144	0.045744	0.00915663	0.148981	0	0.112599	0	0.0517107	0.0219574	0	0	0.0327133	0.0350363	0.160534	0	0.278433	0.0117488	0	0.0652169	0	0	0.019554	0.582	-0.000713759	1.0869
TCGA.XR.A8TG.01	LIHC	0.0412572	0	0.0483676	0.020189	0	0.121852	0	0.0326885	0.0355294	0	0	0.0639532	0.0204429	0.00108627	0.06782	0.259034	0.0124797	0	0	0.268115	0	0.00718557	0.234	0.0499204	1.08789
TCGA.XR.A8TE.01	LIHC	0.0453337	0	0.0114985	0.0360705	0	0.347169	0	0	0	0	0	0.0821802	0.0591112	0	0.0773999	0.313187	0	0	0.00361012	0.0244395	0	0	0.604	-0.00275084	1.09356
TCGA.ZS.A9CF.01	LIHC	0	0.0132494	0.00147416	0.120767	0	0.235716	0	0.00527093	0.00919874	0	0	0.0357113	0.0539882	0.0156049	0.0649884	0.323686	0.00381099	0	0.116534	0	0	0	0.29	0.0364267	1.06896
TCGA.ZS.A9CF.02	LIHC	0.0435686	0	0.0274043	0.121704	0	0.299675	0.0150689	0	0.00800784	0	0.084298	0	0.0738617	0	0.0820507	0.174854	0	0.00974322	0.0597633	0	0	0	0.488	0.0105931	1.08411
TCGA.ZP.A9CV.01	LIHC	0.0548995	0	0.0504484	0.101263	0	0.309589	0	0.000102804	0.0215172	0	0	0.0490812	0.0477715	0	0.0794307	0.255952	0	0	0.0194512	0	0	0.0104932	0.208	0.0553887	1.06749
TCGA.ZS.A9CG.01	LIHC	0.0417398	0	0.022809	0.100427	0.0523623	0	0	0.0325627	0	0.0226782	0	0.0663332	0.0444612	0.0213954	0.0779152	0.334363	0	0	0.182952	0	0	0	0.402	0.0187702	1.07234
TCGA.2Y.A9H1.01	LIHC	0	0.00830326	0.0983382	0.239435	0	0	0	0.0677016	0.142547	0	0	0.12432	0.0285099	0.0673006	0.0340097	0.14723	0.00320567	0	0.0390999	0	0	0	0.17	0.0671234	1.07804
TCGA.G3.AAUZ.01	LIHC	0.0154956	0	0.0382441	0.154333	0	0.0690565	0	0.0693922	0.0826968	0.0333578	0	0	0.0427456	0	0.0969371	0.331214	0.0149386	0	0.0515891	0	0	0	0.132	0.0873742	1.0507
TCGA.2Y.A9H2.01	LIHC	0	0.0334138	0.0265404	0.0982668	0	0.120435	0	0.0519838	0.0768596	0	0	0.0411316	0.0579759	0.105518	0.0590196	0.202013	0.107902	0.00516182	0	0.00738106	0	0.00639705	0.026	0.212428	0.996225
TCGA.2Y.A9GT.01	LIHC	0.0494278	0	0.0152089	0.363185	0	0.0929372	0	0.0350601	0.102475	0	0	0.0523302	0.0580951	0	0.0753574	0.122925	0	0	0.0329979	0	0	0	0.082	0.12587	1.0635
TCGA.UB.AA0U.01	LIHC	0.00121265	0	0.015659	0.0653979	0	0.219243	0	0.0104413	0.0415117	0	0	0.0511004	0.069547	0	0.0836564	0.290217	0.11797	0	0.0340434	0	0	0	0.246	0.0460497	1.06373
TCGA.G3.AAV7.01	LIHC	0.00411521	0	0	0.0419287	0	0.164931	0.00928749	0.0303784	0.0176224	0	0	0	0.0343189	0.418641	0.0258517	0.203805	0	0	0.0461686	0	0	0.00295169	0.042	0.167408	1.04956
TCGA.2Y.A9H5.01	LIHC	0.00966578	0.0319982	0.0905173	0.0942114	0	0.148799	0	0.107468	0.0707346	0	0	0.0694209	0.015521	0.0148407	0.0360018	0.263583	0.00666068	0	0.0405776	0	0	0	0.068	0.136758	1.03297
TCGA.ZP.A9D1.01	LIHC	0.0082342	0.015022	0.0391	0.105977	0	0.337318	0	0.0374513	0.0567291	0	0	0.109432	0.0249949	0.0432796	0.0321094	0.159882	0.00602418	0	0.0244459	0	0	0	0.474	0.0114546	1.10599
TCGA.CC.A9FW.01	LIHC	0	0.0249874	0.132696	0.104134	0	0.0526182	0	0.0688094	0.125754	0	0	0.0693856	0.0292216	0.106552	0.0559048	0.145432	0	0	0.0845053	0	0	0	0.024	0.224556	0.993646
TCGA.WQ.A9G7.01	LIHC	0.00831514	0.0814141	0.0350854	0.0704953	0	0.086175	0	0.0779298	0.0629785	0	0	0.0808359	0.0283923	0.155346	0.0459288	0.234844	0	0	0.0322605	0	0	0	0.164	0.0684545	1.05733
TCGA.5R.AA1D.01	LIHC	0.0407971	0	0.0331537	0.068119	0	0.258493	0	0	0.017701	0	0	0.0551394	0.0384323	0.0523491	0.0214938	0.346347	0.00372504	0	0.0642497	0	0	0	0.134	0.0857077	1.04926
TCGA.ZP.A9D2.01	LIHC	0.136858	0	0.0733456	0.0400265	0	0.100605	0	0.0376695	0.00872781	0	0	0.034435	0.00345546	0.170211	0.0532917	0.298654	0	0	0.0357336	0	0	0.006987	0.012	0.278039	0.973254
TCGA.K7.AAU7.01	LIHC	0	0.0318755	0.0404749	0.0278584	0	0.108376	0	0.0785105	0.0569543	0	0	0.055523	0.00138695	0.228713	0.048287	0.214822	0.0238956	0	0	0.0306473	0	0.0526758	0.084	0.121328	1.04242
TCGA.CC.A7IE.01	LIHC	0.0393256	0.0220571	0.0321631	0.201113	0	0	0	0.136511	0.092017	0	0	0.098297	0.0599218	0.0902016	0.0416449	0.186747	0	0	0	0	0	0	0.146	0.0756214	1.06674
TCGA.LG.A9QD.01	LIHC	0.045021	0.0227	0.0373885	0.164357	0	0.0956204	0	0	0.0105268	0.0447451	0	0.0414912	0.0135021	0	0.0891935	0.266004	0	0	0.157651	0	0	0.0117995	0.498	0.00889887	1.07619
TCGA.2Y.A9GY.01	LIHC	0.00569121	0	0.0826077	0.245815	0	0	0.0141225	0.0710256	0.12821	0	0	0.048233	0.0552475	0.0781261	0.0549942	0.188859	0.0125129	0	0	0.0145557	0	0	0.056	0.149934	1.03048
TCGA.UB.AA0V.01	LIHC	0.060951	0	0.0346553	0.106736	0	0.160073	0	0.0282678	0.00432414	0	0	0.0611483	0.0220028	0.0314237	0.0841914	0.322734	0.0421641	0	0.0315263	0	0	0.00980239	0.204	0.0562524	1.06039
TCGA.2Y.A9GU.01	LIHC	0	0.038207	0.00306001	0.192956	0	0.0826012	0	0.0857082	0.0122268	0	0	0.0635394	0.0785474	0.0199757	0.0309812	0.257521	0.000768047	0	0.133908	0	0	0	0.766	-0.0149597	1.08676
TCGA.2Y.A9H3.01	LIHC	0	0.0603499	0.0593406	0.171633	0	0.0209182	0	0.0607198	0.0943855	0	0	0.0672483	0.0410578	0	0.0408702	0.204183	0.0122139	0	0.16708	0	0	0	0.034	0.186732	1.00558
TCGA.2Y.A9H4.01	LIHC	0.0466557	0	0.0151878	0.115389	0	0.0731383	0	0.0493676	0.0938061	0.0048026	0	0.0890477	0	0	0.0358185	0.313627	0.0989515	0	0.0642084	0	0	0	0.288	0.0373014	1.06809
TCGA.G3.AAV4.01	LIHC	0.0079638	0	0	0.0259669	0	0.260569	0	0.0232835	0.0186529	0	0	0.0884964	0.13352	0	0.0689542	0.249176	0	0.0025103	0.120907	0	0	0	0.642	-0.00651807	1.08374
TCGA.2Y.A9GV.01	LIHC	0.00178987	0	0.045373	0.0508645	0	0.108675	0	0.050203	0.0263814	0	0	0.0553563	0.00313717	0	0.0218848	0.603135	0	0	0.0332001	0	0	0	0.124	0.0922236	1.06744
TCGA.G3.AAV1.01	LIHC	0.0304062	0	0	0.0140943	0	0.272239	0	0.00190696	0.0241671	0	0	0.0860456	0.0788741	0.0144081	0.0340132	0.358018	0.00479555	0	0.0575418	0	0.0234905	0	0.586	-0.00129121	1.08497
TCGA.ZP.A9CZ.01	LIHC	0.0151864	0.0190221	0.0238578	0.126483	0	0.182958	0	0.0619743	0.0638831	0	0	0.0472637	0.0295601	0.0262618	0.116695	0.195003	0.0840759	0	0.00777658	0	0	0	0.146	0.0758136	1.06064
TCGA.2Y.A9GX.01	LIHC	0.0580359	0	0.0193427	0.142484	0	0.256161	0	0.00360164	0.0243936	0	0	0.0178616	0.0426216	0.0424307	0.0721647	0.252207	0.0178077	0	0.0436152	0	0	0.00727334	0.08	0.127842	1.0337
TCGA.2Y.A9GW.01	LIHC	0.00737604	0.0131517	0.00681131	0.0286024	0	0.111628	0	0.0241675	0.0534209	0	0	0.027772	0.035974	0.338133	0.0495014	0.195273	0.0774718	0	0.0307174	0	0	0	0.022	0.233355	1.00355
TCGA.GJ.A3OU.01	LIHC	0.0614635	0	0.0117478	0.0230888	0	0.175182	0	0.0247927	0.0703422	0	0	0.0334802	0.026054	0.189359	0.045602	0.26024	0.0414575	0	0.0371897	0	0	0	0.042	0.168051	1.01852
TCGA.ZP.A9CY.01	LIHC	0.0312411	0	0.0106058	0.0579913	0	0.16659	0	0	0.0207617	0	0	0.1112	0.0701023	0.0647388	0.101212	0.231313	0.0159577	0	0.111272	0	0	0.00701531	0.308	0.0326839	1.06977
TCGA.4R.AA8I.01	LIHC	0.0380172	0	0.0424141	0.0299749	0	0.0650807	0	0.12909	0	0.0195529	0	0.101023	0.00925669	0.148981	0.0586311	0.294467	0	0.0426476	0	0.0128815	0	0.00798315	0.212	0.0533919	1.07021
TCGA.ZS.A9CE.01	LIHC	0.018869	0	0	0	0.0218755	0.18458	0	0	0.00572658	0	0.11189	0.0221834	0.0641723	0.15374	0.0165338	0.0594656	0	0	0.340964	0	0	0	0.376	0.0228203	1.08643
TCGA.G3.AAV6.01	LIHC	0.0328193	0.00161534	0.0222129	0.107916	0	0.136989	0	0.0905823	0.0435628	0	0	0.0533109	0.0227322	0.196908	0.0101205	0.235339	0	0	0.0458911	0	0	0	0.552	0.0030392	1.09049
TCGA.ZP.A9D0.01	LIHC	0.0100924	0.00892812	0.0128543	0.0737847	0	0.231782	0	0.0209294	0.00359526	0	0.00398092	0.035336	0.0949228	0	0.00772901	0.35544	0	0.0116512	0.119384	0	0	0.00958995	0.752	-0.0140379	1.08484
TCGA.G3.AAV3.01	LIHC	0.0355954	0	0.12927	0.260212	0	0	0	0.128813	0.0679483	0	0	0.0716219	0.0205707	0.0755463	0.0517991	0.137686	0.00260545	0	0.018332	0	0	0	0.022	0.233173	1.0006
TCGA.G3.AAV2.01	LIHC	0.0241763	0	0	0.0102146	0.0441055	0.0412116	0	0	0	0	0.0786437	0.0418369	0.0756435	0	0.0127567	0.498627	7.26879e-05	0	0.172711	0	0	0	0.586	-0.00140752	1.09736
TCGA.G3.AAV5.01	LIHC	0.0884175	0	0.00645472	0.15412	0	0.131648	0.000720336	0	0.0035072	0.0364255	0	0.0221403	0.0402454	0	0.0241824	0.376517	0	0	0.109472	0	0.00164873	0.00450117	0.718	-0.0115266	1.08509
TCGA.G3.AAV0.01	LIHC	0.0372284	0	0.0344651	0.210551	0	0.0118885	0	0.106658	0.0297671	0.0566819	0.0327001	0	0.0501637	0	0.112464	0.230076	0.00296179	0	0.0843948	0	0	0	0.916	-0.0289652	1.09877
TCGA.ED.A7XO.01	LIHC	0.11533	0	0.162677	0.0962597	0	0.0344534	0	0.0181599	0.0125017	0.0342773	0	0.101658	0.0435795	0	0.0246158	0.187215	0	0	0	0.154364	0.00500583	0.0099029	0.006	0.338923	0.952088
TCGA.ZS.A9CD.01	LIHC	0.02154	0.00124903	0.0215113	0.0506921	0	0.21994	0	0.0205106	0.0344163	0	0	0.0559204	0.0492436	0.0654026	0.0663527	0.34402	0	0	0.022022	0	0	0.0271792	0.252	0.0445575	1.06908
TCGA.ZP.A9D4.01	LIHC	0.00783663	0	0	0.0286519	0.0192293	0.149859	0	0	0.00159211	0	0.0793867	0	0.0743254	0	0.0894324	0.337948	0.00381016	0	0.196945	0	0	0.0109832	0.624	-0.00427937	1.08286
TCGA.GJ.A9DB.01	LIHC	0	0.0218865	0	0.0814257	0	0.192352	0	0.00640773	0.0254836	0	0	0.00861578	0.0501132	0.102141	0.0620694	0.283157	0.00812578	0	0.154344	0	0	0.00387816	0.27	0.0388998	1.06488
TCGA.5C.A9VG.01	LIHC	0.0435326	0	0.0295825	0.0340664	0	0.162236	0	0.0286062	0	0	0	0.0551047	0.0226663	0	0.0205858	0.428251	0	0	0.175369	0	0	0	0.354	0.0257383	1.07204
TCGA.BC.A8YO.01	LIHC	0.0348451	0	0.0177694	0.31391	0	0	0	0.0803885	0.0828169	0	0	0.0681611	0.0156873	0.030077	0.107106	0.140421	0.0906093	0	0.0167109	0	0	0.00149759	0.05	0.156802	1.03584
TCGA.CC.A9FS.01	LIHC	0.010407	0.0409247	0	0.14088	0	0.169042	0	0.100125	0	0	0	0.0768416	0.088507	0	0.0271683	0.237814	0.00621237	0.00611616	0.0959608	0	0	0	0.678	-0.00831521	1.08748
TCGA.5C.A9VH.01	LIHC	0.00664691	0.0269851	0	0.187503	0	0.281409	0	0	0	0	0	0.0322779	0.0523726	0.084456	0.0655597	0.0907428	0.00556467	0	0.163569	0	0	0.00291353	0.754	-0.0143243	1.0967
TCGA.YA.A8S7.01	LIHC	0	0.0187712	0.025726	0.0368588	0	0.0796984	0	0.0354239	0.0228289	0	0.0131883	0.00563594	0.0912681	0.0364154	0.0249319	0.56795	0	0	0.0150576	0	0	0.026246	0.082	0.124807	1.05561
TCGA.2Y.A9GS.01	LIHC	0.056487	0	0.00646055	0.0268758	0	0.0360964	0	0.0304809	0.0356723	0	0	0.0344972	0.022001	0.0855036	0.111395	0.477434	0.015436	0	0.0585357	0	0	0.00312487	0.11	0.103749	1.06027
TCGA.LG.A9QC.01	LIHC	0	0.0143368	0.000161136	0.10553	0	0.239724	0	0	0.00431868	0	0	0.019172	0.108718	0.0716378	0.0032692	0.279007	0.00381461	0	0.150311	0	0	0	0.754	-0.0143919	1.08697
TCGA.DD.AA3A.01	LIHC	0	0.133036	0	0.0537387	0	0.124709	0	0.0196886	0.0332074	0	0	0.137499	0.0148685	0.332967	0.0190635	0.0526453	0.0225793	0.0193703	0.0366267	0	0	0	0.014	0.262728	0.986562
TCGA.ED.A97K.01	LIHC	0.0197097	0.0392608	0.0808466	0.0784701	0	0.145196	0	0.0162309	0.063382	0	0	0.0812999	0.0270241	0.187077	0.0328274	0.200523	0	0	0.018614	0	0	0.00953883	0.032	0.199214	1.00621
TCGA.RC.A7SH.01	LIHC	0	0.0898674	0.0124995	0.0796759	0	0.156826	0	0.0360985	0.0996553	0	0	0.186853	0.066357	0.0690694	0.0274177	0.0451279	0.000313748	0	0.127346	0	0	0.00289262	0.838	-0.02091	1.11481
TCGA.DD.AAC8.01	LIHC	0.00434178	0	0.000241084	0.00891791	0	0.075349	0	0.00484591	0.0115609	0	0.0207336	0.140193	0.04753	0	0.093158	0.549351	0.000592602	0	0	0.0338672	0	0.00931824	0.294	0.0356004	1.10891
TCGA.DD.AAW3.01	LIHC	0.0380048	0	0.000807293	0.128658	0	0.174443	0	0.00155672	0	0	0.0206074	0.0262615	0.10758	0	0.00263032	0.284402	0	0.00402143	0.211028	0	0	0	0.906	-0.0275279	1.08968
TCGA.DD.AAW2.01	LIHC	0.0148658	0	0.0688664	0.108941	0.0418981	0	0	0.059791	0	0	0.114438	0.0554432	0.0636677	0	0.0690978	0.324264	0.00415707	0	0.0745701	0	0	0	0.926	-0.0313019	1.09648
TCGA.DD.AAW0.01	LIHC	0.01786	0	0	0.125613	0	0.201946	0	0.00674968	0.0648568	0	0.012839	0.00837235	0.0766346	0.186855	0.0619966	0.167137	0.032106	0	0.0366469	0	0	0.000387365	0.102	0.110381	1.04402
TCGA.DD.AACY.01	LIHC	0	0.0109223	0	0.171972	0	0.261277	0	0.0239769	0.0516981	0	0	0.0958159	0.00679751	0.0133924	0.0380503	0.296181	0	0	0	0.0286277	0	0.00128917	0.802	-0.0182881	1.12075
TCGA.DD.AACX.01	LIHC	0.0467041	0	0	0.305389	0	0.0541669	0.0237421	0	0.000957077	0	0	0.00325294	0.224392	0.032307	0.0289293	0.19113	0.0142802	0	0.0747493	0	0	0	0.498	0.00880957	1.07916
TCGA.DD.AAD6.01	LIHC	0.00879388	0	0	0.0422337	0	0.234672	0	0.000287977	0.0870445	0	0	0.0869314	0.0803788	0	0.0107433	0.394975	0	0	0.0539391	0	0	0	0.922	-0.0301482	1.10534
TCGA.DD.AAD5.01	LIHC	6.64069e-05	0.00428115	0	0.0343713	0	0.0802256	0	0.0149588	0.0417213	0	0.0589841	0.106577	0.117391	0	0.00261764	0.409852	0	0	0.128954	0	0	0	0.138	0.0811551	1.06094
TCGA.DD.AAD8.01	LIHC	0	0.0127243	0	0.147721	0	0.145599	0	0.0584673	0	0	0	0.0634654	0	0.0356334	0.0496161	0.471423	0	0	0.0153504	0	0	0	0.654	-0.00736205	1.10628
TCGA.DD.AACZ.01	LIHC	0.0132804	0.00122255	0.0604153	0.0897279	0	0.131055	0	0.025412	0.0398188	0.0328632	0	0.0417999	0.0704865	0	0.0489768	0.387587	0.00604196	0	0.0513126	0	0	0	0.042	0.16749	1.01551
TCGA.DD.AACP.01	LIHC	0.0247461	0	0.062245	0.0965218	0	0.162331	0	0.0784245	0.108314	0	0	0.114836	0.0318318	0.0966901	0.0897806	0.0894663	0.0252886	0	0.0195245	0	0	0	0.262	0.0404974	1.08375
TCGA.DD.AACW.01	LIHC	0.00858085	0.0203567	0.0101555	0.0745506	0	0.18716	0	0.0706189	0.0881217	0	0	0.0803088	0.0191486	0	0.0166911	0.357746	0.00200561	0	0.0645552	0	0	0	0.86	-0.0227454	1.10135
TCGA.DD.AACQ.01	LIHC	0	0.0416454	0.0191413	0.0840835	0	0.25907	0	0.00856295	0	0	0.0508169	0.0314483	0.0639961	0.0496486	0.141778	0.0498168	0.0143862	0	0.177252	0	0	0.00835374	0.496	0.00917974	1.08546
TCGA.DD.AACN.01	LIHC	0.0307768	0.0171278	0.0412948	0.26367	0	0.15426	0	0	0.00586864	0	0	0.0175099	0.0613239	0.0168112	0.112968	0.174042	0.0157502	0	0.0885968	0	0	0	0.08	0.129013	1.03579
TCGA.DD.AACO.01	LIHC	0	0.0448941	0.107772	0.132593	0	0.166821	0	0.0208963	0.0711312	0	0.0152454	0.0456891	0.0365453	0	0.0232688	0.281749	0	0	0.0533956	0	0	0	0.04	0.173532	1.01575
TCGA.DD.AACI.01	LIHC	0	0	0.0619262	0.233337	0	0	0.00102191	0.140088	0.0901228	0.0281736	0	0.10774	0.000872123	0.0450641	0.0594165	0.224383	0	0	0	0.00205506	0	0.00580039	0.088	0.116607	1.06053
TCGA.DD.AACH.01	LIHC	0	0.0993236	0	0.0362682	0.0430865	0.0162912	0	0.00803091	0	0	0.0127658	0.0944544	0.00858912	0.0344333	0.0218825	0.58406	0	0	0	0.0325975	0	0.00821664	0.148	0.0732307	1.08315
TCGA.DD.AACG.01	LIHC	0.0232391	0.00624556	0	0.108758	0	0.0964894	0	0.0181935	0.0362986	0	0	0.0691697	0.0210654	0.114352	0.00775692	0.450667	0.000512959	0	0.0466678	0	0	0.000583184	0.136	0.0822765	1.06601
TCGA.DD.AACB.01	LIHC	0.0183856	0	0.0952702	0.328528	0	0	0.00465783	0.13505	0.0682417	0	0	0.0989922	0.0541508	0.0145799	0.0625796	0.110762	0.00494269	0	0	0.0038588	0	0	0.044	0.162803	1.04609
TCGA.DD.AACF.01	LIHC	0.0316505	0.00196172	0.00354374	0.155987	0	0.0682215	0	0.0162319	0	0.0104627	0.0274239	0.0323775	0.0829286	0	0.050161	0.380141	0.00209761	0	0.133756	0	0	0.00305563	0.366	0.0246318	1.07156
TCGA.DD.AAC9.01	LIHC	0.0460676	0	0.022247	0.13134	0	0.0863464	0	0.13133	0.0716201	0	0	0.072462	0.0283375	0.0212279	0.0312366	0.334241	0	0	0.0189833	0	0	0.00455988	0.134	0.0857604	1.05769
TCGA.DD.AACA.02	LIHC	0.00402899	0.00905386	0.00590248	0.106094	0	0.20883	0	0.0115371	0.00458521	0	0.0938753	0.00108599	0.0960866	0.0797275	0.0148973	0.171704	0.00489804	0.00095617	0.182078	0	0	0.00465943	0.59	0.00420823	1.08408
TCGA.DD.AAED.01	LIHC	0.00675327	0.0255876	0.0398706	0.0372074	0	0.0929148	0	0.047936	0.0541369	0	0.03687	0	0	0.278688	0.0315457	0.334365	0	0	0.0141248	0	0	0	0.136	0.0833432	1.07254
TCGA.DD.AAW1.01	LIHC	0	0.025775	0	0.10922	0	0.127656	0	0.0216767	0	0	0	0.102289	0.114128	0	0.0631243	0.251812	0	0.000957538	0.183361	0	0	0	0.782	-0.0167376	1.0876
TCGA.DD.AAVZ.01	LIHC	0.0341057	0.0171957	0	0.0644324	0	0.367614	0	0	0	0	0.0777184	0.00977659	0.0780234	0.0520995	0.0228624	0.159174	0.0195674	0	0.0967944	0	0	0.000635617	0.778	-0.0162941	1.09113
TCGA.DD.AAVV.01	LIHC	0.0462641	0	0.0230547	0.106897	0	0.174935	0	0.0235035	0.0942033	0	0	0.0371901	0.0259718	0.105376	0.12289	0.191839	0.0262621	0	0.0216133	0	0	0	0.086	0.119808	1.04175
TCGA.DD.AAVU.01	LIHC	0.0269447	0	0	0.0085349	0.069104	0	0.00799607	0.00643932	0.0442928	0	0.0484492	0	0.00455403	0.568176	0	0.200824	0	0	0.0146844	0	0	0	0.05	0.156807	1.09233
TCGA.DD.AAVS.01	LIHC	0.0171875	0	0.0310811	0.14147	0	0.181952	0	0.0315029	0.0789903	0	0	0.108826	0.0752803	0	0.0173712	0.232526	0.0201468	0	0.0636655	0	0	0	0.632	-0.00485411	1.09449
TCGA.DD.AAVR.01	LIHC	0.0281949	0.0179287	0.017755	0.0864608	0	0.32251	0	0.0162217	0.0667416	0	0	0.0427549	0.0408331	0	0.0295466	0.242903	0.0775071	0	0.00830734	0	0	0.00233492	0.08	0.128085	1.03943
TCGA.DD.AAEE.01	LIHC	0.0258592	0	0	0.0936434	0	0.0785682	0	0	0.0200852	0.0130185	0	0.037822	0.0204247	0.144084	0.111671	0.192214	0.0352659	0	0.227344	0	0	0	0.326	0.0303718	1.07413
TCGA.DD.AAEH.01	LIHC	0.00977361	0	0.0130936	0.397477	0	0.0690156	0	0.0556845	0.104315	0.0517788	0	0.0962758	0.0194725	0	0.0658684	0.0683027	0.0143862	0	0.0345565	0	0	0	0.134	0.0860988	1.11374
TCGA.DD.AAEB.01	LIHC	0	0.0150023	0.0151121	0.203352	0	0.0644993	0	0.00148383	0	0	0.130904	0.0281022	0.107984	0.0735372	0.00928257	0.228442	0	0	0.122299	0	0	0	0.522	0.0062644	1.08553
TCGA.DD.AAE6.01	LIHC	0.0368658	0.0103715	0.0295332	0.146725	0.10073	0.152229	0	0.00361329	0	0	0	0.0852261	0.0747553	0	0.0126941	0.187235	0	0.00646397	0.153557	0	0	0	0.998	-0.0593825	1.10744
TCGA.DD.AADF.01	LIHC	0.00547678	0	0.153793	0.343118	0	0	0.0073558	0.125366	0.0980264	0	0	0.0669468	0.028036	0	0.0730162	0.0964301	0	0.00051901	0.00152809	0.000387711	0	0	0.026	0.211178	1.0292
TCGA.DD.AADA.01	LIHC	0.0697782	0.0166806	0.0531378	0.147485	0	0.281476	0	0.0460091	0.0321956	0	0	0.0834996	0.0115096	0.00390901	0.0386617	0.190588	0	0	0.0250694	0	0	0	0.198	0.0592977	1.08003
TCGA.DD.AADG.01	LIHC	0	0.127318	0	0.165822	0.0384596	0	0	0.0185867	0	0	0.018834	0.0737942	0.0632194	0.110369	0.0162507	0.0365013	0.011613	0	0.319232	0	0	0	0.256	0.0423723	1.07413
TCGA.DD.AADI.01	LIHC	0.00947586	0.0262585	0.0406603	0.259797	0	0.203959	0	0.0365147	0.0666086	0.0226723	0	0.0372552	0.0296098	0.0237379	0.0664161	0.144701	0.0142394	0	0.0180939	0	0	0	0.08	0.127554	1.05472
TCGA.DD.AADJ.01	LIHC	0.0496303	0.00687678	0	0.156938	0	0.156598	0	0.064963	0.109852	0	0	0.0642405	0.0612367	0	0.0330102	0.246626	0.0163498	0	0.0336789	0	0	0	0.842	-0.0213918	1.10458
TCGA.DD.AADQ.01	LIHC	0	0.0040182	0.0100426	0.29245	0	0.0969533	0	0.044066	0.118219	0	0.0126823	0.0985732	0.0149551	0.0230389	0.0478611	0.212233	0	0	0.0237154	0	0	0.0011914	0.822	-0.0200971	1.13236
TCGA.DD.AADR.01	LIHC	0.00602781	0	0.0151558	0.112121	0	0.215799	0	0.0595448	0.0338571	0.0587536	0	0.0774482	0.00228789	0.0455499	0.0365327	0.320384	0	0	0.0165377	0	0	0	0.272	0.0387736	1.08656
TCGA.DD.AAE3.01	LIHC	0.00653124	0	0.0010338	0.0624134	0	0.073023	0	0.00217805	0	0	0	0.136243	0.0854676	0	0.0135382	0.563657	0.00417391	0	0	0.0517413	0	0	0.488	0.0106504	1.11679
TCGA.DD.AAE2.01	LIHC	0.056871	0	0.00545651	0.240611	0	0.000731028	0	0.101836	0.0296795	0	0	0.083261	0.0255467	0	0.187427	0.262091	0.00564461	0	0.000845564	0	0	0	0.094	0.115373	1.06574
TCGA.DD.AAE4.01	LIHC	0.00905793	0	0.0156597	0.209101	0	0.156447	0	0.0351948	0.053291	0	0	0.0864929	0.0393791	0.0100134	0.0959253	0.249166	0.0103513	0	0.0299205	0	0	0	0.21	0.0544392	1.07877
TCGA.3K.AAZ8.01	LIHC	0.0357514	0.0112357	0.0234847	0.146703	0	0.297914	0	0.0542757	0.0712559	0	0	0.11319	0.0225464	0	0.0441285	0.168671	0	0.00266622	0.00817851	0	0	0	0.598	-0.00254193	1.12357
TCGA.WX.AA44.01	LIHC	0.0288472	0	0.034345	0.0666541	0	0.219794	0	0.0401951	0.0872233	0	0	0.0579865	0.0114779	0.0965389	0.0810525	0.235331	0	0	0.0405539	0	0	0	0.184	0.0635842	1.06293
TCGA.5C.AAPD.01	LIHC	0.0023306	0.0210434	0.0963931	0.168417	0	0.0430883	0	0.110487	0.0604303	0	0	0.0587821	0.0226937	0.0601433	0.0975061	0.225449	0.0168224	0	0.0094912	0	0	0.00692214	0.038	0.176718	1.01738
TCGA.DD.AADP.01	LIHC	0.157304	0	0.0700947	0.0682562	0	0.165091	0	0.0183943	0.084893	0	0	0.0482312	0.0168312	0.0347081	0.09008	0.179134	0.0225578	0	0.0323515	0	0	0.0120737	0.134	0.0866555	1.05328
TCGA.XR.A8TD.01	LIHC	0.0142394	0	0.0274531	0.3114	0	0	0.0609696	0.0355925	0.0158997	0	0.0471769	0.00639602	0.00727099	0.0934721	0.0886071	0.261428	0.0151995	0	0	0.0105181	0	0.00437764	0.136	0.0832155	1.06055
TCGA.WX.AA46.01	LIHC	0.0119329	0	0.0213616	0.0402774	0	0.0866336	0	0.0267015	0	0.0180944	0	0.0852094	0.145306	0.0492663	0.0668685	0.393049	0	0	0	0.0430534	0	0.0122457	0.372	0.024231	1.08669
TCGA.WJ.A86L.01	LIHC	0.0919725	0.00843472	0	0.0284447	0	0.250387	0	0	0.0132306	0.0436611	0	0.0574546	0	0.227051	0.0957236	0.00143771	0	0.0266663	0.111654	0	0	0.043882	0.154	0.0725181	1.06063
TCGA.DD.AADC.01	LIHC	0.0117897	0.00981344	0.0621449	0.120175	0	0.0484284	0	0.15186	0.0105903	0	0	0.0863021	0.041429	0.0813538	0.133794	0.218372	0.00325305	0	0	0.0206939	0	0	0.112	0.102179	1.05272
TCGA.DD.AAD3.01	LIHC	0.00102252	0.0288845	0.00957152	0.109355	0	0.121155	0	0.158756	0.0509269	0	0.0391914	0.000343507	0.0294228	0.0703573	0.104636	0.168065	0.0286629	0	0.0735809	0	0	0.00606893	0.242	0.0471915	1.0678
TCGA.DD.AAVY.01	LIHC	0	0.0104436	0.00313919	0.164602	0	0.130485	0	0.00448613	0	0	0	0.0585107	0.0703486	0.0656646	0.0669275	0.145336	0	0	0.2693	0	0.00350069	0.00725492	0.512	0.00768803	1.08243
TCGA.DD.AACV.01	LIHC	0	0.00238124	0	0.042799	0	0.216212	0	0.019177	0.00142598	0	0	0.0615645	0.0299404	0.0040752	0.0363524	0.280917	0	0.00648406	0.298671	0	0	0	0.978	-0.0431144	1.10627
TCGA.DD.AACK.01	LIHC	0	0.000386931	0.00875195	0.0639183	0	0.176894	0	0.0908658	0.0458461	0	0	0.0754917	0.000951997	0.0557198	0.0676848	0.411703	0.00178581	0	0	0	0	0	0.582	-9.21332e-05	1.10205
TCGA.DD.AAEA.01	LIHC	0.0264418	0	0.0545696	0.278338	0	0	0.00048654	0.166707	0.0526321	0.0183417	0	0.0587807	0	0.0356984	0.108	0.165195	0.00422853	0	0.030582	0	0	0	0.104	0.108851	1.06189
TCGA.DD.AAE1.01	LIHC	0.0316346	0.0171982	0.0375162	0.0789409	0	0.18384	0	0.0863056	0.0735151	0	0	0.0991363	0.0285863	0.00074714	0.0455987	0.228705	0.0295999	0	0.0586758	0	0	0	0.84	-0.0213109	1.09644
TCGA.5R.AA1C.01	LIHC	0.00494845	0	0.00464807	0.192643	0	0.0451024	0	0.0449262	0.0136154	0	0.013317	0.0683504	0.0260929	0	0.105264	0.353104	0	0	0.127989	0	0	0	0.44	0.0139988	1.08503
TCGA.DD.AACT.01	LIHC	0.0510947	0	0	0.257192	0	0.0634179	0	0	0.0156969	0	0	0.0808357	0.0813132	0.0409967	0.0914264	0.210013	0.0240209	0	0.0839931	0	0	0	0.222	0.0520208	1.0668
TCGA.DD.AAD1.01	LIHC	0.123637	0.0485915	0	0.149291	0	0.305001	0	0.02376	0.0733964	0	0	0.0666926	0.0165764	0	0.0238639	0.119165	0.0261435	0	0.0238826	0	0	0	0.036	0.184403	1.03089
TCGA.DD.AAVP.01	LIHC	0.14285	0	0.120796	0.109258	0	0	0	0.0636539	0.0152376	0	0.0675852	0.0167373	0.0905853	0.00574097	0.0992013	0.188863	0	0	0.0794911	0	0	0	0.128	0.0893567	1.05254
TCGA.DD.AACE.01	LIHC	0.0722782	0	0.121024	0.184168	0	0	0	0.0608482	0.0942234	0	0	0.0229601	0.0396598	0	0.177068	0.199263	0.0242909	0	0	0.00421585	0	0	0.134	0.0866015	1.06987
TCGA.DD.AACA.01	LIHC	0.112255	0	0.0924871	0.210759	0	0.00688778	0	0.034799	0.0191242	0	0.0248784	0.0445731	0.0392798	0	0.0877273	0.316237	0	0	0.0109934	0	0	0	0.178	0.0657208	1.06603
TCGA.DD.AADY.01	LIHC	0.00436097	0.00362962	0	0.0869424	0	0.27512	0	0	0.0105834	0	0.13302	0.0169863	0.105019	0.0139755	0.0868773	0.135408	0.025298	0	0.10278	0	0	0	0.906	-0.0273958	1.10109
TCGA.DD.AAEK.01	LIHC	0.03542	0.0230493	0	0.160988	0	0.182606	0	0.0632794	0.0626215	0	0	0.0334331	0.0380742	0.0393272	0.109258	0.192706	0.0118749	0	0.0473623	0	0	0	0.12	0.0951301	1.05434
TCGA.DD.AAVX.01	LIHC	0.00926746	0.00470912	0	0.132398	0	0.164442	0	0.0281593	0.0313752	0.000689566	0	0.0614391	0.0889212	0	0.0915848	0.277884	0	0.00229724	0.106833	0	0	0	0.36	0.025298	1.07415
TCGA.DD.AACL.01	LIHC	0	0.0115556	0.0472088	0.117426	0	0.00538076	0	0.107158	0.0580504	0	0	0.0619323	0.0555839	0.164384	0.076686	0.266809	0.0173179	0	0.00908516	1.28835e-06	0	0.00142189	0.108	0.104023	1.04745
TCGA.DD.AACU.01	LIHC	0.0179746	0.0245918	0	0.104437	0	0.130231	0	0.00957538	0.105942	0	0.0774054	0	0.052163	0.112587	0.0828643	0.142049	0.0633949	0	0.072984	0	0.00380004	0	0.24	0.0490269	1.05918
TCGA.DD.AAD2.01	LIHC	0.0463011	0	0	0.0956031	0	0.195713	0	0.011753	0.0555723	0	0	0.0201441	0.0323374	0.154756	0.0692062	0.278458	0.00968766	0	0	0.026829	0	0.00363914	0.126	0.090365	1.05516
TCGA.DD.AADD.01	LIHC	0	0.00108598	0.0389069	0.200083	0	0	0	0.16889	0	0	0	0.0480505	0.029864	0.0108888	0.0581135	0.426467	0	0	0.0116328	0.00601749	0	0	0.462	0.0127659	1.09041
TCGA.DD.AAE0.01	LIHC	0	0.132725	0.0197334	0.130366	0	0.0297478	0	0.0437677	0.0907316	0	0	0.0550547	0.0147426	0.234579	0.093255	0.113044	0.00294106	0	0.0393115	0	0	0	0.026	0.211833	1.00215
TCGA.DD.AAE9.01	LIHC	0.00427826	0.0187192	0	0.142026	0.0139563	0	0	0.0699225	0.00136597	0	0	0.041992	0.12726	0.0996104	0.0305844	0.2299	0	0	0.211019	0	0.00936578	0	0.472	0.0118821	1.07341
TCGA.5R.AAAM.01	LIHC	0.139653	0	0.030986	0.118984	0	0.144558	0	0.00365611	0.00289643	0	0	0.0332202	0.0819807	0.00353552	0.0820907	0.32653	0.00653701	0	0	0.0253724	0	0	0.028	0.205639	1.00176
TCGA.DD.AADW.01	LIHC	0.00319642	0.0277699	0.0477783	0.0571715	0	0.14107	0	0.0510328	0.031709	0	0	0.0646755	0	0.121975	0.076536	0.315557	0	0	0.0615284	0	0	0	0.118	0.0981655	1.04584
TCGA.DD.AADV.01	LIHC	0.0526854	0	0.0149104	0.0811257	0	0.0647451	0	0.0916244	0.0142908	0	0	0.0865646	0.0167391	0.0344882	0.0442024	0.446639	0.0254869	0	0.0264985	0	0	0	0.368	0.024552	1.08232
TCGA.2Y.A9HB.01	LIHC	0.0481025	0	0.00951762	0.258937	0	0.0886244	0	0.0813485	0.0525932	0	0	0.0142696	0.0147775	0	0.0824728	0.344569	0	0	0.00478777	0	0	0	0.196	0.0599743	1.07562
TCGA.2Y.A9HA.01	LIHC	0.0335155	0	0.00199926	0.00162958	0	0.0743742	0	0	0.0102425	0	0.0465895	0.0373134	0.104726	0.168971	0.0311847	0.320399	0.0247324	0	0.12082	0	0.0235025	0	0.148	0.0746654	1.06066
TCGA.2Y.A9H8.01	LIHC	0.00847378	0	0.163663	0.239609	0	0	0	0.0831662	0.10074	0	0	0.0512421	0.0649456	0.0331007	0.0350717	0.195908	0.00837203	0	0.015707	0	0	0	0.014	0.258379	0.985638
TCGA.2Y.A9H9.01	LIHC	0	0.000839025	0.0957297	0.161235	0	0.054249	0	0.0472406	0.0637002	0	0.0130714	0.0346406	0.0464678	0	0.110645	0.341808	0.00335334	0	0.0265804	0.000440061	0	0	0.14	0.0785567	1.05721
TCGA.2Y.A9H7.01	LIHC	0.0125637	0.0158078	0	0.0798579	0	0.29586	0	0.0118047	0.0600877	0	0.00897866	0.0568149	0.10179	0	0.0150105	0.23247	0.0207091	0	0.0811189	0	0	0.00712613	0.694	-0.00952817	1.09065
TCGA.DD.AAEG.01	LIHC	0.0131111	0	0	0.0223989	0	0.210079	0	0.0267235	0	0	0	0	0.0353659	0.380246	0.091972	0.0132036	0.00802365	0	0.197753	0	0	0.00112304	0.094	0.115587	1.05723
TCGA.WX.AA47.01	LIHC	0.179342	0	0.0397185	0.113002	0	0.107626	0	0.0599542	0.0313796	0	0.143416	0	0.0543146	0.192626	0.0192844	0.029947	0	0.0139536	0.015437	0	0	0	0.29	0.0364798	1.08149
TCGA.2Y.A9GZ.01	LIHC	0.00875699	0	0.190881	0.0542355	0.0219936	0.0513683	0	0.088247	0	0	0.00109271	0.0717773	0	0.0604558	0.00750078	0.418283	0	0.016712	0.00869574	0	0	0	0.1	0.112042	1.0565
TCGA.2Y.A9H6.01	LIHC	0.00373643	0.0360647	0.0138277	0.102124	0	0.237113	0	0.0262228	0.128616	0	0	0.055762	0.0545089	0.0121878	0.0129932	0.271485	0.0119507	0	0.033408	0	0	0	0.378	0.022347	1.08628
TCGA.DD.AADB.01	LIHC	0.064197	0	0.0217639	0.289299	0	0.0576149	0	0.0504309	0.127615	0	0	0.0417748	0.0300122	0.091544	0.100539	0.112877	0	0	0.0112867	0	0	0.00104564	0.078	0.129994	1.05154
TCGA.WQ.AB4B.01	LIHC	0	0.0322577	0.0107695	0.0930759	0	0.194636	0	0.0030982	0	0	0.000761239	0.0155144	0.0133747	0	0.0500098	0.421287	0.0247651	0	0.140362	0	0	8.84162e-05	0.622	-0.00416944	1.08424
TCGA.DD.AADM.01	LIHC	0	0.00212605	0.0425117	0.123551	0	0.0686743	0	0.0567045	0.102929	0	0	0.114377	0.00815468	0.0711218	0.0359325	0.283571	0.0125193	0	0.0778271	0	0	0	0.548	0.00354519	1.08759
TCGA.DD.AADU.01	LIHC	0.0287674	0	0.000575224	0.0111952	0.115056	0	0	0.085536	0.0397459	0	0	0.142111	0.0236987	0.121481	0.0691642	0.253918	0	0	0	0.108751	0	0	0.312	0.0317243	1.08934
TCGA.2Y.A9H0.01	LIHC	0.00807649	0.00535077	0.00627727	0.349158	0	0	0.0613385	0.122996	0.0615735	0	0	0.00835254	0.051495	0	0.06369	0.257871	0.00382108	0	0	0	0	0	0.14	0.0795387	1.07266
TCGA.DD.AACC.01	LIHC	0.0575881	0	0.0198389	0.334974	0	0.0131848	0.0399726	0.104992	0.0517609	0	0	0.0615706	0.0445445	0.00264895	0.0776406	0.170821	0.0193025	0	0	0.00116067	0	0	0.092	0.115812	1.05856
TCGA.DD.AADL.01	LIHC	0.0201012	0	0.0469445	0.0948672	0.0893015	0	0	0.060239	0	0	0.0165903	0.103156	0.0300435	0.0595687	0.0595521	0.35236	0	0	0.047926	0	0	0.0193506	0.65	-0.0070237	1.08914
TCGA.DD.AAVQ.01	LIHC	0.0828531	0.0357698	0.00734893	0.13969	0	0.140298	0	0.122865	0.059692	0	0	0.0482417	0.0409134	0.0660023	0.0720727	0.156857	0.0022616	0	0.0251332	0	0	0	0.05	0.156877	1.02767
TCGA.DD.AADN.01	LIHC	0	0.0550466	0.1134	0.304669	0	0	0.0356349	0.0493775	0.0911523	0	0	0.104598	0.0491033	0.0478103	0.0439308	0.0667654	0.0262517	0	0	0.0122594	0	0	0.02	0.23652	1.00411
TCGA.DD.AADO.01	LIHC	0	0.0189898	0.0624912	0.222613	0	0.0122905	0	0.0731852	0.167026	0	0	0.0916488	0.0409827	0.144997	0.0399161	0.110288	0.00977494	0	0.00579764	0	0	0	0.096	0.114711	1.05497
TCGA.DD.AADS.01	LIHC	0.0185733	0	0.0300006	0.15826	0	0.026367	0.000321777	0.0741281	0.0785211	0.0221337	0	0.101964	0.0973075	0.0201219	0.044293	0.215319	0.0093368	0	0.103353	0	0	0	0.144	0.0769894	1.05338
TCGA.DD.AADK.01	LIHC	0.106565	0.00698098	0.0500309	0.0958217	0	0.157672	0	0.0802756	0.103705	0	0	0.0430372	0.0170646	0.0145404	0.0424545	0.232624	0.0287302	0	0.0204971	0	0	0	0.034	0.19091	1.01062
TCGA.DD.AAD0.01	LIHC	0.0137632	0	0	0.0640612	0	0.073698	0	0.111	0.00322819	0.000208472	0	0.104362	0.0484034	0.159797	0.0810333	0.247513	0	0	0.0929319	0	0	0	0.234	0.0495267	1.06896
TCGA.DD.AACS.01	LIHC	0.00373917	0.0132805	0	0.0116934	0	0.497404	0	0	0	0	0.057204	0.0315014	0.135776	0.0961275	0.0590148	0	0.000552003	0.0147445	0.0789628	0	0	0	0.892	-0.0255607	1.11268
TCGA.DD.AACJ.01	LIHC	0.0113141	0	0.000499421	0.0805157	0.00156183	0.116419	0	0	0	0	0.00975504	0	0.18263	0.114853	0.00297402	0.305995	0	0	0.169866	0	0	0.00361578	0.192	0.0608872	1.06411
TCGA.DD.AACD.01	LIHC	0.00340473	0.00315003	0	0.129329	0	0.0916474	0	0.0258047	0.00309452	0.154494	0.000526564	0	0.0404496	0.0445152	0.0679767	0.293258	0	0	0.142349	0	0	0	0.262	0.0405481	1.07106
TCGA.DD.AAEI.01	LIHC	0.00640981	0	0	0.128653	0	0.153225	0	0.0099461	0.0528878	0	0	0.0575124	0.0240922	0.024344	0.0384933	0.383458	0.00713755	0	0.11021	0	0	0.00363067	0.356	0.0255831	1.07685
TCGA.DD.AAE7.01	LIHC	0.042717	0	0.021655	0.18788	0	0.247989	0	0.0373975	0.00286132	0	0	0.0577494	0.0199503	0	0.101152	0.257173	0.00774523	0	0	0.0154027	0	0.000327045	0.148	0.0740952	1.07099
TCGA.DD.AAVW.01	LIHC	0	0.0335319	0.026031	0.0488963	0	0.344965	0	0	0.077982	0	0	0.0628979	0.0212667	0	0.0139324	0.247329	0.0931575	0	0.0300109	0	0	0	0.17	0.0672527	1.06351
TCGA.CC.A123.01	LIHC	0	0.0526655	0.0119476	0.0856991	0	0.02186	0	0.0543974	0.0670709	0	0	0.154941	0.0591133	0.0247346	0.00770646	0.34099	0.015703	0	0.101788	0	0	0.00138242	0.55	0.00328101	1.08839
