# Supplementary material for: Comprehensive analysis of immune-related prognostic genes in the tumour microenvironment of hepatocellular carcinoma
Source: BMC Cancer. 2021 Mar 31;21:331. doi: 10.1186/s12885-021-08052-8 (PMC8011181; doi:10.1186/s12885-021-08052-8)
Supplement: Supplementary file 15 — Additional file 15: Supplementary Tables S13. Biomarkers in the TCGA-HCC dataset. [file 12885_2021_8052_MOESM15_ESM.xlsx]

## Sheet: Sheet1
Tables S13: Biomarkers in the TCGA-HCC dataset
	PDL1	PDL2	PD1	CTLA4	IFNG6	CYT	Pan_F_TBRS	ImmuneRiskScore
TCGA.FV.A495.01	0.304128	0.640897	0.997752	0.651737	3.39133	2.53282	1.29016	1.01998
TCGA.ED.A7PZ.01	0.173729	0.0627528	0.0700255	0.0236549	1.64182	0.45374	0.0108064	3.11869
TCGA.ED.A97K.01	0.74865	0.513355	0.469221	0.790067	2.90467	1.68213	2.06915	3.68861
TCGA.ED.A7PX.01	0.304647	0.453651	2.09571	0.176539	2.68199	1.31299	5.46743	3.91501
TCGA.BC.A3KF.01	0.389132	0.274354	0.180139	0.0624058	2.928	1.20311	-0.806453	0.524608
TCGA.DD.A4NR.01	1.48667	1.64507	3.19589	2.21599	5.30013	4.28629	4.14988	3.015
TCGA.DD.AACK.01	0.435268	0.146255	0.285494	0.410662	3.07284	0.948231	-0.566228	0.682397
TCGA.RC.A6M6.01	0.0678551	0.232541	3.5529	1.14607	2.91983	0.947931	-1.17803	6.50149
TCGA.FV.A496.01	0.131948	0.0909836	0.0572193	0.0230957	2.06188	0.346762	-1.83076	1.1431
TCGA.DD.A3A8.01	0.227183	0.135859	0.0521706	0.0898494	2.78803	1.31305	-2.80171	0.0205705
TCGA.DD.AADM.01	0.3192	0.181956	0.275643	0.400434	2.78212	1.4772	-0.396309	-0.0454797
TCGA.FV.A4ZQ.01	1.23566	1.49476	3.78195	1.90271	5.96027	4.61285	-3.19237	1.73248
TCGA.DD.A11B.01	0.267917	0.53089	0.169167	0.0222003	3.0697	1.06241	-0.959144	-0.364251
TCGA.RC.A6M5.01	0.219503	0.462974	0.254699	0.280668	1.93432	1.43833	3.64344	3.23628
TCGA.DD.AAC8.01	0.17095	0.335959	0.121685	0.196934	3.10007	1.40814	-2.27509	2.13725
TCGA.EP.A2KC.01	0.366821	0.357291	0.241245	0.328544	3.2223	1.02604	-1.32953	0.479514
TCGA.BW.A5NO.01	0.447756	0.649763	0.398601	0.595744	3.09956	2.12486	-1.09648	0.639405
TCGA.5C.AAPD.01	1.20269	1.36152	2.07626	1.95964	5.19505	3.01903	1.16475	3.40883
TCGA.ZP.A9D1.01	0.347484	0.522724	0.327036	0.667769	3.19969	1.96214	2.41509	-0.116221
TCGA.RC.A6M4.01	0.153134	0.111684	0.0214904	0.0736525	2.45776	0.241539	-2.1031	-0.546991
TCGA.T1.A6J8.01	0.142483	0.201954	0.0938823	0.116112	2.64014	1.07575	-0.649615	1.27639
TCGA.G3.AAV4.01	0.602236	0.639265	0.106481	0.015657	3.23156	1.36424	-1.97151	-0.212095
TCGA.WQ.A9G7.01	0.0813256	0.03588	5.32461	0.207277	1.93137	0.594328	-0.509625	1.6781
TCGA.GJ.A6C0.01	1.99911	2.65092	0.747146	0.375202	3.89391	1.94287	0.459241	2.4846
TCGA.BC.A10Z.01	0.242164	0.120547	0	0.0684768	1.46972	0.339662	-2.33907	-0.385477
TCGA.2Y.A9HA.01	0.411332	0.68313	0.0617228	0.24076	3.22113	1.37	-1.77934	1.12316
TCGA.DD.A73E.01	0.261833	0.0808088	0.0306662	0.0153712	1.90607	0.7473	-2.23968	-0.283014
TCGA.5R.AAAM.01	0.637776	1.0766	0.492058	0.240398	3.15401	2.17278	2.61679	-0.115086
TCGA.UB.A7MD.01	0.611323	0.710604	0.588027	0.708679	3.48814	1.68519	0.168241	1.55551
TCGA.ED.A8O6.01	0.144253	0.14175	0.608049	0.824386	2.54649	1.36356	1.07717	2.97177
TCGA.G3.A7M9.01	0.263466	0.19377	1.0052	0.446705	2.45693	1.29759	-1.49354	7.51415
TCGA.G3.AAV6.01	0.0748672	0.105273	0.142093	1.06241	1.81294	1.13151	-0.694616	1.7721
TCGA.KR.A7K0.01	0.320399	0.156524	0.186586	0.247134	3.07442	1.15253	1.02581	0.0330993
TCGA.GJ.A9DB.01	0.34032	0.305193	0.290434	0.382105	3.15988	1.07466	1.38353	0.551576
TCGA.DD.A11A.01	0.214496	0.259356	0.0217569	0	2.33411	1.16689	-1.56297	0.622017
TCGA.CC.5260.01	0.647894	0.749915	0.646083	0.4048	3.52026	2.42096	3.31466	6.46237
TCGA.HP.A5MZ.01	0.452446	0.699758	0.815128	0.98814	4.02776	2.54822	2.21548	1.9474
TCGA.BC.A10W.01	0.47696	0.51378	0.513814	0.855857	3.16273	1.12874	1.84065	7.07154
TCGA.QA.A7B7.01	0.69765	0.432389	0.423526	0.489573	2.79621	1.48069	-2.27597	1.15467
TCGA.CC.5261.01	0.559561	0.645572	1.19474	0.505607	3.47749	2.44217	3.52086	3.2324
TCGA.CC.A1HT.01	1.56068	2.0094	2.19583	2.45419	6.5157	4.06196	1.90096	7.20704
TCGA.CC.5264.01	0.245024	0.246292	0.463256	0.806417	2.55271	1.2178	-2.095	5.6353
TCGA.CC.5262.01	0.547339	0.589064	0.369769	0.476924	3.49195	2.32587	3.57971	2.76617
TCGA.DD.AACL.01	0.615622	0.970374	1.96626	1.49038	4.54429	3.23204	-2.72718	6.6339
TCGA.DD.AADF.01	0.293632	0.177208	1.5531	0.889357	3.38914	2.11167	-2.09353	-1.46986
TCGA.CC.5258.01	0.405532	0.53582	2.08362	0.665888	3.75423	1.4816	1.77259	3.31186
TCGA.CC.5263.01	1.06943	0.380762	0.428216	0.38549	3.48358	0.737672	-1.19978	6.32371
TCGA.DD.AAD0.01	0.373588	0.100382	0.0287857	0.0287051	3.50767	0.87914	-3.4776	-0.710997
TCGA.CC.A8HT.01	0.633036	0.231384	0.518513	1.13536	3.86364	1.87709	0.00647475	4.31721
TCGA.DD.AAE6.01	0.109249	0.038898	0	0.0145872	1.10432	0.408883	-3.29697	1.58347
TCGA.BC.A112.01	0.354659	0.276475	0.135486	0.0825809	2.76856	0.900842	4.30524	3.31284
TCGA.DD.AACX.01	0.438686	0.108687	0.433116	0.120735	3.25491	1.07245	-2.26804	1.31244
TCGA.DD.A39Y.01	0.140212	0.152673	0.371656	0.354289	1.87951	0.870513	-2.48405	5.23067
TCGA.DD.AACZ.01	0.876499	1.71499	1.56417	1.86179	4.95788	3.64323	-1.26422	5.77462
TCGA.G3.A3CI.01	0.330329	0.264905	0.404387	0.304074	2.78237	2.04591	-0.598914	-0.368885
TCGA.DD.A1EI.01	0.275609	0.523639	0.669135	0.34196	2.83325	1.61582	1.54736	3.44393
TCGA.FV.A3R2.01	0.563749	0.366455	0.190324	0.200244	3.01176	1.35822	-1.60258	1.76228
TCGA.DD.AACH.01	1.06682	0.296242	0.187048	0.408099	2.66165	2.06669	0.54183	5.11064
TCGA.CC.A9FS.01	0.162489	0.348622	0.233969	0.266983	3.19278	1.42311	-1.57038	-0.484048
TCGA.UB.A7MF.01	1.83714	1.38209	1.89811	1.45224	6.93958	3.76079	-2.52697	3.77155
TCGA.CC.A7IE.01	0.346536	0.426401	2.15425	1.99719	4.0463	2.72205	0.0499514	1.29343
TCGA.CC.A123.01	0.0916596	0.0669151	0	0.374713	1.9599	0.846462	-1.92414	1.55208
TCGA.DD.A119.01	0.117088	0.127961	0.153685	0.0962321	2.7784	1.1203	-0.291347	0.909986
TCGA.MR.A520.01	0.318928	0.266285	0.113219	0.0386272	2.45151	1.71952	-2.24805	-0.977263
TCGA.DD.A3A1.01	0.313131	0.301011	0.242022	0.241391	2.90923	1.63981	-2.97834	2.14944
TCGA.FV.A3I1.01	0.655112	0.572579	0.792984	1.09188	3.96691	1.16378	0.17256	3.32943
TCGA.CC.A9FW.01	0.274314	0.162109	0.637511	0.906142	2.94683	1.59545	-2.69196	0.113586
TCGA.CC.5259.01	0.137069	0.180368	0.4251	0.391749	3.04095	1.62543	-3.91338	3.58572
TCGA.2Y.A9HB.01	1.01651	0.720937	1.62378	0.952978	4.28017	2.56017	-0.31796	0.769772
TCGA.4R.AA8I.01	0.805048	0.355632	0.277645	0.415896	3.87823	1.91991	-0.250883	0.732187
TCGA.CC.A7IK.01	0.313099	0.275605	0.0372642	0.165768	2.82318	1.30678	-3.30455	0.44878
TCGA.CC.A5UE.01	0.268088	0.191418	0.397764	0.352753	2.51726	1.19734	-2.84703	3.35475
TCGA.CC.A7IL.01	0.143589	0.061952	0.0497172	0.0299513	2.27552	0.501014	-2.95083	-1.28832
TCGA.CC.A8HV.01	0.13281	0.152719	0.183112	0.563164	1.56523	0.969524	0.457102	5.82382
TCGA.DD.A73B.01	0.375723	0.315004	0.0343385	0	2.03958	1.16731	-2.96791	1.54262
TCGA.MI.A75C.01	0.321053	0.222202	0.787854	0.714451	3.15153	2.22752	-1.59283	2.06125
TCGA.ED.A66Y.01	0.0614801	0.105171	4.82405	0.0789385	1.70953	0.535413	0.748161	3.4819
TCGA.CC.A7IG.01	0.178678	0.187826	4.78324	0.379737	2.15826	0.870876	-0.258857	5.06278
TCGA.CC.A8HS.01	0.0945363	0.124973	0.50085	0.381652	2.64661	1.29105	1.7168	3.2045
TCGA.CC.A3M9.01	2.76641	3.6111	4.19515	1.77217	6.10007	5.32677	6.12197	5.85616
TCGA.CC.A3MA.01	0.174822	0.253144	0.135334	0.0873367	3.42931	1.17055	5.33665	3.93882
TCGA.EP.A3JL.01	0.462929	0.751131	1.25298	0.916444	4.23222	2.66601	0.583229	1.60555
TCGA.CC.A5UD.01	0.234633	0.132069	0.448519	0.227875	3.22693	1.76898	-1.27825	4.37499
TCGA.BC.A10R.01	0.165405	0.434761	0.14705	0.0800657	2.45573	0.564232	1.60196	1.68301
TCGA.UB.AA0V.01	0.847944	0.674002	0.319839	0.225687	3.28706	1.74987	2.95917	-0.286829
TCGA.CC.A3MB.01	0.133674	0.217093	0.447145	0.52502	2.84588	1.3048	-1.93212	2.0458
TCGA.5C.A9VH.01	0.210573	0.178145	0.795071	0.319757	2.63635	1.36709	2.91316	1.49821
TCGA.UB.AA0U.01	0.543055	0.836221	0.45676	0.415012	3.81027	1.70039	2.2001	2.46929
TCGA.5C.A9VG.01	0.25256	0.264406	0.257822	0.159721	1.89987	0.758927	2.78976	1.17373
TCGA.MR.A8JO.01	0.605571	0.902559	0.987568	1.25605	3.36924	3.07279	8.38252	3.30506
TCGA.ZS.A9CG.01	0.519561	0.419605	0.183408	0.132981	3.27238	1.34978	-0.966418	0.208413
TCGA.CC.A8HU.01	0.156634	0.203859	0.172931	0.0888107	1.7397	0.807897	0.788272	4.08978
TCGA.WJ.A86L.01	0.547715	0.723436	0.158498	0.185041	2.9669	1.06831	-3.6316	1.98238
TCGA.DD.AAC9.01	0.247107	0.360589	0.434774	0.538559	2.98206	1.88576	1.43622	0.649188
TCGA.CC.A5UC.01	0.181269	0.248845	0.507126	0.660491	2.86471	1.39608	3.10604	2.28225
TCGA.DD.A1EE.01	0.482981	0.308982	0.100592	0.129101	2.63443	0.593592	-0.922916	2.78482
TCGA.G3.AAV5.01	0.242835	0.16941	0.292284	0.494951	2.10649	1.2221	-2.08357	2.06834
TCGA.2Y.A9H6.01	0.21605	0.516286	0.684304	0.426901	2.68937	1.85185	2.02768	1.07717
TCGA.G3.AAV1.01	0.234225	0.280164	0.0365959	0.184762	2.59899	0.976188	0.429184	1.36831
TCGA.K7.AAU7.01	0.770305	0.367698	0.635331	1.06451	3.13159	1.28823	3.82259	4.10092
TCGA.G3.AAV7.01	0.523811	0.46964	0.463836	0.699023	2.97714	0.888119	1.19028	7.01514
TCGA.G3.A7M7.01	0.0731296	0.0512008	0.0711043	0.0709079	2.12958	0.992805	-0.713385	0.827072
TCGA.CC.A3MC.01	0.413769	0.414867	0.252068	0.305328	2.71352	0.828783	2.2539	3.59995
TCGA.EP.A3RK.01	0.942287	1.26844	2.45831	1.50196	4.28826	3.38596	-0.359	2.62061
TCGA.DD.AACF.01	0.693284	0.607264	0.290484	0.140049	3.43159	1.85678	-1.86242	0.3636
TCGA.CC.A7IH.01	0.237131	0.271273	0.0353375	0.0118421	2.14744	0.990664	-1.53254	-1.09054
TCGA.FV.A3R3.01	0.258863	0.642825	0.912763	0.215115	2.95003	2.27461	2.60173	2.30023
TCGA.LG.A9QD.01	0.364103	0.257165	0.294407	0.143796	3.90991	1.38276	0.554076	-0.416109
TCGA.G3.AAV2.01	0.179531	0.259781	0.0392652	0.0519748	2.41049	1.19669	-1.44047	-1.00284
TCGA.DD.A4NQ.01	0.754063	1.32798	0.266986	0.45146	3.09868	1.07696	-0.867455	5.8902
TCGA.DD.AACD.01	0.137937	0.293407	0.126641	0.242423	3.57349	1.83203	-1.12429	0.888074
TCGA.CC.A7IJ.01	3.28388	5.28673	2.19179	1.25361	5.15194	3.98802	5.80237	6.00867
TCGA.BC.A69I.01	0.403035	0.281327	0.170253	0.0808578	2.70468	1.53873	0.892957	-0.121189
TCGA.LG.A6GG.01	0.422708	0.0828859	0.0924183	0.125263	2.32681	0.762948	-0.549031	-0.971159
TCGA.ED.A7PY.01	0.146745	0.110638	0.181107	0.199367	3.16363	1.13378	-1.62714	-0.757187
TCGA.DD.A1EF.01	0.323468	0.383248	0.81131	0.82165	3.26914	1.91456	-1.02306	-0.0634466
TCGA.WQ.AB4B.01	0.287857	0.140499	0.118789	0.377991	2.6427	1.19336	0.546959	-0.236751
TCGA.ZP.A9D4.01	0.440993	0.25886	0.286725	0.0739832	3.24653	0.784209	-2.39128	-0.941771
TCGA.3K.AAZ8.01	0.334718	0.248158	0.592099	0.531002	4.14486	1.79659	-2.02852	0.243925
TCGA.CC.A7II.01	2.92623	0.230078	0.121574	0.109568	1.9902	0.845489	-0.164933	8.52858
TCGA.ED.A7XP.01	0.413488	0.442839	0.346046	0.355722	2.83712	1.95713	1.23139	1.47901
TCGA.ED.A8O5.01	0.311116	0.162776	1.83005	0.093048	2.50899	1.80024	0.0414199	-0.954463
TCGA.ED.A66X.01	0.204121	0.553508	0.889294	0.409432	2.95702	1.44308	4.99424	2.39724
TCGA.ED.A82E.01	0.25133	0.313141	0.124854	0.417899	3.46861	0.747402	2.13232	3.18878
TCGA.BD.A3EP.01	0.471896	0.497008	1.1815	1.289	3.50148	2.56022	3.02289	1.94552
TCGA.DD.AA3A.01	0.178768	0.100789	2.09256	0.0570843	2.52907	0.962489	-1.11544	3.62643
TCGA.YA.A8S7.01	0.547206	1.22721	0.893248	0.943308	3.30711	2.2011	0.0890529	3.09564
TCGA.G3.AAV3.01	0.759927	0.758656	2.06758	1.26352	4.93017	3.41441	0.2111	0.16093
TCGA.DD.A1EL.01	0.195193	0.279972	0.0757519	0.343451	2.7758	1.17711	-2.80158	3.72485
TCGA.DD.AACP.01	0.155673	0.156503	0.457234	0.895231	2.62676	1.53364	-2.34424	3.43781
TCGA.G3.A25S.01	0.351034	0.449323	0.49445	0.662045	2.43844	2.16906	-3.10232	1.07033
TCGA.DD.A3A7.01	0.127316	0.0862897	0.471079	0.254021	2.0055	1.27985	-2.55194	2.1752
TCGA.ED.A627.01	0.96935	1.04187	2.14784	1.35404	4.58157	3.57419	4.77693	1.27249
TCGA.DD.AADC.01	0.372657	0.428588	0.519467	0.665898	3.13066	1.2074	-0.419409	3.02112
TCGA.LG.A9QC.01	1.26897	0.258118	0.178247	0.218991	2.12512	0.936744	2.87761	0.536726
TCGA.ED.A7XO.01	0.403845	0.530716	0.593864	0.333225	2.77095	2.08999	1.76505	-0.244595
TCGA.G3.A7M8.01	0.636021	0.368639	0.136874	0.0760528	2.09748	0.967388	-0.348824	-0.810024
TCGA.DD.AACQ.01	0.527556	0.0655396	0.272594	0.0247203	2.91008	0.741544	-1.91821	2.17072
TCGA.DD.AADQ.01	0.440234	0.155082	0.495876	0.44395	3.49822	1.7824	-1.0536	0.194846
TCGA.ES.A2HT.01	0.245795	0.265017	0.239367	0.144019	2.91643	1.29054	-0.847567	0.879371
TCGA.BC.A69H.01	0.243167	0.379255	1.29125	0.817468	2.76457	1.47846	-0.843848	5.41731
TCGA.G3.A7M5.01	0.322531	0.512771	0.419034	0.28062	2.74018	2.00808	-2.08019	-0.130996
TCGA.5R.AA1D.01	0.414445	0.934225	0.675988	0.486034	2.58125	2.22889	4.45491	2.73232
TCGA.G3.A25Y.01	0.288873	0.400432	1.22165	0.691189	3.89339	1.66054	1.76715	2.64399
TCGA.DD.AADO.01	0.376361	0.739403	1.56429	1.78229	3.60053	3.02469	-3.03592	2.23801
TCGA.DD.AADP.01	0.259748	0.396487	0.361823	0.316188	3.44519	1.56602	1.53749	0.944353
TCGA.RC.A7SH.01	0.110143	0.103266	1.82769	0.360432	1.75211	0.57562	0.338346	0.90198
TCGA.DD.AACG.01	0.145446	0.390579	0.34544	0.42959	2.66504	1.88421	-2.63662	3.27478
TCGA.RC.A7SK.01	0.0913875	0.0116582	0.101133	0.160489	2.08628	0.791485	-1.88441	-0.124584
TCGA.DD.AADS.01	0.318952	0.423972	1.10201	1.21126	3.84113	2.77357	-2.48204	-1.43586
TCGA.G3.AAV0.01	0.248247	0.21794	0.504391	0.132655	2.73807	1.50471	-1.91806	-1.81576
TCGA.DD.AAEB.01	0.252828	0.14061	0.118883	0.24559	2.24688	1.3197	-2.74696	-1.22569
TCGA.G3.AAUZ.01	0.336739	0.484986	0.961434	0.60411	3.15106	2.25367	-0.355031	-0.321482
TCGA.UB.A7ME.01	0.386716	0.76058	2.0045	1.20289	4.43935	2.58136	0.897745	0.753065
TCGA.UB.A7MC.01	0.679301	0.338241	0.13256	0.244978	2.78238	0.399831	-3.18225	0.495173
TCGA.MI.A75E.01	0.438927	0.405635	0.772919	0.168226	3.25456	2.03635	1.49902	0.120611
TCGA.K7.A6G5.01	0.465911	0.479357	0.561879	0.425397	3.95314	1.87333	-1.84571	0.937356
TCGA.K7.A5RG.01	2.09579	2.60406	3.97181	3.15361	6.2304	5.02068	-1.06033	2.26069
TCGA.5R.AA1C.01	0.31336	0.601377	0.514571	0.353641	4.14377	1.92372	-3.92385	-0.872976
TCGA.G3.A5SM.01	0.566892	0.668534	0.496177	0.562092	3.61453	1.64349	1.01907	1.67537
TCGA.DD.A3A3.01	0.0922026	0.106246	0.118357	0.240215	2.20857	0.988091	-1.80961	2.06676
TCGA.O8.A75V.01	0.248668	0.625046	0.670014	0.30178	3.0879	2.10254	0.375417	0.88611
TCGA.BC.A5W4.01	0.251607	0.0868571	0.0165966	0	3.02098	0.610624	-4.39067	-0.912359
TCGA.DD.AAE1.01	0.214274	0.149042	0.148252	0.344601	3.52841	1.46178	-2.32087	-1.06689
TCGA.DD.AADU.01	0.244637	0.105043	0.185616	0.441571	2.38451	0.923417	-3.30468	-0.139403
TCGA.DD.AADY.01	0.567255	0.253424	0.0859427	0.166606	3.35412	1.05278	-0.581989	0.542115
TCGA.DD.AAE0.01	0.151358	0.353359	0.696855	0.465768	3.53286	1.45617	2.04941	5.45821
TCGA.2Y.A9H5.01	0.176481	0.187885	1.07636	0.432025	2.84514	1.27566	1.70578	0.801174
TCGA.WX.AA47.01	0.281475	0.0828202	0.0158072	0	1.55102	0.304864	-0.350565	0.846968
TCGA.DD.A1EK.01	0.771942	0.515677	0.108692	0.0934004	2.83265	1.6959	1.01384	0.646776
TCGA.BC.A8YO.01	1.32029	1.61522	2.28154	1.61871	5.8255	3.57736	-1.47732	3.81152
TCGA.DD.AAD1.01	0.71564	0.728401	3.94196	0.743777	3.84645	2.99907	4.68671	1.0159
TCGA.DD.AAE3.01	0.390301	0.481017	0.0754123	0.129142	2.38428	1.21932	1.61687	-1.42031
TCGA.EP.A12J.01	0.659747	1.01125	0.106196	0.0272143	3.92507	1.73512	-1.98699	0.0216923
TCGA.DD.AADV.01	0.322059	0.538587	0.182703	0.0939834	3.28375	1.67391	-0.000196273	0.417617
TCGA.DD.AAEA.01	0.862572	0.438651	1.63547	1.20672	3.78928	2.10558	-2.84282	0.179414
TCGA.RC.A7SF.01	0.258268	0.232817	0.476994	0.824246	3.03445	1.52492	-1.03763	0.134477
TCGA.FV.A2QR.01	0.382511	0.0964819	0.0547616	0.0679449	3.65258	1.44389	2.27866	1.37505
TCGA.G3.A3CK.01	0.381316	0.685407	1.62327	1.09283	4.02536	2.3052	-1.19195	0.271167
TCGA.DD.AADW.01	0.2527	0.145882	0.264094	0.20889	2.89045	1.09188	2.61832	3.67731
TCGA.RC.A7SB.01	0.573812	0.436712	0.17192	0.230846	3.43404	1.01052	-1.58056	-0.424122
TCGA.G3.A3CJ.01	0.149473	0.151353	0.0985684	0.0126599	2.45821	1.32779	-1.31438	0.201105
TCGA.EP.A2KB.01	0.198054	0.205842	0.346702	0.369904	2.84216	1.28515	-1.78469	-1.32353
TCGA.DD.A39Z.01	0.17218	0.0143671	0.123762	0.0318606	2.28683	1.23073	-0.998658	0.409969
TCGA.UB.A7MB.01	0.238363	0.163527	0.0631681	0.0255283	2.35491	1.1404	-1.98735	0.836228
TCGA.DD.A1EC.01	2.55712	1.88776	2.39527	1.77221	5.84242	5.80823	1.69491	3.3741
TCGA.DD.AAE4.01	0.637355	1.33894	0.97155	0.848566	4.21017	3.23636	-0.326587	-1.10594
TCGA.EP.A26S.01	0.505032	0.208605	0.0493636	0.0492263	2.38494	1.56399	-0.700636	1.07067
TCGA.DD.A3A4.01	0.154625	0.217025	0	0	1.83285	0.454639	0.831081	1.7492
TCGA.WX.AA44.01	0.372294	0.31294	1.27215	0.744659	3.09992	1.35574	-0.374558	4.40607
TCGA.G3.A5SL.01	0.197968	0.312283	0.0865089	0.167673	3.01689	1.11897	1.14235	-0.485688
TCGA.EP.A2KA.01	0.477466	0.627731	1.60322	1.74524	4.50655	2.95264	-1.75368	4.38482
TCGA.MI.A75I.01	0.366983	0.365893	0.266637	0.265948	2.9095	1.29003	-1.21301	0.583698
TCGA.K7.A5RF.01	0.669529	1.13811	0.872133	0.301692	3.84468	2.39032	1.15384	-0.181286
TCGA.G3.A7M6.01	0.407172	0.346605	0.563073	0.518821	3.20498	1.61327	0.66562	2.79875
TCGA.2Y.A9H8.01	0.356451	0.646231	1.32063	1.19525	3.8894	2.56063	0.862164	2.25865
TCGA.DD.AADL.01	0.297459	0.153891	0.0937811	0.0357858	2.80658	1.29019	-1.61387	1.12427
TCGA.DD.AAE2.01	2.35734	0.940335	1.62999	0.640794	4.63806	2.60031	0.213017	-0.00634962
TCGA.PD.A5DF.01	0.520498	0.386392	0.383296	0.955863	3.58573	1.11659	2.38372	1.27451
TCGA.RC.A7S9.01	0.492048	0.302144	0.908189	0.558311	3.55027	1.88361	-2.57029	3.63361
TCGA.DD.A39V.01	0.277338	0.937466	2.18339	1.23235	3.77375	3.24007	-0.874675	0.991036
TCGA.DD.AAE7.01	0.388846	0.296741	0.536897	0.411086	3.39993	2.10357	1.1393	-0.263395
TCGA.CC.A7IF.01	0.251095	0.131708	0.0684767	0.027704	2.3306	0.952748	0.563062	0.701562
TCGA.G3.A25Z.01	0.190496	0.38569	0.185422	0.317502	2.36112	0.690783	0.765063	-0.677067
TCGA.DD.AAD2.01	0.648692	0.932522	1.02069	0.591495	3.25425	1.996	3.76061	2.42865
TCGA.DD.A4NE.01	0.442871	0.124768	0.0262677	0	2.40881	0.807925	1.25377	3.14083
TCGA.DD.A11C.01	0.50569	0.641968	0.182488	0.199001	3.24258	2.07156	2.87291	-0.126537
TCGA.G3.A6UC.01	0.436681	0.154592	0.0258461	0.0384897	2.75415	1.41174	-1.8997	-1.2271
TCGA.DD.AAD6.01	0.13017	0.0692946	0.0519944	0.370438	1.6929	0.541201	-4.09251	1.1972
TCGA.G3.A3CG.01	0.383908	0.20509	0.140827	0.334909	3.70898	1.3767	0.343989	1.27044
TCGA.BC.A3KG.01	0.519949	0.223406	0.442685	0.482374	2.66735	1.16364	-0.957287	1.45452
TCGA.ES.A2HS.01	0.0672344	0.0926034	0	0.0132753	1.66785	0.63572	0.387191	-1.03513
TCGA.DD.A73D.01	0.202875	0.117167	0.0270544	0.0534618	2.64751	0.692699	-4.02988	-2.23948
TCGA.XR.A8TF.01	0.447273	0.343969	0.80557	0.67872	2.66766	1.40118	-2.57908	-1.10282
TCGA.2Y.A9H9.01	0.349653	0.651052	0.266238	0.335682	3.4241	1.66466	0.293027	-0.799685
TCGA.G3.A5SJ.01	0.980703	0.802082	1.29039	1.81082	4.64766	2.25431	-0.523542	3.31665
TCGA.MI.A75G.01	0.279994	0.103544	0.115359	0.0927582	2.0443	0.595533	-0.290135	-1.14188
TCGA.DD.A73C.01	0.35341	1.12616	0.235102	0.0593846	2.62402	2.20472	-0.429869	-0.277105
TCGA.ZP.A9CZ.01	0.651102	0.80349	1.10369	0.980688	4.14523	2.59753	0.38421	1.99171
TCGA.BC.A10Y.01	0.631465	0.720064	0.971143	0.440663	4.04876	2.32002	0.637491	-0.745843
TCGA.DD.AAEG.01	0.201528	0.211152	0.043576	0.0109869	2.56154	0.750717	-0.296662	2.02919
TCGA.DD.AAE9.01	0.103552	0.13349	0.12483	0.171428	3.12245	0.962374	-4.63163	-0.443706
TCGA.2Y.A9GS.01	0.462335	0.675632	0.178569	0.564258	3.70723	1.36689	-0.38312	2.22893
TCGA.DD.A73A.01	0.304076	0.32457	0.394858	0.369911	3.30186	2.34567	-0.174051	0.365711
TCGA.FV.A2QQ.01	0.188167	0.513508	0.954946	0.45306	3.37018	2.19368	-1.3053	0.0668346
TCGA.G3.A5SK.01	0.446771	0.572608	0.253836	0.27875	3.9538	2.70213	-2.59919	-1.67373
TCGA.MI.A75H.01	0.500215	0.438141	0.627088	0.615033	4.7284	2.80695	0.774566	0.435496
TCGA.HP.A5N0.01	0.339493	0.503217	0.133927	0.0139268	3.15948	2.46273	4.92942	-0.693112
TCGA.WX.AA46.01	0.730744	0.62382	0.108782	0.0989529	2.66396	1.33491	-0.118666	-1.32528
TCGA.2Y.A9GY.01	1.07696	1.51329	2.62687	2.41977	4.62529	4.20485	-2.37141	6.73398
TCGA.DD.AAED.01	0.143726	0.209097	0.800371	0.521022	2.40658	0.826358	-2.84272	1.51458
TCGA.ZP.A9D2.01	0.369063	0.489151	0.756705	0.435121	3.59874	1.12429	-0.156331	4.7709
TCGA.G3.A5SI.01	0.134435	0.0285092	0.0318571	0	2.01165	0.362443	-1.71596	-0.94148
TCGA.BC.A10X.01	0.622506	0.857452	0.255399	0.110912	3.03638	1.90461	1.71226	-0.449466
TCGA.G3.A3CH.01	0.500698	0.566037	2.04046	0.198941	3.25033	2.29789	1.40022	1.62432
TCGA.ZP.A9CY.01	0.420575	0.527	0.0644335	0.0260465	3.36984	1.26615	0.127537	-0.53335
TCGA.DD.AAEH.01	0.622945	0.894539	2.01352	0.945042	4.54645	3.85927	1.00928	-0.511849
TCGA.NI.A8LF.01	0.237927	0.383161	0.369269	0.112097	2.62808	1.55205	2.76739	-0.999193
TCGA.DD.A4NG.01	0.43828	0.542134	0.29489	0.611345	3.12187	1.28629	0.06666	2.05176
TCGA.DD.AAEE.01	0.301655	0.28728	0.102926	0.16723	2.64636	1.14588	-1.01219	-0.848356
TCGA.DD.A4NI.01	0.506384	0.881859	1.31067	0.865328	4.33103	2.21449	0.0925149	-0.944764
TCGA.ED.A4XI.01	0.400579	0.827929	0.306263	0.221513	3.84561	2.47248	1.1557	1.09022
TCGA.DD.A39W.01	0.268172	0.470606	0.153398	0.175147	4.22503	1.40616	-2.09513	-2.07566
TCGA.KR.A7K2.01	0.23761	0.296379	0.231379	0.340253	2.99728	1.52285	-0.241314	0.244403
TCGA.BC.A10U.01	0.169308	0.152407	0.233861	0.169025	2.31198	1.08426	-1.5948	1.21547
TCGA.BC.A10T.01	0.515834	0.649694	0.119258	0.0743426	2.87808	1.59578	2.94575	-0.464698
TCGA.UB.A7MA.01	0.243566	0.107614	0.41763	0.332491	2.61695	1.39739	1.09537	5.65684
TCGA.2Y.A9GZ.01	0.369544	0.204306	0.0270274	0.0269516	2.23726	1.13633	-0.848461	-1.35049
TCGA.FV.A3I0.01	0.747355	0.176359	1.45712	0.712149	2.68988	1.3242	3.46933	6.04607
TCGA.BC.4073.01	1.9294	1.9322	1.79281	1.69468	5.36757	3.43535	0.534245	5.02327
TCGA.ED.A5KG.01	2.12419	2.65401	3.71187	2.49334	6.69522	5.08949	2.78416	2.67903
TCGA.G3.A25V.01	0.67774	0.486656	0.526265	0.625021	3.94409	1.68251	1.20895	0.88441
TCGA.GJ.A3OU.01	1.92665	2.37009	1.01609	1.92256	4.88487	3.25512	2.99304	5.13035
TCGA.DD.AADN.01	0.39772	0.812423	2.22754	1.49062	4.05933	4.45898	-5.66699	1.57945
TCGA.XR.A8TG.01	0.659363	0.220468	0.265805	0.296367	2.96431	1.3714	0.265833	-0.0984841
TCGA.DD.A4NN.01	0.0603804	0.0933119	0.99759	0.092554	2.18974	0.722209	1.217	1.78677
TCGA.KR.A7K8.01	0.568525	0.902224	2.70977	2.05036	4.61666	3.73474	3.28806	1.52444
TCGA.ED.A459.01	0.202454	0.353374	0.278476	0.179758	2.90968	0.702139	-0.281759	4.4451
TCGA.DD.A4NH.01	0.463552	0.49483	0.719664	0.646704	2.44878	1.11906	2.897	4.34769
TCGA.XR.A8TE.01	0.825264	0.211301	0.26655	0.223005	3.03245	0.865396	-0.518583	-0.258572
TCGA.DD.A4NJ.01	0.832839	0.712421	0.218731	0.963322	3.54143	1.24315	1.1588	2.67754
TCGA.DD.A3A9.01	0.165605	0.150864	0.507264	0.206289	2.54271	1.91602	2.64778	3.00611
TCGA.DD.A4NF.01	0.440143	0.389376	0.0749509	0.0378561	2.12603	0.805008	-2.57125	0.062442
TCGA.KR.A7K7.01	0.443498	0.259921	2.24929	1.61139	3.72319	3.21713	-4.12606	0.817202
TCGA.DD.A4NB.01	0.5286	0.574494	0.864612	0.553586	2.95322	2.88739	5.9161	3.34997
TCGA.DD.A1EJ.01	0.249728	0.291666	0.534906	0.2319	3.09894	0.937569	-2.29739	4.10956
TCGA.DD.A4NA.01	1.09254	0.990905	0.437057	0.799171	3.67222	1.50447	4.19075	3.93356
TCGA.XR.A8TD.01	0.863321	1.11266	2.71136	2.03049	5.71311	4.03017	3.79419	2.24778
TCGA.DD.AADK.01	0.144559	0.330309	0.437497	0.538639	3.19452	1.59671	1.12409	2.14821
TCGA.DD.AADJ.01	0.172716	0.182692	0.270167	0.285764	3.381	1.33842	-2.01803	-1.54628
TCGA.DD.AAEK.01	0.535215	0.795082	1.88845	1.00306	4.42021	2.54436	0.689299	0.108679
TCGA.DD.A73F.01	0.718079	1.24546	1.946	0.764611	5.47161	3.84382	0.601376	-0.255799
TCGA.DD.AADI.01	0.462499	0.644021	0.765051	0.56227	4.68825	3.0852	0.954351	0.767847
TCGA.ZP.A9CV.01	0.818979	0.714386	0.420026	0.374229	3.97895	2.68876	-0.0860332	0.874611
TCGA.ZP.A9D0.01	0.123502	0.217862	0.0613196	0.153898	2.4897	0.788033	-0.34134	0.0282477
TCGA.RG.A7D4.01	0.681072	0.973901	2.9239	2.16851	4.88076	3.92874	-2.63415	0.934512
TCGA.BD.A3ER.01	0.573558	0.372059	0.207749	0.471047	2.913	0.84097	1.98711	2.14806
TCGA.BC.A10Q.01	0.347729	0.260603	0.218728	0.241777	2.64889	1.26938	2.42806	3.56823
TCGA.DD.AADG.01	0.256974	0.246426	0.105376	0.0269983	2.35883	1.26949	-1.30132	-1.26256
TCGA.DD.A114.01	2.02251	1.66891	2.49067	1.59249	6.06074	3.27038	3.42476	4.84224
TCGA.2Y.A9H7.01	0.11046	0.142299	0.207428	0.157875	2.87836	1.19075	-1.40001	0.128881
TCGA.DD.A4NK.01	0.369879	0.440654	0.0594476	0.0150506	2.67363	1.6117	0.442793	-1.14738
TCGA.DD.AAD8.01	0.330033	0.520125	0.239242	0.272063	2.42751	1.22979	0.819621	-0.192635
TCGA.2Y.A9H1.01	0.218273	0.300042	0.688228	0.707541	3.12951	2.12872	-2.64582	0.184482
TCGA.DD.AADD.01	0.313088	0.409879	1.00782	0.438391	3.02339	1.77316	-3.33737	1.82715
TCGA.DD.AADA.01	0.188376	0.293451	0.525345	0.407294	2.98898	2.39171	1.38296	0.403074
TCGA.ZS.A9CE.01	0.526275	0.768055	0.0585125	0	2.20466	0.287488	-2.10824	-0.730936
TCGA.DD.AADB.01	0.664014	0.710774	2.8516	1.69009	4.76283	3.12304	-0.722077	3.13758
TCGA.2Y.A9GW.01	0.9492	1.14727	0.335006	0.74646	3.94738	1.33677	0.883314	2.34108
TCGA.DD.AAD3.01	0.302505	0.432528	0.448307	0.330035	4.15498	1.58538	0.959223	0.0629565
TCGA.DD.AACN.01	0.818013	0.418208	0.956415	0.742458	3.67123	1.86966	1.2758	1.4067
TCGA.XR.A8TC.01	0.222435	0.105946	0.140512	0.162221	2.41004	0.685169	-0.44508	-0.876912
TCGA.DD.AAD5.01	0.8355	0.33064	0.234636	0.127883	2.25797	1.1165	-1.94526	6.26571
TCGA.BC.A216.01	0.577856	0.227913	3.03572	1.97459	3.99891	4.09542	0.745637	3.44652
TCGA.BD.A2L6.01	0.250389	0.215837	0.221685	0.221103	2.82054	2.14351	-0.281824	0.100058
TCGA.DD.A1EG.01	0.75765	0.905497	0.766347	0.758335	4.40189	2.33034	0.389175	2.60144
TCGA.ZS.A9CD.01	0.186829	0.214254	0.304611	0.277503	3.14212	1.09302	1.24753	1.33413
TCGA.BC.A217.01	0.822915	0.799391	0.621008	0.764012	4.02006	2.65075	-4.67932	1.63195
TCGA.BC.A10S.01	0.343014	0.784901	0.454588	0.211996	2.69015	2.64588	1.59124	0.525391
TCGA.DD.AACW.01	0.130666	0.26713	0.654733	0.133893	2.81065	1.58182	-2.23572	-1.24886
TCGA.DD.AACY.01	0.173996	0.141919	0.236237	0.0503032	2.77623	1.55449	-0.441047	1.61794
TCGA.2Y.A9H4.01	0.45752	0.710357	0.264762	0.214988	3.3166	2.11969	-0.794664	-0.13905
TCGA.BC.4072.01	1.15893	1.07881	1.78466	2.14607	5.3713	3.67033	2.84465	5.73355
TCGA.DD.A1EH.01	0.300584	0.301724	0.292862	0.125883	3.88814	1.36229	1.19844	1.21131
TCGA.2Y.A9H3.01	0.551354	0.726976	1.28376	1.30878	3.57825	3.13422	2.37245	1.63549
TCGA.DD.AACV.01	0.365292	0.419591	0.0552856	0.0186124	2.64939	0.542679	-3.83901	-0.460181
TCGA.DD.AAEI.01	0.156672	0.281978	0.290323	0.127789	3.56251	1.5503	-2.28003	-0.124832
TCGA.G3.A25T.01	0.490133	0.176841	0.275877	0.154646	2.60513	2.31849	2.40907	2.8779
TCGA.DD.A11D.01	0.333796	0.318052	0.064867	0.0646875	2.81233	1.19981	-0.712633	-0.983349
TCGA.DD.AACT.01	0.224558	0.547857	0.584511	0.27037	3.23137	2.65034	0.0477836	-0.281738
TCGA.DD.AACU.01	0.349853	0.319051	0.45333	0.205889	3.38381	1.4398	-0.860302	1.08554
TCGA.DD.AACI.01	0.664488	0.925654	1.95925	1.77224	3.95061	4.17312	0.57703	1.42138
TCGA.DD.A116.01	0.112125	0.240828	0.310566	0.372715	2.66775	1.56879	-1.6295	1.57016
TCGA.2Y.A9GT.01	0.792175	1.01203	2.36824	1.53316	4.94978	2.93881	1.12488	-0.268842
TCGA.DD.AAW3.01	0.412882	0.0689904	0.0769669	0.0195749	2.49458	1.13531	0.0733806	-1.3059
TCGA.G3.A25U.01	0.485662	0.297702	0.0721461	0.0243832	2.37504	0.992815	-1.0759	-0.84662
TCGA.DD.AACC.01	1.20839	1.60632	3.5691	2.26602	5.52585	4.75102	0.307708	1.46968
TCGA.DD.A39X.01	0.166278	0.16914	0.248864	0.197772	2.43297	1.53328	0.0890602	2.14286
TCGA.DD.A4NL.01	0.276361	0.190368	0.211389	0.102232	2.4157	1.33084	0.321982	-0.173489
TCGA.DD.AAVX.01	0.907655	1.09135	0.189734	0.228113	4.40899	2.12098	-0.12214	-0.340426
TCGA.2Y.A9H2.01	0.891765	0.565234	1.06639	0.647573	3.73145	1.55268	-0.769812	2.36354
TCGA.G3.A25X.01	0.571322	0.801068	1.49041	1.68841	3.42194	3.20388	3.16396	7.52719
TCGA.NI.A4U2.01	0.298186	0.415273	0.079681	0.106812	2.67769	0.825172	-0.263756	-1.00823
TCGA.DD.AACS.01	0.177553	0.155415	0.0599305	0.0401167	2.76101	0.721438	-1.20105	0.512444
TCGA.DD.AAVS.01	0.141409	0.172111	0.585247	0.221931	3.42598	1.90298	1.82055	-0.417914
TCGA.FV.A23B.01	0.426519	0.39772	0.559231	0.571463	4.06493	1.72946	1.1767	-0.153167
TCGA.DD.AAW2.01	0.275034	0.148077	0.0639821	0	2.80417	1.34333	0.511545	-1.30549
TCGA.DD.AACO.01	0.0500749	0.262292	0.207172	0.309798	2.7527	2.11986	-2.25493	2.21801
TCGA.DD.AAVZ.01	0.112973	0.214561	0.325681	0.15801	2.61276	1.26626	-0.890545	-0.522584
TCGA.2Y.A9GU.01	0.123054	0.195338	0.357451	0.216298	2.59529	1.16222	-0.767124	0.781836
TCGA.DD.AAVY.01	0.258647	0.264887	0.209261	0.0247379	2.78368	1.16488	-2.23801	0.0658186
TCGA.DD.AAW1.01	0.373042	0.325004	0.0793385	0.0230519	3.41357	1.02654	-0.669116	-0.997438
TCGA.DD.AAW0.01	0.56442	0.42129	0.607786	0.334818	3.44267	1.97692	1.26929	0.884302
TCGA.DD.A1EB.01	0.88747	1.48769	0.478445	0.25303	3.94297	1.5669	-1.15229	-1.3605
TCGA.DD.AADR.01	0.166661	0.456533	0.131175	0.387889	3.60188	2.1489	0.350604	-0.423557
TCGA.DD.AACJ.01	0.211139	0.0244752	0.097859	0.0540481	1.97337	0.677607	-3.21289	-0.623804
TCGA.BC.A110.01	1.55558	1.07977	0.568323	0.582038	3.65824	2.12741	4.37138	1.07604
TCGA.DD.A3A2.01	0.33195	0.247616	0.0592101	0.0239091	2.98641	1.43547	-2.14175	-2.04731
TCGA.DD.AACE.01	0.265024	0.197727	0.26574	0.234465	3.26917	0.743887	1.64613	-0.780598
TCGA.DD.AAVU.01	0.111778	0.11631	0.0444769	0	2.17026	0.855315	-2.05691	0.16995
TCGA.DD.A4NO.01	0.340977	0.332309	0.200732	0.200201	2.83253	1.21001	0.227951	-0.515801
TCGA.DD.AACA.01	0.284002	0.262617	0.467697	0.121015	2.93502	1.29066	-0.390409	-0.394876
TCGA.DD.AACA.02	0.109777	0.0712066	0	0.0230797	1.79238	0.44802	-2.54641	-1.19139
TCGA.DD.A1ED.01	0.486684	0.629213	0.33586	0.280329	2.91766	1.99677	-0.310018	-0.563909
TCGA.DD.AAVW.01	0.280947	0.755245	0.446584	0.812666	3.19104	1.9484	2.72754	0.680003
TCGA.DD.AACB.01	0.934366	1.31926	2.11964	1.03756	5.06761	3.83916	-1.62478	1.12528
TCGA.DD.A4NV.01	0.649635	0.365641	0.312697	0.174682	2.67804	1.80111	2.17772	-0.149133
TCGA.ZS.A9CF.02	0.759446	0.556333	0.404831	0.608718	3.1382	1.85374	-0.151607	-0.856042
TCGA.ZS.A9CF.01	0.718276	0.282479	0.260591	0.640922	3.70791	2.01634	-0.053133	-0.0408531
TCGA.DD.A1EA.01	0.762295	0.726521	0.937695	0.881173	4.58812	2.25218	-2.55805	0.899439
TCGA.DD.A113.01	0.374679	0.485392	0.586589	0.538984	3.5709	1.29205	0.721556	2.53064
TCGA.2Y.A9GX.01	0.807401	1.26943	0.996493	1.21605	4.23389	2.47346	4.28006	1.19611
TCGA.DD.AAVV.01	0.585432	0.924486	0.788062	1.32347	4.2567	2.44275	2.31749	3.43942
TCGA.DD.A4NS.01	0.774628	0.744744	1.3394	0.495133	3.96973	3.19294	6.2618	2.40853
TCGA.FV.A4ZP.01	0.280235	0.581625	2.54532	0.917297	2.64106	2.39581	-1.84495	6.61038
TCGA.DD.AAVR.01	0.354253	0.88957	0.966326	0.912664	3.44602	2.61004	1.80421	1.91577
TCGA.2Y.A9GV.01	0.483839	1.16574	0.39503	0.242709	3.13204	1.88241	-0.34254	-0.133765
TCGA.DD.A115.01	0.467646	0.549415	0.358179	0.0941579	3.27704	1.96317	0.0692256	0.692591
TCGA.DD.AAVQ.01	0.645473	0.946297	2.18139	1.68355	4.91164	3.33323	1.04085	1.00802
TCGA.DD.A4ND.01	0.938315	0.955038	1.64503	0.892114	4.43307	2.56556	7.00258	1.92239
TCGA.DD.AAVP.01	2.15614	1.41303	0.499196	0.185763	3.33455	1.18394	-0.11066	-0.489264
TCGA.DD.A3A5.01	0.411594	0.282415	0.262833	0	2.20886	1.74525	0.642816	-1.81913
TCGA.DD.A3A6.01	0.542447	0.825356	0.382321	0.574131	2.29056	3.57264	7.52087	2.89702
TCGA.DD.A4NP.01	0.176581	0.14788	0.0328079	0	2.08701	1.08341	-2.12441	-1.71612
TCGA.DD.A118.01	0.169769	0.24805	0.210895	0.0913956	2.40848	0.969028	1.14797	1.23879
TCGA.DD.A73G.01	0.145437	0.181407	0.325333	0.335231	1.93492	1.11663	0.0655777	1.65109
TCGA.2Y.A9H0.01	0.646453	0.588184	1.9214	0.941505	3.83553	2.80601	-2.95146	2.43262
