# Supplementary material for: Comprehensive analysis of immune-related prognostic genes in the tumour microenvironment of hepatocellular carcinoma
Source: BMC Cancer. 2021 Mar 31;21:331. doi: 10.1186/s12885-021-08052-8 (PMC8011181; doi:10.1186/s12885-021-08052-8)
Supplement: Supplementary file 16 — Additional file 16: Supplementary Tables S14. TMB data for the TCGA-HCC cohort. [file 12885_2021_8052_MOESM16_ESM.xlsx]

## Sheet: Sheet1
Tables S14: TMB data for the TCGA-HCC cohort
Tumor_Sample_ID	Non-silent per Mb
TCGA-BC-A10S-01	0
TCGA-BC-A110-01	0
TCGA-BC-A112-01	0
TCGA-BC-A3KG-01	0
TCGA-BC-A69I-01	0
TCGA-CC-5261-01	0
TCGA-DD-A1EA-01	0
TCGA-DD-A1EG-01	0
TCGA-DD-A39Y-01	0
TCGA-DD-A3A0-01	0
TCGA-DD-A3A1-01	0
TCGA-G3-A3CJ-01	0
TCGA-ZS-A9CF-02	0
TCGA-ED-A627-01	0
TCGA-BC-A10X-01	0.024879
TCGA-XR-A8TE-01	0.218816
TCGA-5R-AA1D-01	0.267776
TCGA-ED-A5KG-01	0.36474
TCGA-CC-A9FV-01	0.339792
TCGA-G3-A3CI-01	0.37179
TCGA-MR-A520-01	0.369713
TCGA-DD-A1EC-01	0.533114
TCGA-RC-A6M5-01	0.524221
TCGA-DD-A1ED-01	0.58746
TCGA-G3-A7M8-01	0.551079
TCGA-DD-A4NB-01	0.613046
TCGA-DD-A4NP-01	0.631887
TCGA-ED-A82E-01	0.611048
TCGA-DD-A3A6-01	0.651816
TCGA-ED-A7PY-01	0.628959
TCGA-DD-A4NL-01	0.681896
TCGA-MR-A8JO-01	0.634649
TCGA-DD-A4NA-01	0.766657
TCGA-ED-A7PX-01	0.71359
TCGA-BC-A10Q-01	0.788151
TCGA-DD-AAVW-01	0.810891
TCGA-G3-A3CH-01	0.853011
TCGA-G3-A5SI-01	0.899966
TCGA-UB-AA0V-01	0.810545
TCGA-DD-A3A4-01	0.906047
TCGA-DD-AAVZ-01	0.84629
TCGA-DD-A1EH-01	0.95532
TCGA-DD-A39W-01	0.938789
TCGA-PD-A5DF-01	0.985021
TCGA-CC-A3MA-01	1.01507
TCGA-DD-AA3A-01	0.928725
TCGA-DD-AAE1-01	0.97232
TCGA-DD-AACN-01	0.993909
TCGA-G3-A25T-01	1.15301
TCGA-LG-A9QC-01	1.00196
TCGA-DD-A11B-01	1.08039
TCGA-DD-AACS-01	1.01517
TCGA-DD-AADW-01	1.0109
TCGA-ED-A66X-01	1.05253
TCGA-G3-AAV2-01	1.02313
TCGA-ED-A97K-01	1.03601
TCGA-KR-A7K2-01	1.1017
TCGA-HP-A5MZ-01	1.17098
TCGA-2Y-A9H6-01	1.08846
TCGA-CC-A8HS-01	1.09778
TCGA-DD-A4NR-01	1.13619
TCGA-DD-AACW-01	1.07639
TCGA-DD-A4NH-01	1.24205
TCGA-KR-A7K8-01	1.15162
TCGA-DD-A3A3-01	1.21256
TCGA-DD-A4NS-01	1.15973
TCGA-DD-AADY-01	1.16119
TCGA-EP-A12J-01	1.22465
TCGA-K7-A5RF-01	1.20415
TCGA-CC-A5UC-01	1.26483
TCGA-DD-A4NN-01	1.23369
TCGA-DD-AAVQ-01	1.17221
TCGA-DD-AAVS-01	1.16906
TCGA-2Y-A9H2-01	1.1963
TCGA-DD-A1EI-01	1.23017
TCGA-DD-A4NO-01	1.27106
TCGA-FV-A3R3-01	1.26849
TCGA-GJ-A6C0-01	1.22778
TCGA-WX-AA46-01	1.16978
TCGA-2Y-A9GX-01	1.21678
TCGA-DD-A1E9-01	1.27512
TCGA-DD-A4NE-01	1.37812
TCGA-DD-AACM-01	1.22118
TCGA-XR-A8TC-01	1.21506
TCGA-XR-A8TD-01	1.2084
TCGA-BC-A10Y-01	1.29416
TCGA-CC-5260-01	1.30416
TCGA-DD-A4ND-01	1.37434
TCGA-EP-A3RK-01	1.32327
TCGA-DD-AAE4-01	1.2327
TCGA-RC-A7S9-01	1.34003
TCGA-DD-A1EJ-01	1.40457
TCGA-DD-AAVR-01	1.28888
TCGA-DD-AAVU-01	1.31403
TCGA-ED-A7XO-01	1.37698
TCGA-ZP-A9D2-01	1.3032
TCGA-DD-AAED-01	1.37405
TCGA-DD-AAVX-01	1.41007
TCGA-G3-A25V-01	1.58081
TCGA-G3-AAV6-01	1.38345
TCGA-UB-A7MC-01	1.42733
TCGA-DD-A1EK-01	1.49932
TCGA-ED-A7XP-01	1.49871
TCGA-ED-A8O6-01	1.44964
TCGA-BC-A216-01	1.60053
TCGA-DD-AADJ-01	1.4305
TCGA-5C-AAPD-01	1.44842
TCGA-DD-A119-01	1.53877
TCGA-DD-A3A5-01	1.54516
TCGA-KR-A7K7-01	1.51166
TCGA-BC-A5W4-01	1.62415
TCGA-DD-AAD3-01	1.46679
TCGA-ES-A2HS-01	1.58068
TCGA-WQ-AB4B-01	1.47515
TCGA-ZP-A9D4-01	1.47969
TCGA-2Y-A9HB-01	1.51231
TCGA-DD-A39X-01	1.61709
TCGA-G3-A25U-01	1.78141
TCGA-K7-AAU7-01	1.54152
TCGA-O8-A75V-01	1.56392
TCGA-2Y-A9GS-01	1.54255
TCGA-DD-A4NG-01	1.75379
TCGA-DD-A73F-01	1.5838
TCGA-ES-A2HT-01	1.67221
TCGA-YA-A8S7-01	1.55381
TCGA-2Y-A9GY-01	1.56915
TCGA-2Y-A9H4-01	1.57652
TCGA-BC-A10T-01	1.63248
TCGA-BW-A5NP-01	1.80696
TCGA-DD-A3A2-01	1.66145
TCGA-DD-A73D-01	1.67618
TCGA-FV-A3I1-01	1.61509
TCGA-2Y-A9H5-01	1.5931
TCGA-UB-AA0U-01	1.60804
TCGA-DD-A39V-01	1.74383
TCGA-DD-A39Z-01	1.77328
TCGA-K7-A6G5-01	1.73132
TCGA-WX-AA44-01	1.62626
TCGA-BD-A2L6-01	1.77272
TCGA-CC-A3MB-01	1.80069
TCGA-DD-A4NK-01	1.75018
TCGA-DD-AAE6-01	1.66112
TCGA-DD-AAVP-01	1.66594
TCGA-FV-A4ZQ-01	1.83164
TCGA-G3-A25Z-01	1.85612
TCGA-UB-A7MA-01	1.75494
TCGA-DD-AACE-01	1.65767
TCGA-2Y-A9H0-01	1.69182
TCGA-DD-A73B-01	1.79606
TCGA-EP-A2KC-01	2.0848
TCGA-FV-A3R2-01	1.79036
TCGA-RC-A6M3-01	1.80281
TCGA-DD-AAEE-01	1.73134
TCGA-FV-A3I0-01	1.81929
TCGA-G3-AAV7-01	1.70604
TCGA-GJ-A9DB-01	1.7091
TCGA-RC-A7SF-01	1.99246
TCGA-2Y-A9H7-01	1.76445
TCGA-CC-A123-01	1.8517
TCGA-DD-A73C-01	1.84574
TCGA-DD-AAD2-01	1.75014
TCGA-G3-AAV5-01	1.73595
TCGA-5R-AAAM-01	1.78343
TCGA-BC-A3KF-01	1.9434
TCGA-DD-A4NJ-01	1.96757
TCGA-DD-AAEK-01	1.80427
TCGA-EP-A2KB-01	1.89331
TCGA-G3-A25Y-01	2.0326
TCGA-KR-A7K0-01	1.84566
TCGA-QA-A7B7-01	1.85388
TCGA-DD-AAC9-01	1.79539
TCGA-DD-AACY-01	1.8499
TCGA-DD-AAE2-01	1.81704
TCGA-UB-A7ME-01	1.87583
TCGA-DD-A11C-01	2.10025
TCGA-XR-A8TG-01	1.87738
TCGA-DD-A4NQ-01	2.12182
TCGA-DD-AACD-01	1.87977
TCGA-DD-AADD-01	1.89636
TCGA-DD-A115-01	2.10723
TCGA-DD-AACC-01	1.90072
TCGA-DD-AAW3-01	1.94866
TCGA-DD-A1EL-01	2.07662
TCGA-DD-AACB-01	1.94094
TCGA-ED-A66Y-01	1.99315
TCGA-EP-A26S-01	2.19317
TCGA-DD-AADR-01	1.94746
TCGA-FV-A23B-01	2.30156
TCGA-G3-A7M6-01	2.10005
TCGA-ZS-A9CF-01	1.9644
TCGA-2Y-A9GZ-01	1.98804
TCGA-CC-A8HU-01	2.01704
TCGA-DD-AAVY-01	1.98942
TCGA-EP-A3JL-01	2.1851
TCGA-DD-AADU-01	1.99202
TCGA-CC-A1HT-01	2.1727
TCGA-DD-AAW0-01	2.0341
TCGA-RG-A7D4-01	2.17417
TCGA-CC-5264-01	2.18763
TCGA-DD-A73A-01	2.12536
TCGA-FV-A4ZP-01	2.28033
TCGA-G3-A25W-01	2.42655
TCGA-BW-A5NQ-01	2.39144
TCGA-DD-AACH-01	2.12743
TCGA-BC-A10W-01	2.23096
TCGA-DD-AACJ-01	2.14299
TCGA-NI-A8LF-01	2.13589
TCGA-BC-A217-01	2.32028
TCGA-BC-A69H-01	2.25646
TCGA-ZS-A9CD-01	2.1543
TCGA-5C-A9VH-01	2.20485
TCGA-DD-AACG-01	2.19801
TCGA-CC-A3MC-01	2.35062
TCGA-CC-A7IL-01	2.35736
TCGA-DD-AADV-01	2.22025
TCGA-DD-AADP-01	2.27691
TCGA-FV-A495-01	2.55231
TCGA-UB-A7MF-01	2.33596
TCGA-DD-AAE9-01	2.26411
TCGA-BD-A3EP-01	2.41877
TCGA-DD-A73G-01	2.41018
TCGA-DD-AAEG-01	2.30498
TCGA-G3-AAV4-01	2.28826
TCGA-LG-A9QD-01	2.29649
TCGA-CC-A9FS-01	2.32427
TCGA-DD-AACV-01	2.30588
TCGA-DD-A114-01	2.39804
TCGA-FV-A2QR-01	2.53664
TCGA-UB-A7MD-01	2.52868
TCGA-ZP-A9CV-01	2.34797
TCGA-DD-AAD0-01	2.41651
TCGA-EP-A2KA-01	2.56665
TCGA-DD-A116-01	2.60435
TCGA-DD-AADI-01	2.42694
TCGA-BC-A10R-01	2.6857
TCGA-FV-A496-01	2.79425
TCGA-NI-A4U2-01	2.69108
TCGA-G3-A6UC-01	2.59149
TCGA-BW-A5NO-01	3.42864
TCGA-DD-A1EF-01	2.75588
TCGA-DD-AADE-01	2.5521
TCGA-MI-A75C-01	2.66904
TCGA-DD-A118-01	2.67348
TCGA-DD-A11D-01	2.75405
TCGA-CC-5263-01	2.70321
TCGA-CC-A7IF-01	2.79279
TCGA-DD-AAD1-01	2.56831
TCGA-DD-AADB-01	2.60583
TCGA-G3-A5SM-01	2.79301
TCGA-ZS-A9CE-01	2.58251
TCGA-DD-A3A8-01	2.78151
TCGA-DD-AACU-01	2.60345
TCGA-DD-AADQ-01	2.56481
TCGA-DD-A73E-01	2.69354
TCGA-DD-AACX-01	2.61325
TCGA-FV-A2QQ-01	2.80532
TCGA-MI-A75E-01	2.84701
TCGA-DD-AACF-01	2.67488
TCGA-DD-AAW2-01	2.66781
TCGA-DD-A3A7-01	2.92999
TCGA-DD-AAD5-01	2.76981
TCGA-G3-A7M9-01	3.26925
TCGA-K7-A5RG-01	2.95161
TCGA-DD-A11A-01	3.10923
TCGA-DD-AAEB-01	2.7922
TCGA-MI-A75H-01	2.8969
TCGA-ZP-A9D1-01	2.79461
TCGA-5C-A9VG-01	2.81781
TCGA-BC-4073-01	3.0738
TCGA-CC-A3M9-01	3.02581
TCGA-DD-A4NF-01	3.1635
TCGA-DD-AAVV-01	2.83482
TCGA-2Y-A9H1-01	2.86024
TCGA-3K-AAZ8-01	2.85602
TCGA-DD-A4NV-01	2.90386
TCGA-DD-AACK-01	2.86331
TCGA-WJ-A86L-01	2.87791
TCGA-DD-AADL-01	2.89958
TCGA-G3-A25S-01	3.39256
TCGA-CC-A5UE-01	3.24283
TCGA-G3-A5SL-01	3.34221
TCGA-BC-A10U-01	3.13332
TCGA-CC-5258-01	3.15263
TCGA-CC-5262-01	3.06292
TCGA-HP-A5N0-01	3.23595
TCGA-RC-A7SK-01	3.62728
TCGA-CC-A7IG-01	3.18205
TCGA-ED-A4XI-01	3.48695
TCGA-XR-A8TF-01	3.14133
TCGA-CC-A9FW-01	3.18596
TCGA-CC-5259-01	3.37581
TCGA-DD-A113-01	3.31815
TCGA-2Y-A9HA-01	3.21605
TCGA-DD-AADS-01	3.18676
TCGA-2Y-A9GU-01	3.27585
TCGA-CC-A7IJ-01	3.46354
TCGA-CC-A7II-01	3.42539
TCGA-DD-A4NI-01	3.73835
TCGA-DD-AAE3-01	3.42929
TCGA-DD-AADG-01	3.58649
TCGA-DD-A1EB-01	3.98383
TCGA-RC-A6M4-01	3.87113
TCGA-DD-AACZ-01	3.63413
TCGA-MI-A75I-01	3.98012
TCGA-2Y-A9H3-01	3.77858
TCGA-G3-AAV0-01	3.72874
TCGA-DD-AADM-01	3.82641
TCGA-G3-A7M5-01	4.07432
TCGA-DD-AACP-01	3.95008
TCGA-DD-AAEA-01	3.95637
TCGA-BC-A10Z-01	4.18827
TCGA-RC-A6M6-01	4.36644
TCGA-LG-A6GG-01	4.29838
TCGA-CC-A8HT-01	4.36875
TCGA-CC-A5UD-01	4.92101
TCGA-DD-AADO-01	4.58577
TCGA-DD-AACQ-01	4.72011
TCGA-G3-A3CK-01	4.97815
TCGA-DD-AADF-01	4.96224
TCGA-ED-A459-01	5.63018
TCGA-MI-A75G-01	5.52561
TCGA-DD-AAE7-01	5.39366
TCGA-ED-A7PZ-01	5.84528
TCGA-CC-A7IK-01	7.10261
TCGA-DD-AACI-01	7.74391
TCGA-DD-A3A9-01	8.72576
TCGA-WQ-A9G7-01	10.0406
TCGA-DD-AAC8-01	12.1035
TCGA-DD-A1EE-01	16.5804
TCGA-CC-A7IH-01	16.2221
TCGA-4R-AA8I-01	24.6319
TCGA-UB-A7MB-01	33.2287
