# Supplementary material for: Comprehensive analysis of immune-related prognostic genes in the tumour microenvironment of hepatocellular carcinoma
Source: BMC Cancer. 2021 Mar 31;21:331. doi: 10.1186/s12885-021-08052-8 (PMC8011181; doi:10.1186/s12885-021-08052-8)
Supplement: Supplementary file 17 — Additional file 17: Supplementary Tables S15. Results for the Pearson analysis of biomarkers. [file 12885_2021_8052_MOESM17_ESM.xlsx]

## Sheet: Sheet1
Tables S15: Results for the Pearson analysis of biomarkers
	p.value	cor	95% CI1	95% CI2
PDL1	1.63e-09	0.308192	0.212527	0.398005
PDL2	1.02e-07	0.273498	0.176057	0.365631
PD1	8.45e-12	0.346627	0.253243	0.433611
CTLA4	5.41e-17	0.418489	0.330268	0.499462
IFNG6	0.000367033	0.184996	0.0842206	0.282025
CYT	6.78e-05	0.206415	0.10629	0.302395
Pan_F_TBRS	2.51e-07	0.265271	0.167448	0.357921
TMB	0.931385	-0.00491008	-0.116243	0.106545
