# Supplementary material for: Comprehensive analysis of immune-related prognostic genes in the tumour microenvironment of hepatocellular carcinoma
Source: BMC Cancer. 2021 Mar 31;21:331. doi: 10.1186/s12885-021-08052-8 (PMC8011181; doi:10.1186/s12885-021-08052-8)
Supplement: Supplementary file 18 — Additional file 18: Supplementary Tables S16. TIDE results for GSE14520. [file 12885_2021_8052_MOESM18_ESM.xlsx]

## Sheet: Supplementry Table 16
Tables S16: TIDE results for GSE14520
Patient	No benefits	Responder	TIDE	MSI Score (TCGA Prediction)	MDSC
GSM363393	FALSE	FALSE	1.95	0.42	0.05
GSM363333	FALSE	FALSE	1.9	0.34	0.06
GSM363055	FALSE	FALSE	1.88	0.22	0.06
GSM363083	FALSE	FALSE	1.84	0.29	0.09
GSM363054	FALSE	FALSE	1.84	0.7	0.02
GSM363100	FALSE	FALSE	1.8	0.38	0.1
GSM363330	FALSE	FALSE	1.77	0.45	0.11
GSM363386	FALSE	FALSE	1.76	0.48	0.1
GSM363079	FALSE	FALSE	1.7	0.34	0.08
GSM363129	FALSE	FALSE	1.69	0.41	0.12
GSM363294	FALSE	FALSE	1.68	0.41	0.06
GSM363348	FALSE	FALSE	1.68	0.55	0.11
GSM363030	FALSE	FALSE	1.59	0.45	0.09
GSM363011	FALSE	FALSE	1.57	0.47	0.08
GSM363009	FALSE	FALSE	1.57	0.44	0.09
GSM363150	FALSE	FALSE	1.56	0.46	0.13
GSM363337	FALSE	FALSE	1.53	0.35	0.06
GSM363017	FALSE	FALSE	1.51	0.43	0.05
GSM363354	FALSE	FALSE	1.5	0.61	0.13
GSM363211	FALSE	FALSE	1.46	0.37	0.08
GSM363010	FALSE	FALSE	1.45	0.52	0.05
GSM363076	FALSE	FALSE	1.45	0.34	0.06
GSM363172	FALSE	FALSE	1.45	0.43	0.07
GSM363251	FALSE	FALSE	1.45	0.51	0.06
GSM363296	FALSE	FALSE	1.44	0.49	0.07
GSM363008	FALSE	FALSE	1.43	0.45	0.04
GSM363105	FALSE	FALSE	1.43	0.57	0.08
GSM363350	FALSE	FALSE	1.43	0.48	0.09
GSM362993	FALSE	FALSE	1.43	0.46	0.07
GSM363147	FALSE	FALSE	1.42	0.43	0.09
GSM363360	FALSE	FALSE	1.42	0.46	0.07
GSM362983	FALSE	FALSE	1.41	0.5	0.09
GSM362960	FALSE	FALSE	1.41	0.47	0.06
GSM363204	FALSE	FALSE	1.4	0.48	0.07
GSM363074	FALSE	FALSE	1.39	0.49	0.03
GSM363339	FALSE	FALSE	1.39	0.54	0.06
GSM363194	FALSE	FALSE	1.39	0.56	0.09
GSM363184	FALSE	FALSE	1.39	0.47	0.12
GSM362965	FALSE	FALSE	1.38	0.48	0.04
GSM363217	FALSE	FALSE	1.38	0.59	0.08
GSM363357	FALSE	FALSE	1.37	0.41	0.08
GSM363015	FALSE	FALSE	1.36	0.49	0.04
GSM363080	FALSE	FALSE	1.36	0.39	0.08
GSM363224	FALSE	FALSE	1.36	0.56	0.07
GSM363050	FALSE	FALSE	1.36	0.33	0.06
GSM363070	FALSE	FALSE	1.35	0.48	0.13
GSM363376	FALSE	FALSE	1.35	0.48	0.05
GSM363053	FALSE	FALSE	1.34	0.68	0.06
GSM362959	FALSE	FALSE	1.34	0.47	0.06
GSM363190	FALSE	FALSE	1.34	0.51	0.06
GSM363056	FALSE	FALSE	1.34	0.46	0.08
GSM363075	FALSE	FALSE	1.32	0.62	0.05
GSM363310	FALSE	FALSE	1.32	0.53	0.06
GSM362970	FALSE	FALSE	1.32	0.6	0.06
GSM363222	FALSE	FALSE	1.32	0.43	0.09
GSM712542	FALSE	FALSE	1.32	0.4	0.08
GSM363069	FALSE	FALSE	1.3	0.5	0.06
GSM363170	FALSE	FALSE	1.29	0.65	0.06
GSM363087	FALSE	FALSE	1.29	0.52	0.05
GSM363029	FALSE	FALSE	1.29	0.56	0.02
GSM363127	FALSE	FALSE	1.29	0.54	0.09
GSM363013	FALSE	FALSE	1.28	0.42	0.05
GSM363332	FALSE	FALSE	1.28	0.45	0.08
GSM363271	FALSE	FALSE	1.27	0.38	0.06
GSM363085	FALSE	FALSE	1.26	0.43	0.08
GSM363143	FALSE	FALSE	1.25	0.48	0.03
GSM363335	FALSE	FALSE	1.25	0.71	0.03
GSM363057	FALSE	FALSE	1.24	0.61	0.06
GSM363288	FALSE	FALSE	1.24	0.58	0.03
GSM363101	FALSE	FALSE	1.24	0.46	0.05
GSM363400	FALSE	FALSE	1.24	0.55	0.07
GSM362982	FALSE	FALSE	1.24	0.59	0.06
GSM363289	FALSE	FALSE	1.24	0.46	0.04
GSM362958	FALSE	FALSE	1.24	0.56	0.07
GSM363265	FALSE	FALSE	1.23	0.43	0.05
GSM363316	FALSE	FALSE	1.23	0.49	0.08
GSM363343	FALSE	FALSE	1.23	0.47	0.04
GSM363378	FALSE	FALSE	1.23	0.49	0.05
GSM363052	FALSE	FALSE	1.23	0.54	0.08
GSM363182	FALSE	FALSE	1.23	0.49	0.08
GSM363125	FALSE	FALSE	1.23	0.5	0.05
GSM363142	FALSE	FALSE	1.23	0.54	0.05
GSM363311	FALSE	FALSE	1.23	0.62	0.05
GSM363166	FALSE	FALSE	1.23	0.47	0.08
GSM363404	FALSE	FALSE	1.23	0.63	0.06
GSM363355	FALSE	FALSE	1.23	0.59	0.06
GSM363169	FALSE	FALSE	1.22	0.64	0.07
GSM363099	FALSE	FALSE	1.22	0.52	0.05
GSM363215	FALSE	FALSE	1.21	0.45	0.05
GSM363038	FALSE	FALSE	1.21	0.68	0.08
GSM362971	FALSE	FALSE	1.21	0.6	0.02
GSM363186	FALSE	FALSE	1.21	0.67	0.02
GSM363245	FALSE	FALSE	1.21	0.54	0.08
GSM363124	FALSE	FALSE	1.2	0.59	0.03
GSM363270	FALSE	FALSE	1.2	0.57	0.07
GSM363144	FALSE	FALSE	1.2	0.52	0.04
GSM363178	FALSE	FALSE	1.19	0.64	0.06
GSM363077	FALSE	FALSE	1.19	0.48	0.07
GSM363034	FALSE	FALSE	1.19	0.62	0.05
GSM363266	FALSE	FALSE	1.19	0.62	0.06
GSM363151	FALSE	FALSE	1.19	0.6	0.07
GSM363164	FALSE	FALSE	1.19	0.48	0.05
GSM363049	FALSE	FALSE	1.18	0.59	0.07
GSM363247	FALSE	FALSE	1.18	0.61	0.05
GSM363200	FALSE	FALSE	1.18	0.64	0.03
GSM363048	FALSE	FALSE	1.18	0.61	0.07
GSM363239	FALSE	FALSE	1.18	0.44	0.06
GSM363263	FALSE	FALSE	1.17	0.53	0.07
GSM363031	FALSE	FALSE	1.17	0.64	0.05
GSM363346	FALSE	FALSE	1.17	0.61	0.06
GSM363107	FALSE	FALSE	1.16	0.54	0.04
GSM363298	FALSE	FALSE	1.16	0.35	0.04
GSM363218	FALSE	FALSE	1.16	0.49	0.08
GSM363188	FALSE	FALSE	1.15	0.61	0.04
GSM363391	FALSE	FALSE	1.15	0.62	0.05
GSM363235	FALSE	FALSE	1.15	0.49	0.07
GSM363274	FALSE	FALSE	1.15	0.36	0.07
GSM363362	FALSE	FALSE	1.15	0.48	0.05
GSM363297	FALSE	FALSE	1.14	0.45	0.07
GSM363328	FALSE	FALSE	1.14	0.58	0.05
GSM363336	FALSE	FALSE	1.14	0.62	0.04
GSM363315	FALSE	FALSE	1.14	0.46	0.04
GSM363081	FALSE	FALSE	1.13	0.33	0.04
GSM363086	FALSE	FALSE	1.13	0.64	0.05
GSM362988	FALSE	FALSE	1.13	0.6	0.06
GSM363152	FALSE	FALSE	1.12	0.47	0.05
GSM363309	FALSE	FALSE	1.12	0.55	0.06
GSM363123	FALSE	FALSE	1.12	0.68	0.06
GSM362964	FALSE	FALSE	1.12	0.49	0.04
GSM363327	FALSE	FALSE	1.12	0.64	0.03
GSM363145	FALSE	FALSE	1.12	0.49	0.08
GSM363269	FALSE	FALSE	1.11	0.67	0.06
GSM363292	FALSE	FALSE	1.11	0.6	0.06
GSM363213	FALSE	FALSE	1.11	0.65	0.04
GSM363115	FALSE	FALSE	1.1	0.59	0.03
GSM363122	FALSE	FALSE	1.1	0.62	0.04
GSM363037	FALSE	FALSE	1.1	0.63	0.07
GSM363051	FALSE	FALSE	1.09	0.51	0.06
GSM362972	FALSE	FALSE	1.09	0.61	0.04
GSM363198	FALSE	FALSE	1.09	0.47	0.06
GSM363230	FALSE	FALSE	1.09	0.54	0.06
GSM363039	FALSE	FALSE	1.09	0.7	0.04
GSM363317	FALSE	FALSE	1.09	0.46	0.06
GSM363344	FALSE	FALSE	1.08	0.54	0.04
GSM363084	FALSE	FALSE	1.08	0.61	0.03
GSM363168	FALSE	FALSE	1.08	0.59	0.05
GSM363268	FALSE	FALSE	1.07	0.55	0.07
GSM363071	FALSE	FALSE	1.07	0.61	0.04
GSM363109	FALSE	FALSE	1.07	0.51	0.05
GSM363341	FALSE	FALSE	1.07	0.57	0.06
GSM363329	FALSE	FALSE	1.06	0.55	0.05
GSM363146	FALSE	FALSE	1.06	0.35	0.05
GSM363249	FALSE	FALSE	1.06	0.38	0.08
GSM363036	FALSE	FALSE	1.06	0.58	0.06
GSM362994	FALSE	FALSE	1.06	0.53	0.04
GSM363012	FALSE	FALSE	1.06	0.71	0.03
GSM363192	FALSE	FALSE	1.06	0.57	0.05
GSM362978	FALSE	FALSE	1.05	0.59	0.04
GSM362966	FALSE	FALSE	1.05	0.57	0.05
GSM363149	FALSE	FALSE	1.05	0.62	0.06
GSM363352	FALSE	FALSE	1.05	0.45	0
GSM363290	FALSE	FALSE	1.05	0.54	0.04
GSM363102	FALSE	FALSE	1.05	0.57	0.04
GSM363384	FALSE	FALSE	1.04	0.59	0.06
GSM363121	FALSE	FALSE	1.04	0.4	0.04
GSM363014	FALSE	FALSE	1.04	0.53	0.04
GSM363078	FALSE	FALSE	1.03	0.58	0.05
GSM363180	FALSE	FALSE	1.03	0.48	0.04
GSM363312	FALSE	FALSE	1.03	0.6	0.03
GSM362992	FALSE	FALSE	1.02	0.71	0.06
GSM363358	FALSE	FALSE	1.02	0.62	0.04
GSM363073	FALSE	FALSE	1.02	0.46	0.06
GSM363241	FALSE	FALSE	1.01	0.68	0.06
GSM362987	FALSE	FALSE	1	0.63	0.04
GSM362976	FALSE	FALSE	0.99	0.61	0.01
GSM363176	FALSE	FALSE	0.99	0.67	0.01
GSM363106	FALSE	FALSE	0.98	0.52	0.06
GSM363032	FALSE	FALSE	0.98	0.56	0.07
GSM363098	FALSE	FALSE	0.97	0.55	0.04
GSM363293	FALSE	FALSE	0.96	0.66	0.02
GSM363082	FALSE	FALSE	0.96	0.65	0.04
GSM363104	FALSE	FALSE	0.95	0.68	0.02
GSM363295	FALSE	FALSE	0.95	0.59	0.02
GSM363207	FALSE	FALSE	0.95	0.56	0.04
GSM363313	FALSE	FALSE	0.95	0.7	0.04
GSM363016	FALSE	FALSE	0.94	0.61	0.03
GSM363202	FALSE	FALSE	0.94	0.55	0.03
GSM363035	FALSE	FALSE	0.93	0.69	0.02
GSM363220	FALSE	FALSE	0.93	0.65	0.03
GSM363273	FALSE	FALSE	0.93	0.74	0.02
GSM363108	FALSE	FALSE	0.93	0.67	0.03
GSM363326	FALSE	FALSE	0.93	0.54	0.04
GSM363033	FALSE	FALSE	0.92	0.46	0.06
GSM362977	FALSE	FALSE	0.91	0.7	0.04
GSM363237	FALSE	FALSE	0.91	0.54	0.07
GSM363267	FALSE	FALSE	0.91	0.63	0.02
GSM363128	FALSE	FALSE	0.9	0.52	0.05
GSM363130	FALSE	FALSE	0.9	0.64	0.04
GSM363272	FALSE	FALSE	0.89	0.75	0.02
GSM363226	FALSE	FALSE	0.89	0.64	0.02
GSM363264	FALSE	FALSE	0.89	0.53	0.03
GSM363126	FALSE	FALSE	0.88	0.52	0.04
GSM362986	FALSE	FALSE	0.88	0.54	0.04
GSM363368	FALSE	FALSE	0.84	0.67	0.04
GSM363148	FALSE	FALSE	0.83	0.54	0.03
GSM363366	FALSE	FALSE	0.82	0.66	0.03
GSM363209	FALSE	FALSE	0.82	0.49	0.03
GSM363205	FALSE	FALSE	0.81	0.61	0.03
GSM363275	FALSE	FALSE	0.79	0.76	0.01
GSM363174	FALSE	FALSE	0.75	0.51	0.03
GSM363371	FALSE	FALSE	0.74	0.67	0.04
GSM362984	FALSE	FALSE	0.74	0.63	0.02
GSM363072	FALSE	FALSE	0.73	0.65	0.04
GSM363364	FALSE	FALSE	0.73	0.64	0.02
GSM363291	FALSE	FALSE	0.72	0.64	0.03
GSM363243	FALSE	FALSE	0.71	0.63	0
GSM363314	FALSE	FALSE	0.66	0.69	0.02
GSM363196	FALSE	FALSE	0.62	0.64	0
GSM363232	FALSE	FALSE	0.61	0.56	0.04
GSM363331	FALSE	FALSE	0.53	0.7	0.05
GSM363388	FALSE	FALSE	0.39	0.51	-0.02
